# Supplementary material for: A genome-wide genetic screen uncovers determinants of human pigmentation
Source: Science. Author manuscript; Available in PMC 2024 Feb 28. (PMC10901463; doi:10.1126/science.ade6289)
Supplement: Table S1 [file NIHMS1964433-supplement-Table_S1.xlsx]

## Sheet: Low SSC FACS enriched genes
GeneID	Symbol	GeneInfo	Localization	Process	Function	number_fo_guides_replicate_1	casTLE_Effect_replicate_1	casTLE_Score_replicate_1	number_fo_guides_replicate_2	casTLE Effect_replicate_2	casTLE_Score_replicate_2	Combined_casTLE_Effect	Combined_casTLE_Score	Minimum_Effect_Estimate	Maximum_Effect_Estimate	p_value	q_value
ENSG00000077498	TYR	tyrosinase	cytoplasm|lysosome|Golgi-associated vesicle|integral component of membrane|melanosome membrane|melanosome|perinuclear region of cytoplasm|	melanin biosynthetic process from tyrosine|eye pigment biosynthetic process|visual perception|cell proliferation|thymus development|oxidation-reduction process|	monophenol monooxygenase activity|copper ion binding|protein binding|protein homodimerization activity|protein heterodimerization activity|	10	4.2	227	10	3.2	113	4.1	336	3.8	5	2e-06	0.00019277
ENSG00000164175	SLC45A2	solute carrier family 45, member 2	integral component of membrane|melanosome membrane|	visual perception|melanin biosynthetic process|developmental pigmentation|response to stimulus|	None	10	3.9	150	10	3	106	3.8	253	3.4	4.6	2e-06	0.00019277
ENSG00000136051	KIAA1033	KIAA1033	endosome|WASH complex|	endosomal transport|endosomal transport|	None	10	1.6	38.9	10	3.1	48.7	3.2	86.5	1.5	3.9	2e-06	0.00019277
ENSG00000121774	KHDRBS1	KH domain containing, RNA binding, signal transduction associated 1	nucleus|cytoplasm|membrane|Grb2-Sos complex|	G2/M transition of mitotic cell cycle|transcription, DNA-templated|mRNA processing|cell cycle arrest|signal transduction|cell surface receptor signaling pathway|cell proliferation|positive regulation of signal transduction|positive regulation of signal transduction|negative regulation of transcription, DNA-templated|positive regulation of translational initiation|regulation of RNA export from nuc…	DNA binding|RNA binding|SH3/SH2 adaptor activity|protein binding|poly(A) binding|poly(U) RNA binding|SH3 domain binding|protein complex binding|poly(A) RNA binding|	9	3.1	73.4	9	2.8	61.8	3	135	2.6	3.8	2e-06	0.00019277
ENSG00000138246	DNAJC13	DnaJ (Hsp40) homolog, subfamily C, member 13	lysosomal membrane|membrane|extracellular vesicular exosome|	osteoblast differentiation|	None	10	3	59.3	10	2.8	55.7	2.9	114	2.3	3.6	2e-06	0.00019277
ENSG00000169359	SLC33A1	solute carrier family 33 (acetyl-CoA transporter), member 1	Golgi membrane|endoplasmic reticulum membrane|integral component of plasma membrane|membrane|	transport|cell death|acetyl-CoA transport|acetyl-CoA transport|transmembrane transport|	acetyl-CoA transporter activity|	10	2.9	58	10	2.1	54.3	2.8	109	2.1	3.4	2e-06	0.00019277
ENSG00000114744	COMMD2	COMM domain containing 2	None	None	protein binding|	10	2.6	32.8	10	2.7	37.8	2.6	70.2	1.8	3.3	2e-06	0.00019277
ENSG00000119396	RAB14	RAB14, member RAS oncogene family	Golgi membrane|intracellular|lysosome|lysosomal membrane|early endosome|late endosome|rough endoplasmic reticulum|Golgi stack|cytosol|plasma membrane|trans-Golgi network transport vesicle|cytoplasmic vesicle membrane|phagocytic vesicle membrane|early endosome membrane|nuclear outer membrane-endoplasmic reticulum membrane network|intracellular membrane-bounded organelle|phagocytic vesicle|perinucl…	GTP catabolic process|GTP catabolic process|GTP catabolic process|Golgi to endosome transport|Golgi to endosome transport|small GTPase mediated signal transduction|fibroblast growth factor receptor signaling pathway|embryo development|protein transport|vesicle-mediated transport|endocytic recycling|regulation of protein localization|intracellular transport|membrane organization|	GTPase activity|GTPase activity|GTPase activity|protein binding|GTP binding|GDP binding|	10	2.9	83.1	10	2.1	79.2	2.6	159	2.2	3.3	2e-06	0.00019277
ENSG00000136868	SLC31A1	solute carrier family 31 (copper transporter), member 1	plasma membrane|integral component of plasma membrane|	copper ion transport|copper ion transmembrane transport|transmembrane transport|	copper ion transmembrane transporter activity|	10	2.7	40.9	10	2.4	27.1	2.5	67.4	1.7	3.3	2e-06	0.00019277
ENSG00000110497	AMBRA1	autophagy/beclin-1 regulator 1	cytoplasm|autophagic vacuole|axoneme|cytoplasmic vesicle|	autophagy|negative regulation of cell proliferation|neural tube development|cell differentiation|negative regulation of neuron apoptotic process|	protein binding|	10	3	74.9	10	2.1	74.1	2.4	146	2	3.3	2e-06	0.00019277
ENSG00000065000	AP3D1	adaptor-related protein complex 3, delta 1 subunit	Golgi membrane|lysosomal membrane|Golgi apparatus|endosome membrane|membrane|membrane coat|terminal bouton|	eye pigment biosynthetic process|intracellular protein transport|anterograde axon cargo transport|melanosome organization|protein localization to organelle|endosome to melanosome transport|antigen processing and presentation, exogenous lipid antigen via MHC class Ib|anterograde synaptic vesicle transport|synaptic vesicle membrane organization|positive regulation of NK T cell differentiation|regul…	transporter activity|protein transporter activity|	10	2.3	57.7	10	2.4	75.5	2.4	133	2.1	3	2e-06	0.00019277
ENSG00000101997	CCDC22	coiled-coil domain containing 22	cellular_component|	biological_process|	molecular_function|	10	2.4	59.7	10	2.5	71.3	2.4	131	2	3.1	2e-06	0.00019277
ENSG00000072958	AP1M1	adaptor-related protein complex 1, mu 1 subunit	Golgi membrane|lysosomal membrane|cytosol|membrane|clathrin adaptor complex|cytoplasmic vesicle membrane|clathrin-coated vesicle membrane|trans-Golgi network membrane|extracellular vesicular exosome|	intracellular protein transport|post-Golgi vesicle-mediated transport|viral process|antigen processing and presentation of exogenous peptide antigen via MHC class II|melanosome organization|endosome to melanosome transport|regulation of defense response to virus by virus|membrane organization|	protein binding|	10	2.4	38.8	10	2.2	48.7	2.3	86.7	1.8	2.9	2e-06	0.00019277
ENSG00000164961	KIAA0196	KIAA0196	endosome|endoplasmic reticulum|cytosol|WASH complex|	cell death|endosomal transport|	None	10	2.2	48.9	10	2.3	47	2.3	95.5	1.7	2.9	2e-06	0.00019277
ENSG00000138674	SEC31A	SEC31 homolog A (S. cerevisiae)	Golgi membrane|cytoplasm|endoplasmic reticulum|endoplasmic reticulum membrane|cytosol|ER to Golgi transport vesicle membrane|vesicle coat|COPII vesicle coat|ER to Golgi transport vesicle|intracellular membrane-bounded organelle|perinuclear region of cytoplasm|	antigen processing and presentation of peptide antigen via MHC class I|ER to Golgi vesicle-mediated transport|ER to Golgi vesicle-mediated transport|activation of signaling protein activity involved in unfolded protein response|protein transport|protein N-linked glycosylation via asparagine|antigen processing and presentation of exogenous peptide antigen via MHC class II|endoplasmic reticulum unf…	protein binding|calcium-dependent protein binding|	10	1.4	23.7	10	2.5	45.4	2.3	64.1	1.6	3	2e-06	0.00019277
ENSG00000163125	RPRD2	regulation of nuclear pre-mRNA domain containing 2	DNA-directed RNA polymerase II, holoenzyme|	None	None	10	2	30.4	10	2.3	56.7	2.2	86	1.9	2.9	2e-06	0.00019277
ENSG00000111237	VPS29	vacuolar protein sorting 29 homolog (S. cerevisiae)	cytoplasm|endosome|cytosol|endosome membrane|intracellular membrane-bounded organelle|extracellular vesicular exosome|	protein transport|dephosphorylation|	phosphoserine phosphatase activity|metal ion binding|	10	2.3	46.8	10	1.9	37	2.2	82.4	1.8	2.8	2e-06	0.00019277
ENSG00000112249	ASCC3	activating signal cointegrator 1 complex subunit 3	intracellular|nucleus|cytoplasm|Golgi apparatus|membrane|	DNA dealkylation involved in DNA repair|transcription, DNA-templated|regulation of transcription, DNA-templated|cell proliferation|DNA duplex unwinding|	protein binding|ATP binding|ATP-dependent 3'-5' DNA helicase activity|poly(A) RNA binding|	10	2.2	48.6	10	2.1	42.7	2.1	90.8	1.7	2.7	2e-06	0.00019277
ENSG00000075539	FRYL	FRY-like	None	transcription, DNA-templated|regulation of transcription, DNA-templated|	None	10	2.5	42.5	10	2	62.4	2.1	104	1.7	2.8	2e-06	0.00019277
ENSG00000100099	HPS4	Hermansky-Pudlak syndrome 4	cytoplasm|lysosome|membrane|BLOC-3 complex|melanosome|platelet dense granule|	protein targeting|lysosome organization|blood coagulation|hemostasis|melanocyte differentiation|positive regulation of eye pigmentation|protein stabilization|	protein binding|protein homodimerization activity|protein dimerization activity|	10	2.3	47.4	10	1.9	49.6	2.1	95.3	1.7	2.7	2e-06	0.00019277
ENSG00000110756	HPS5	Hermansky-Pudlak syndrome 5	BLOC-2 complex|	organelle organization|blood coagulation|pigmentation|	None	10	2.1	45.5	10	2	49.2	2.1	94.1	1.8	2.7	2e-06	0.00019277
ENSG00000075785	RAB7A	RAB7A, member RAS oncogene family	lysosome|lysosome|lysosomal membrane|late endosome|late endosome|Golgi apparatus|phagocytic vesicle membrane|melanosome|intracellular membrane-bounded organelle|phagocytic vesicle|extracellular vesicular exosome|alveolar lamellar body|	GTP catabolic process|GTP catabolic process|protein targeting to lysosome|endocytosis|epidermal growth factor catabolic process|small GTPase mediated signal transduction|cell death|endosome to lysosome transport|protein transport|antigen processing and presentation of exogenous peptide antigen via MHC class II|early endosome to late endosome transport|bone resorption|phagosome maturation|phagosom…	GTPase activity|protein binding|GTP binding|GDP binding|Rac GTPase binding|	10	1.6	33.8	10	2.4	46.7	2.1	77.2	1.4	2.8	2e-06	0.00019277
ENSG00000067248	DHX29	DEAH (Asp-Glu-Ala-His) box polypeptide 29	mitochondrion|eukaryotic 43S preinitiation complex|	ATP catabolic process|translational initiation|	translation initiation factor activity|ATP binding|ATP-dependent helicase activity|ribosomal small subunit binding|poly(A) RNA binding|	9	2.1	51.6	9	1.8	43.7	2	94.3	1.6	2.6	2e-06	0.00019277
ENSG00000107521	HPS1	Hermansky-Pudlak syndrome 1	cytoplasm|lysosome|integral component of plasma membrane|cytoplasmic membrane-bounded vesicle|BLOC-3 complex|	lysosome organization|blood coagulation|visual perception|melanocyte differentiation|positive regulation of natural killer cell activation|secretion of lysosomal enzymes|eye pigmentation|retina development in camera-type eye|	protein binding|protein dimerization activity|	10	2	49.3	10	2	56	2	105	1.7	2.7	2e-06	0.00019277
ENSG00000080371	RAB21	RAB21, member RAS oncogene family	Golgi membrane|endosome|endoplasmic reticulum membrane|cytoplasmic vesicle membrane|early endosome membrane|cleavage furrow|extracellular vesicular exosome|	GTP catabolic process|small GTPase mediated signal transduction|protein transport|	GTPase activity|protein binding|GTP binding|GDP binding|	10	2	46.1	10	1.9	53.4	2	99	1.6	2.5	2e-06	0.00019277
ENSG00000069974	RAB27A	RAB27A, member RAS oncogene family	photoreceptor outer segment|lysosome|late endosome|Golgi apparatus|apical plasma membrane|dendrite|secretory granule membrane|multivesicular body membrane|melanosome|extracellular vesicular exosome|exocytic vesicle|	GTP catabolic process|protein targeting|exocytosis|small GTPase mediated signal transduction|blood coagulation|antigen processing and presentation|melanocyte differentiation|melanosome transport|cytotoxic T cell degranulation|natural killer cell degranulation|cellular protein metabolic process|positive regulation of exocytosis|multivesicular body sorting pathway|	GTPase activity|protein binding|GTP binding|GTP binding|GDP binding|protein domain specific binding|myosin V binding|	10	1.1	22.9	10	2.1	43.3	2	60.9	1.4	2.6	2e-06	0.00019277
ENSG00000166747	AP1G1	adaptor-related protein complex 1, gamma 1 subunit	Golgi membrane|cytoplasm|lysosomal membrane|Golgi apparatus|cytosol|membrane|AP-type membrane coat adaptor complex|clathrin adaptor complex|clathrin-coated vesicle|cytoplasmic vesicle membrane|clathrin-coated vesicle membrane|trans-Golgi network membrane|intracellular membrane-bounded organelle|perinuclear region of cytoplasm|recycling endosome|	intracellular protein transport|post-Golgi vesicle-mediated transport|viral process|antigen processing and presentation of exogenous peptide antigen via MHC class II|melanosome organization|endosome to melanosome transport|positive regulation of natural killer cell degranulation|positive regulation of natural killer cell mediated cytotoxicity|regulation of defense response to virus by virus|membr…	transporter activity|protein binding|protein transporter activity|Rab GTPase binding|kinesin binding|GTP-dependent protein binding|	10	2.1	54.4	10	1.6	55.6	1.9	108	1.6	2.5	2e-06	0.00019277
ENSG00000169019	COMMD8	COMM domain containing 8	None	None	protein binding|	8	2.1	33.2	8	1.6	30.4	1.9	61.8	1.4	2.7	2e-06	0.00019277
ENSG00000166189	HPS6	Hermansky-Pudlak syndrome 6	endoplasmic reticulum|membrane|BLOC-2 complex|early endosome membrane|	organelle organization|blood coagulation|melanocyte differentiation|protein localization to membrane|	Rab GTPase binding|GTP-dependent protein binding|	10	1.9	50.5	10	2	55.4	1.9	106	1.6	2.4	2e-06	0.00019277
ENSG00000189114	BLOC1S3	biogenesis of lysosomal organelles complex-1, subunit 3	cytosol|transport vesicle|BLOC-1 complex|	eye development|post-Golgi vesicle-mediated transport|anterograde axon cargo transport|platelet activation|neuron projection development|melanosome transport|melanosome organization|positive regulation of natural killer cell activation|secretion of lysosomal enzymes|endosome to melanosome transport|response to drug|pigmentation|anterograde synaptic vesicle transport|platelet dense granule organiz…	molecular_function|protein binding|	10	1.9	31	10	1.7	39.2	1.8	69.3	1.4	2.3	2e-06	0.00019277
ENSG00000124795	DEK	DEK proto-oncogene	nucleus|	regulation of transcription from RNA polymerase II promoter|transcription from RNA polymerase II promoter|signal transduction|chromatin modification|viral genome replication|regulation of double-strand break repair|regulation of double-strand break repair via nonhomologous end joining|	DNA binding|histone binding|poly(A) RNA binding|	10	1.8	52.4	10	1.9	48.9	1.8	101	1.6	2.4	2e-06	0.00019277
ENSG00000089597	GANAB	glucosidase, alpha; neutral AB	endoplasmic reticulum lumen|Golgi apparatus|membrane|glucosidase II complex|melanosome|extracellular vesicular exosome|	protein folding|protein N-linked glycosylation via asparagine|post-translational protein modification|cellular protein metabolic process|	carbohydrate binding|glucan 1,3-alpha-glucosidase activity|poly(A) RNA binding|	10	2.3	26	10	1.6	41.4	1.8	65.3	1.5	2.7	2e-06	0.00019277
ENSG00000162441	LZIC	leucine zipper and CTNNBIP1 domain containing	None	response to ionizing radiation|	beta-catenin binding|	10	1.7	20.8	10	2.2	33	1.8	52.9	1.2	2.5	2e-06	0.00019277
ENSG00000188467	SLC24A5	solute carrier family 24 (sodium/potassium/calcium exchanger), member 5	trans-Golgi network|plasma membrane|integral component of membrane|melanosome|	ion transport|potassium ion transport|calcium ion transport|ion transmembrane transport|sodium ion transmembrane transport|response to stimulus|transmembrane transport|	calcium, potassium:sodium antiporter activity|symporter activity|	10	1.8	51.5	10	1.7	51	1.8	102	1.5	2.3	2e-06	0.00019277
ENSG00000105186	ANKRD27	ankyrin repeat domain 27 (VPS9 domain)	cytoplasm|lysosome|early endosome|membrane|	positive regulation of GTPase activity|positive regulation of GTPase activity|early endosome to late endosome transport|	guanyl-nucleotide exchange factor activity|GTPase activator activity|protein binding|	10	1.5	24.7	10	1.8	36.4	1.7	60.4	1.2	2.3	2e-06	0.00019277
ENSG00000147889	CDKN2A	cyclin-dependent kinase inhibitor 2A	nucleus|nucleoplasm|nucleoplasm|nucleolus|cytoplasm|mitochondrion|cytosol|nuclear body|senescence-associated heterochromatin focus|protein complex|	cell cycle checkpoint|G1/S transition of mitotic cell cycle|protein polyubiquitination|mitotic cell cycle|negative regulation of cell-matrix adhesion|transcription, DNA-templated|rRNA processing|negative regulation of protein kinase activity|activation of cysteine-type endopeptidase activity involved in apoptotic process|cell cycle arrest|cell cycle arrest|Ras protein signal transduction|negative…	p53 binding|DNA binding|cyclin-dependent protein serine/threonine kinase inhibitor activity|protein binding|transcription factor binding|protein kinase binding|poly(A) RNA binding|NF-kappaB binding|ubiquitin-protein transferase inhibitor activity|MDM2/MDM4 family protein binding|	10	1.7	37.9	10	1.7	46.3	1.7	83.8	1.4	2.2	2e-06	0.00019277
ENSG00000170619	COMMD5	COMM domain containing 5	nucleus|	None	protein binding|	10	1.6	33.2	10	1.8	49.2	1.7	81.6	1.4	2.2	2e-06	0.00019277
ENSG00000080166	DCT	dopachrome tautomerase	cytosol|integral component of membrane|melanosome membrane|melanosome|	positive regulation of neuroblast proliferation|melanin biosynthetic process from tyrosine|epidermis development|ventricular zone neuroblast division|developmental pigmentation|cell development|oxidation-reduction process|	dopachrome isomerase activity|copper ion binding|oxidoreductase activity|	10	1.8	43.7	10	1.6	50.3	1.7	93.3	1.4	2.2	2e-06	0.00019277
ENSG00000157540	DYRK1A	dual-specificity tyrosine-(Y)-phosphorylation regulated kinase 1A	nucleus|nucleoplasm|nuclear speck|ribonucleoprotein complex|	mitotic cell cycle|protein phosphorylation|nervous system development|circadian rhythm|peptidyl-serine phosphorylation|peptidyl-threonine phosphorylation|peptidyl-tyrosine phosphorylation|peptidyl-tyrosine phosphorylation|negative regulation of DNA damage response, signal transduction by p53 class mediator|protein autophosphorylation|positive regulation of protein deacetylation|	protein kinase activity|protein serine/threonine kinase activity|protein serine/threonine/tyrosine kinase activity|protein tyrosine kinase activity|non-membrane spanning protein tyrosine kinase activity|protein binding|ATP binding|protein self-association|tau protein binding|	9	2.5	26.4	9	1.4	33.3	1.7	57.7	1.1	2.6	2e-06	0.00019277
ENSG00000125944	HNRNPR	heterogeneous nuclear ribonucleoprotein R	nucleus|nucleoplasm|nucleoplasm|spliceosomal complex|cytoplasm|ribonucleoprotein complex|catalytic step 2 spliceosome|	mRNA splicing, via spliceosome|mRNA splicing, via spliceosome|mRNA processing|RNA splicing|gene expression|	nucleotide binding|RNA binding|protein binding|poly(A) RNA binding|	10	1.6	40.2	10	1.9	50.7	1.7	89.6	1.4	2.3	2e-06	0.00019277
ENSG00000163755	HPS3	Hermansky-Pudlak syndrome 3	BLOC-2 complex|	organelle organization|pigmentation|	None	10	1.7	41.2	10	1.8	56	1.7	96.8	1.5	2.3	2e-06	0.00019277
ENSG00000069329	VPS35	vacuolar protein sorting 35 homolog (S. cerevisiae)	lysosomal membrane|endosome|cytosol|cytosol|retromer complex|extracellular vesicular exosome|	cell death|protein transport|retrograde transport, endosome to Golgi|	protein binding|	10	1.7	32.8	10	1.7	40.7	1.7	73.1	1.4	2.3	2e-06	0.00019277
ENSG00000269897	COMMD3-BMI1	COMMD3-BMI1 readthrough	None	None	None	10	1.6	38.5	10	1.6	42.2	1.6	80.3	1.3	2.2	2e-06	0.00019277
ENSG00000079332	SAR1A	secretion associated, Ras related GTPase 1A	Golgi apparatus|sarcoplasmic reticulum|extracellular vesicular exosome|	intracellular protein transport|vesicle-mediated transport|	GTP binding|	10	1.3	27.1	10	1.6	30.8	1.5	57.1	1.1	2.1	2e-06	0.00019277
ENSG00000138071	ACTR2	ARP2 actin-related protein 2 homolog (yeast)	cytosol|Arp2/3 protein complex|Arp2/3 protein complex|actin cytoskeleton|membrane|actin cap|cell projection|extracellular vesicular exosome|	cellular component movement|establishment or maintenance of cell polarity|asymmetric cell division|cytoplasmic transport|actin cytoskeleton organization|meiotic cytokinesis|Fc-gamma receptor signaling pathway involved in phagocytosis|innate immune response|spindle localization|	actin binding|ATP binding|	10	1.6	32.7	10	1.3	45.7	1.4	77.6	1.1	1.9	2e-06	0.00019277
ENSG00000186575	NF2	neurofibromin 2 (merlin)	nucleus|nucleolus|cytoplasm|early endosome|cytoskeleton|plasma membrane|adherens junction|membrane|extrinsic component of membrane|lamellipodium|cortical actin cytoskeleton|filopodium membrane|cleavage furrow|ruffle membrane|perinuclear region of cytoplasm|	mesoderm formation|negative regulation of cell-matrix adhesion|negative regulation of protein kinase activity|ectoderm development|negative regulation of DNA replication|negative regulation of cell proliferation|negative regulation of cell proliferation|Schwann cell proliferation|negative regulation of cell-cell adhesion|actin cytoskeleton organization|negative regulation of cell migration|regula…	actin binding|protein binding|	10	1.5	27.4	10	1.3	26.9	1.4	53.5	1.1	2	2e-06	0.00019277
ENSG00000104044	OCA2	oculocutaneous albinism II	cytoplasm|lysosomal membrane|endoplasmic reticulum membrane|endosome membrane|integral component of membrane|melanosome membrane|	eye pigment biosynthetic process|spermatid development|cell proliferation|tyrosine transport|melanocyte differentiation|melanin biosynthetic process|transmembrane transport|	transporter activity|L-tyrosine transmembrane transporter activity|protein binding|	10	1.4	24.9	10	1.4	35.6	1.4	60.2	1	1.9	2e-06	0.00019277
ENSG00000146828	SLC12A9	solute carrier family 12, member 9	plasma membrane|integral component of membrane|extracellular vesicular exosome|	chloride transport|chloride transmembrane transport|	cation:chloride symporter activity|	10	1.4	38.3	10	1.3	23.5	1.4	61.3	1.1	2	2e-06	0.00019277
ENSG00000185344	ATP6V0A2	ATPase, H+ transporting, lysosomal V0 subunit a2	vacuolar proton-transporting V-type ATPase, V0 domain|acrosomal vesicle|cytoplasm|lysosomal membrane|plasma membrane|endosome membrane|integral component of membrane|phagocytic vesicle membrane|	cellular iron ion homeostasis|immune response|insulin receptor signaling pathway|ATP hydrolysis coupled proton transport|transferrin transport|interaction with host|transmembrane transport|phagosome maturation|	protein binding|hydrogen ion transmembrane transporter activity|	10	1.3	22.8	10	1.3	38.2	1.3	60.6	1	1.8	2e-06	0.00019277
ENSG00000143669	LYST	lysosomal trafficking regulator	cytosol|microtubule cytoskeleton|	neutrophil mediated immunity|T cell mediated immunity|phospholipid metabolic process|microtubule-based process|lysosome organization|blood coagulation|leukocyte chemotaxis|melanosome organization|endosome to lysosome transport via multivesicular body sorting pathway|positive regulation of natural killer cell activation|secretion of lysosomal enzymes|mast cell secretory granule organization|natura…	protein binding|	10	2.7	34.7	10	1	21	1.3	52	1	2.5	2e-06	0.00019277
ENSG00000112531	QKI	QKI, KH domain containing, RNA binding	nucleus|cytoplasm|	vasculogenesis|mRNA processing|regulation of translation|spermatid development|RNA splicing|positive regulation of gene expression|myelination|muscle cell differentiation|long-chain fatty acid biosynthetic process|mRNA transport|	protein binding|SH3 domain binding|poly(A) RNA binding|	10	1.3	37.2	10	1.4	36.9	1.3	73.7	1	1.9	2e-06	0.00019277
ENSG00000118508	RAB32	RAB32, member RAS oncogene family	mitochondrion|early endosome|membrane|phagocytic vesicle membrane|melanosome|phagocytic vesicle|	small GTPase mediated signal transduction|protein transport|antigen processing and presentation|melanosome organization|endosome to melanosome transport|phagosome maturation|	protein binding|GTP binding|GTP-dependent protein binding|protein complex binding|AP-1 adaptor complex binding|AP-3 adaptor complex binding|	10	1.4	39.5	10	1.3	48.9	1.3	87.8	1.1	1.8	2e-06	0.00019277
ENSG00000196470	SIAH1	siah E3 ubiquitin protein ligase 1	nucleus|cytoplasm|early endosome|cytosol|plasma membrane|beta-catenin destruction complex|	proteolysis|ubiquitin-dependent protein catabolic process|apoptotic process|cell cycle|spermatogenesis|nervous system development|axon guidance|anatomical structure morphogenesis|protein catabolic process|protein destabilization|protein ubiquitination involved in ubiquitin-dependent protein catabolic process|positive regulation of apoptotic process|proteasome-mediated ubiquitin-dependent protein …	ubiquitin-protein transferase activity|ubiquitin-protein transferase activity|ubiquitin-protein transferase activity|protein binding|protein C-terminus binding|zinc ion binding|zinc ion binding|ligase activity|	10	1.4	28.6	10	1.3	29.7	1.3	57.8	1	1.8	2e-06	0.00019277
ENSG00000086598	TMED2	transmembrane emp24 domain trafficking protein 2	endoplasmic reticulum|endoplasmic reticulum membrane|endoplasmic reticulum-Golgi intermediate compartment|Golgi apparatus|integral component of membrane|COPI-coated vesicle|COPI-coated vesicle membrane|Golgi cisterna membrane|endoplasmic reticulum-Golgi intermediate compartment membrane|zymogen granule membrane|intracellular membrane-bounded organelle|	maternal placenta development|intracellular protein transport|ER to Golgi vesicle-mediated transport|Golgi organization|negative regulation of GTPase activity|cargo loading into vesicle|COPI coating of Golgi vesicle|COPII vesicle coating|embryonic morphogenesis|protein targeting to plasma membrane|	protein binding|	10	1.3	23.6	10	1.3	31.1	1.3	54.3	1	1.8	2e-06	0.00019277
ENSG00000171720	HDAC3	histone deacetylase 3	histone deacetylase complex|nucleus|nucleus|nucleoplasm|cytoplasm|spindle microtubule|transcriptional repressor complex|	negative regulation of transcription from RNA polymerase II promoter|negative regulation of transcription from RNA polymerase II promoter|transcription, DNA-templated|protein deacetylation|Notch signaling pathway|regulation of mitotic cell cycle|chromatin modification|circadian regulation of gene expression|regulation of multicellular organism growth|negative regulation of apoptotic process|cellu…	chromatin binding|transcription corepressor activity|transcription corepressor activity|histone deacetylase activity|histone deacetylase activity|protein binding|transcription factor binding|transcription factor binding|enzyme binding|cyclin binding|chromatin DNA binding|NAD-dependent histone deacetylase activity (H3-K14 specific)|protein deacetylase activity|histone deacetylase binding|NAD-depen…	10	1	23.3	10	1.3	40.4	1.2	62.6	1	1.7	2e-06	0.00019277
ENSG00000067082	KLF6	Kruppel-like factor 6	nucleus|cytoplasm|	transcription, DNA-templated|cytokine-mediated signaling pathway|B cell differentiation|positive regulation of transcription, DNA-templated|	DNA binding|metal ion binding|	10	1	27.3	8	1.1	26.1	1.1	52.9	0.8	1.5	2e-06	0.00019277
ENSG00000141027	NCOR1	nuclear receptor corepressor 1	histone deacetylase complex|nuclear chromatin|nucleus|nucleus|nucleoplasm|transcription factor complex|cytoplasm|spindle microtubule|membrane|Sin3 complex|transcriptional repressor complex|	negative regulation of transcription from RNA polymerase II promoter|negative regulation of transcription from RNA polymerase II promoter|CD4-positive, CD25-positive, alpha-beta regulatory T cell differentiation|transcription, DNA-templated|transcription from RNA polymerase II promoter|transcription initiation from RNA polymerase II promoter|transforming growth factor beta receptor signaling path…	RNA polymerase II activating transcription factor binding|chromatin binding|sequence-specific DNA binding transcription factor activity|transcription corepressor activity|transcription corepressor activity|protein binding|histone deacetylase regulator activity|nuclear hormone receptor binding|histone deacetylase binding|sequence-specific DNA binding|transcription regulatory region DNA binding|ret…	10	1.1	27	10	1.1	27.4	1.1	54.1	0.9	1.6	2e-06	0.00019277
ENSG00000100650	SRSF5	serine/arginine-rich splicing factor 5	nucleus|nucleoplasm|nucleolus|cytoplasm|nuclear speck|	mRNA splicing, via spliceosome|transcription from RNA polymerase II promoter|termination of RNA polymerase II transcription|mRNA splice site selection|mRNA processing|mRNA export from nucleus|RNA splicing|response to wounding|gene expression|mRNA 3'-end processing|regulation of cell cycle|	nucleotide binding|protein binding|poly(A) RNA binding|RS domain binding|	10	1	25.3	10	1.1	34.1	1.1	58.8	0.8	1.4	2e-06	0.00019277
ENSG00000177565	TBL1XR1	transducin (beta)-like 1 X-linked receptor 1	histone deacetylase complex|nucleus|nucleoplasm|spindle microtubule|transcriptional repressor complex|	negative regulation of transcription from RNA polymerase II promoter|transcription, DNA-templated|Notch signaling pathway|chromatin modification|proteasome-mediated ubiquitin-dependent protein catabolic process|cellular lipid metabolic process|small molecule metabolic process|positive regulation of transcription, DNA-templated|positive regulation of transcription from RNA polymerase II promoter|c…	transcription corepressor activity|transcription corepressor activity|protein binding|beta-catenin binding|histone binding|transcription regulatory region DNA binding|transcription regulatory region DNA binding|protein N-terminus binding|	10	1.2	20.4	10	1.1	33.7	1.1	53.5	0.8	1.5	2e-06	0.00019277
ENSG00000103544	C16ORF62	chromosome 16 open reading frame 62	integral component of membrane|	None	None	10	2.1	19.6	10	1.9	29.3	2	48.4	1.2	2.6	4e-06	0.000324585
ENSG00000137770	CTDSPL2	CTD (carboxy-terminal domain, RNA polymerase II, polypeptide A) small phosphatase like 2	None	dephosphorylation|	phosphoprotein phosphatase activity|	10	1.6	21.4	10	1.9	27.8	1.7	48.8	1	2.4	4e-06	0.000324585
ENSG00000152128	TMEM163	transmembrane protein 163	cell junction|integral component of synaptic vesicle membrane|early endosome membrane|	None	zinc ion binding|	10	1.3	23.8	10	1.4	27.1	1.4	50.4	0.9	2	4e-06	0.000324585
ENSG00000156304	SCAF4	SR-related CTD-associated factor 4	nucleus|	None	nucleotide binding|poly(A) RNA binding|	10	1.4	28.1	10	1.2	22.5	1.3	50.1	1	1.8	4e-06	0.000324585
ENSG00000148655	C10ORF11	chromosome 10 open reading frame 11	None	melanocyte differentiation|	None	10	1.9	24.4	10	1.5	22.5	1.6	46.2	1.1	2.4	8e-06	0.000574266
ENSG00000114209	PDCD10	programmed cell death 10	Golgi membrane|cytosol|plasma membrane|extracellular vesicular exosome|	angiogenesis|apoptotic process|positive regulation of cell proliferation|negative regulation of apoptotic process|positive regulation of MAP kinase activity|	protein binding|protein homodimerization activity|protein N-terminus binding|	10	1.6	15.5	10	1.4	31.5	1.5	46.5	1.1	2.1	8e-06	0.000574266
ENSG00000052802	MSMO1	methylsterol monooxygenase 1	endoplasmic reticulum|endoplasmic reticulum membrane|plasma membrane|integral component of membrane|	fatty acid metabolic process|fatty acid biosynthetic process|cholesterol biosynthetic process|steroid metabolic process|small molecule metabolic process|oxidation-reduction process|	C-4 methylsterol oxidase activity|iron ion binding|	10	1.2	25.9	10	1	20.5	1.2	45.7	0.8	1.6	8e-06	0.000574266
ENSG00000170348	TMED10	transmembrane emp24-like trafficking protein 10 (yeast)	Golgi membrane|Golgi membrane|endoplasmic reticulum|endoplasmic reticulum membrane|endoplasmic reticulum-Golgi intermediate compartment|Golgi apparatus|cis-Golgi network|plasma membrane|integral component of membrane|COPI-coated vesicle|trans-Golgi network transport vesicle|transport vesicle membrane|secretory granule membrane|endoplasmic reticulum-Golgi intermediate compartment membrane|melanoso…	response to acid|kidney development|intracellular protein transport|ER to Golgi vesicle-mediated transport|retrograde vesicle-mediated transport, Golgi to ER|Golgi organization|beta-amyloid formation|cargo loading into vesicle|COPI-coated vesicle budding|response to alkaloid|regulated secretory pathway|vesicle targeting, to, from or within Golgi|COPI coating of Golgi vesicle|COPII vesicle coating…	protein binding|syntaxin binding|protein complex binding|	10	1.7	32.8	10	0.9	16.1	1.5	44.6	0.9	2	1e-05	0.000666558
ENSG00000139505	MTMR6	myotubularin related protein 6	nuclear envelope|cytoplasm|cytosol|	protein dephosphorylation|phospholipid metabolic process|phosphatidylinositol biosynthetic process|peptidyl-tyrosine dephosphorylation|peptidyl-tyrosine dephosphorylation|small molecule metabolic process|potassium ion transmembrane transport|	protein serine/threonine phosphatase activity|protein tyrosine phosphatase activity|calcium-activated potassium channel activity|	10	1.2	15.1	10	1.3	30	1.2	44.6	0.9	1.7	1e-05	0.000666558
ENSG00000005339	CREBBP	CREB binding protein	histone acetyltransferase complex|nuclear chromatin|condensed chromosome outer kinetochore|nucleus|nucleus|nucleoplasm|transcription factor complex|cytoplasm|nuclear body|	negative regulation of transcription from RNA polymerase II promoter|response to hypoxia|chromatin organization|regulation of transcription, DNA-templated|regulation of transcription, DNA-templated|transcription initiation from RNA polymerase II promoter|protein complex assembly|signal transduction|Notch signaling pathway|regulation of smoothened signaling pathway|gene expression|viral process|hi…	core promoter proximal region sequence-specific DNA binding|RNA polymerase II core promoter proximal region sequence-specific DNA binding transcription factor activity involved in negative regulation of transcription|RNA polymerase II transcription factor binding|RNA polymerase II activating transcription factor binding|RNA polymerase II transcription coactivator activity|RNA polymerase II transc…	10	0.9	21.6	10	1.1	24.7	1	45.4	0.7	1.4	1e-05	0.000666558
ENSG00000105875	WDR91	WD repeat domain 91	None	None	None	10	1.5	18.5	10	1.5	25.5	1.5	43.6	1.1	2.1	1.6e-05	0.000880643
ENSG00000122257	RBBP6	retinoblastoma binding protein 6	nucleus|chromosome|cytoplasm|microtubule organizing center|	in utero embryonic development|multicellular organism growth|protein ubiquitination involved in ubiquitin-dependent protein catabolic process|embryonic organ development|somite development|	ubiquitin-protein transferase activity|protein binding|zinc ion binding|ligase activity|poly(A) RNA binding|	10	1.3	19.7	10	1.6	22.2	1.4	41.2	1.1	2.1	1.6e-05	0.000880643
ENSG00000100393	EP300	E1A binding protein p300	histone acetyltransferase complex|chromatin|nucleus|nucleoplasm|transcription factor complex|cytoplasm|protein-DNA complex|	G2/M transition of mitotic cell cycle|negative regulation of transcription from RNA polymerase II promoter|mitotic cell cycle|response to hypoxia|somitogenesis|liver development|positive regulation of protein phosphorylation|chromatin organization|transcription, DNA-templated|regulation of transcription, DNA-templated|internal protein amino acid acetylation|apoptotic process|Notch signaling pathw…	RNA polymerase II core promoter proximal region sequence-specific DNA binding|core promoter binding|RNA polymerase II activating transcription factor binding|p53 binding|DNA binding|chromatin binding|transcription coactivator activity|transcription coactivator activity|antigen binding|histone acetyltransferase activity|lysine N-acetyltransferase activity|protein binding|beta-catenin binding|trans…	10	1.1	20.2	10	1.3	22.6	1.2	42.2	0.8	1.8	1.6e-05	0.000880643
ENSG00000182240	BACE2	beta-site APP-cleaving enzyme 2	endosome|endoplasmic reticulum|Golgi apparatus|cell surface|integral component of membrane|	proteolysis|membrane protein ectodomain proteolysis|peptide hormone processing|negative regulation of amyloid precursor protein biosynthetic process|	aspartic-type endopeptidase activity|	10	1.1	19.2	10	1.1	23.5	1.1	42.3	0.8	1.5	1.6e-05	0.000880643
ENSG00000122566	HNRNPA2B1	heterogeneous nuclear ribonucleoprotein A2/B1	nucleus|nucleoplasm|spliceosomal complex|cytoplasm|membrane|ribonucleoprotein complex|catalytic step 2 spliceosome|	mRNA splicing, via spliceosome|mRNA splicing, via spliceosome|mRNA processing|RNA splicing|gene expression|negative regulation of mRNA splicing, via spliceosome|RNA transport|	nucleotide binding|RNA binding|protein binding|single-stranded telomeric DNA binding|poly(A) RNA binding|pre-mRNA intronic binding|	10	1.1	20.7	10	2	23.9	1.1	43.4	0.9	2.1	1.6e-05	0.000880643
ENSG00000119899	SLC17A5	solute carrier family 17 (acidic sugar transporter), member 5	cytoplasm|lysosomal membrane|lysosomal membrane|plasma membrane|integral component of plasma membrane|membrane|cell junction|synaptic vesicle membrane|	ion transport|anion transport|amino acid transport|sialic acid transport|proton transport|transmembrane transport|	sugar:proton symporter activity|sialic acid transmembrane transporter activity|	10	1.3	18	10	1.2	23.4	1.2	40.8	0.9	1.7	1.8e-05	0.000972474
ENSG00000145781	COMMD10	COMM domain containing 10	None	None	protein binding|	10	2	27.9	10	1	17	1.6	40.2	1.1	2.5	2e-05	0.00106373
ENSG00000167716	WDR81	WD repeat domain 81	None	metabolic process|negative regulation of phosphatase activity|	transferase activity, transferring phosphorus-containing groups|	10	2.4	24.6	8	1.3	19.1	2	40.1	1.3	3	2.2e-05	0.00113768
ENSG00000166266	CUL5	cullin 5	nucleus|cytosol|plasma membrane|Cul5-RING ubiquitin ligase complex|	G1/S transition of mitotic cell cycle|ubiquitin-dependent protein catabolic process|response to osmotic stress|cell cycle arrest|cell proliferation|negative regulation of cell proliferation|viral process|protein ubiquitination|cytosolic calcium ion homeostasis|calcium ion transmembrane transport|intrinsic apoptotic signaling pathway|	receptor activity|calcium channel activity|protein binding|ubiquitin protein ligase binding|	10	1.2	22.9	10	1	17.2	1.1	39.6	0.8	1.7	2.2e-05	0.00113768
ENSG00000196072	BLOC1S2	biogenesis of lysosomal organelles complex-1, subunit 2	gamma-tubulin complex|nucleus|nucleus|mitochondrion|centrosome|centrosome|BLOC-1 complex|recycling endosome|	microtubule nucleation|anterograde axon cargo transport|positive regulation of cell proliferation|extrinsic apoptotic signaling pathway via death domain receptors|neuron projection development|melanosome organization|positive regulation of transcription, DNA-templated|positive regulation of transcription from RNA polymerase II promoter|anterograde synaptic vesicle transport|platelet dense granule…	protein binding|protein C-terminus binding|protein C-terminus binding|gamma-tubulin binding|	10	0.8	10.3	10	1.1	29.5	1	39.1	0.7	1.5	2.4e-05	0.00118728
ENSG00000115091	ACTR3	ARP3 actin-related protein 3 homolog (yeast)	Golgi membrane|podosome|cytosol|Arp2/3 protein complex|actin cytoskeleton|membrane|lamellipodium|hemidesmosome|excitatory synapse|extracellular vesicular exosome|	cellular component movement|establishment or maintenance of cell polarity|asymmetric cell division|response to carbohydrate|positive regulation of lamellipodium assembly|positive regulation of actin filament polymerization|meiotic cytokinesis|Fc-gamma receptor signaling pathway involved in phagocytosis|regulation of myosin II filament organization|innate immune response|positive regulation of neu…	actin binding|protein binding|ATP binding|	10	1.5	22	10	2.1	16.3	1.6	36.7	1.1	2.5	3.4e-05	0.00156858
ENSG00000100888	CHD8	chromodomain helicase DNA binding protein 8	nucleus|protein complex|MLL1 complex|	in utero embryonic development|ATP catabolic process|transcription, DNA-templated|negative regulation of Wnt signaling pathway|DNA duplex unwinding|ATP-dependent chromatin remodeling|negative regulation of transcription, DNA-templated|positive regulation of transcription, DNA-templated|positive regulation of transcription from RNA polymerase II promoter|positive regulation of transcription from R…	p53 binding|DNA binding|DNA helicase activity|protein binding|ATP binding|beta-catenin binding|DNA-dependent ATPase activity|methylated histone binding|histone binding|armadillo repeat domain binding|	10	1	14.6	10	1	20.9	1	35.1	0.7	1.5	4.6e-05	0.00188499
ENSG00000070761	C16ORF80	N/A	None	None	None	10	1	15.9	10	1.1	18.8	1	34.2	0.7	1.5	5.6e-05	0.00222375
ENSG00000047579	DTNBP1	dystrobrevin binding protein 1	nucleus|cytoplasm|endoplasmic reticulum membrane|cytosol|endosome membrane|postsynaptic density|sarcoplasm|cell junction|axon|growth cone|synaptic vesicle membrane|synaptic vesicle membrane|BLOC-1 complex|melanosome membrane|sarcolemma|neuron projection|dendritic spine|postsynaptic membrane|	positive regulation of neurotransmitter secretion|post-Golgi vesicle-mediated transport|blood coagulation|anterograde axon cargo transport|positive regulation of gene expression|regulation of dopamine secretion|neuron projection development|actin cytoskeleton reorganization|melanosome organization|anterograde synaptic vesicle transport|neuron projection morphogenesis|platelet dense granule organi…	protein binding|	10	1.5	14.2	10	2.1	21	1.7	34.1	1	2.5	6e-05	0.0023643
ENSG00000180917	CMTR2	cap methyltransferase 2	nucleus|cytoplasm|integral component of membrane|	7-methylguanosine mRNA capping|cap2 mRNA methylation|	mRNA (nucleoside-2'-O-)-methyltransferase activity|	10	2.1	21.1	10	1.2	15.6	1.6	33.5	1.1	2.6	7.2e-05	0.00274241
ENSG00000071189	SNX13	sorting nexin 13	early endosome|early endosome membrane|	intracellular protein transport|termination of G-protein coupled receptor signaling pathway|positive regulation of GTPase activity|	phosphatidylinositol binding|	10	0.8	9.92	10	1.2	25.3	1.1	33.2	0.7	1.6	8.4e-05	0.00309609
ENSG00000104643	MTMR9	myotubularin related protein 9	cytoplasm|	dephosphorylation|regulation of catalytic activity|	protein binding|phosphatase activity|enzyme regulator activity|	10	1.1	10.9	10	0.9	22.9	1	33.2	0.7	1.5	8.4e-05	0.00309609
ENSG00000188223	AC002398.9	N/A	None	None	None	10	1.9	18.3	10	1.6	15.4	1.7	32.8	1.1	2.5	0.0001	0.00362721
ENSG00000173068	BNC2	basonuclin 2	nucleus|cytoplasm|plasma membrane|	endochondral bone growth|transcription, DNA-templated|regulation of transcription, DNA-templated|tongue development|palate development|mesenchyme development|	DNA binding|metal ion binding|	10	2.1	22.4	10	1	15.1	1.4	32.6	0.9	2.5	0.000106	0.00379125
ENSG00000070444	MNT	MAX network transcriptional repressor	nucleus|	negative regulation of transcription from RNA polymerase II promoter|transcription from RNA polymerase II promoter|multicellular organismal development|cell aging|negative regulation of cell proliferation|regulation of cell cycle|negative regulation of apoptotic signaling pathway|	RNA polymerase II regulatory region sequence-specific DNA binding|RNA polymerase II transcription regulatory region sequence-specific DNA binding transcription factor activity involved in negative regulation of transcription|chromatin binding|sequence-specific DNA binding transcription factor activity|transcription coactivator activity|transcription corepressor activity|protein dimerization activ…	10	1.1	16.2	10	1	16.5	1.1	32.3	0.7	1.8	0.000112	0.00397813
ENSG00000111229	ARPC3	actin related protein 2/3 complex, subunit 3, 21kDa	cytosol|Arp2/3 protein complex|actin cytoskeleton|membrane|lamellipodium|extracellular vesicular exosome|	cellular component movement|Arp2/3 complex-mediated actin nucleation|Fc-gamma receptor signaling pathway involved in phagocytosis|innate immune response|	actin binding|structural constituent of cytoskeleton|protein binding|	10	1.1	18.8	10	1.3	13.5	1.2	31.7	0.8	1.9	0.00013	0.00444077
ENSG00000160633	SAFB	scaffold attachment factor B	nucleus|	chromatin organization|transcription, DNA-templated|intracellular estrogen receptor signaling pathway|growth|hormone metabolic process|positive regulation of transcription from RNA polymerase II promoter|	nucleotide binding|core promoter binding|chromatin binding|double-stranded DNA binding|protein binding|poly(A) RNA binding|	10	1.5	11.2	10	1.1	21.3	1.3	31.4	0.8	1.9	0.000146	0.00491374
ENSG00000198843	SELT	selenoprotein T	None	selenocysteine incorporation|cell redox homeostasis|	selenium binding|	10	0.9	14.1	10	0.8	17.8	0.9	31.4	0.6	1.3	0.000146	0.00491374
ENSG00000157538	DSCR3	Down syndrome critical region gene 3	nucleus|	biological_process|	molecular_function|	10	0.9	9.87	10	1	22	1	31.3	0.6	1.4	0.00015	0.00503186
ENSG00000143753	DEGS1	delta(4)-desaturase, sphingolipid 1	mitochondrion|endoplasmic reticulum|endoplasmic reticulum membrane|integral component of plasma membrane|membrane|	unsaturated fatty acid biosynthetic process|sphingolipid metabolic process|sphingolipid biosynthetic process|small molecule metabolic process|oxidation-reduction process|	electron carrier activity|oxidoreductase activity, acting on paired donors, with incorporation or reduction of molecular oxygen|	10	0.8	13.7	10	0.9	18.1	0.9	31.3	0.6	1.3	0.00015	0.00503186
ENSG00000100325	ASCC2	activating signal cointegrator 1 complex subunit 2	None	transcription, DNA-templated|regulation of transcription, DNA-templated|	None	10	1.3	13.5	10	1.3	18.1	1.3	31.2	0.9	2	0.000158	0.00524029
ENSG00000180098	TRNAU1AP	tRNA selenocysteine 1 associated protein 1	nucleus|cytoplasm|	selenocysteine incorporation|	nucleotide binding|poly(A) RNA binding|	9	1	12.3	10	1	19.1	1	30.9	0.7	1.6	0.000172	0.00564986
ENSG00000123595	RAB9A	RAB9A, member RAS oncogene family	Golgi membrane|lysosome|late endosome|endoplasmic reticulum membrane|plasma membrane|phagocytic vesicle membrane|phagocytic vesicle|extracellular vesicular exosome|	GTP catabolic process|GTP catabolic process|small GTPase mediated signal transduction|protein transport|positive regulation of exocytosis|	GTPase activity|protein binding|GTP binding|GDP binding|	10	1.2	10.6	10	1.2	20.5	1.2	30.7	0.8	1.9	0.000184	0.00596765
ENSG00000131374	TBC1D5	TBC1 domain family, member 5	retromer complex|	positive regulation of Rab GTPase activity|	Rab GTPase activator activity|protein binding|	10	0.9	5.96	10	1.6	26.6	1.3	30.6	0.8	2.1	0.000194	0.0062623
ENSG00000175348	TMEM9B	TMEM9 domain family, member B	integral component of membrane|	signal transduction|positive regulation of I-kappaB kinase/NF-kappaB signaling|	signal transducer activity|	10	1.5	17.9	10	1.2	13	1.3	29.9	1	2.1	0.000236	0.00731885
ENSG00000250151	ARPC4-TTLL3	ARPC4-TTLL3 readthrough	None	None	None	10	1.1	12.1	10	1.5	17.9	1.4	29.3	0.9	2.1	0.000284	0.00847459
ENSG00000101850	GPR143	G protein-coupled receptor 143	cytoplasm|lysosomal membrane|Golgi apparatus|plasma membrane|membrane|integral component of membrane|apical plasma membrane|melanosome membrane|melanosome|	eye pigment biosynthetic process|signal transduction|G-protein coupled receptor signaling pathway|G-protein coupled receptor signaling pathway|neuropeptide signaling pathway|visual perception|melanosome localization|melanosome localization|melanosome transport|melanosome organization|calcium-mediated signaling using intracellular calcium source|phosphatidylinositol-mediated signaling|regulation o…	G-protein coupled receptor activity|protein binding|dopamine binding|L-DOPA receptor activity|L-DOPA binding|tyrosine binding|	10	1.5	10.2	10	0.9	20.9	1	29.2	0.7	1.7	0.000292	0.00862555
ENSG00000155304	HSPA13	heat shock protein 70kDa family, member 13	endoplasmic reticulum|intracellular membrane-bounded organelle|extracellular vesicular exosome|	None	ATP binding|	10	2.5	12	10	0.9	19.5	1	29.2	0.6	2.1	0.000292	0.00862555
ENSG00000113597	TRAPPC13	trafficking protein particle complex 13	None	None	protein binding|	10	1.4	15.4	10	0.7	16	0.9	28.5	0.6	1.6	0.000344	0.00968768
ENSG00000086062	B4GALT1	UDP-Gal:betaGlcNAc beta 1,4- galactosyltransferase, polypeptide 1	Golgi trans cisterna|Golgi membrane|extracellular space|Golgi apparatus|plasma membrane|external side of plasma membrane|membrane|integral component of membrane|basolateral plasma membrane|desmosome|glycocalyx|brush border membrane|Golgi cisterna membrane|extracellular vesicular exosome|	epithelial cell development|acute inflammatory response|carbohydrate metabolic process|lactose biosynthetic process|galactose metabolic process|protein N-linked glycosylation|cell adhesion|Notch signaling pathway|single fertilization|binding of sperm to zona pellucida|penetration of zona pellucida|negative regulation of cell proliferation|oligosaccharide biosynthetic process|oligosaccharide biosy…	beta-N-acetylglucosaminylglycopeptide beta-1,4-galactosyltransferase activity|N-acetyllactosamine synthase activity|lactose synthase activity|cytoskeletal protein binding|galactosyltransferase activity|manganese ion binding|UDP-galactosyltransferase activity|protein homodimerization activity|alpha-tubulin binding|beta-tubulin binding|	10	1.3	13.1	10	3.4	19.5	1.5	28.4	0.7	3.9	0.00035	0.00981626
ENSG00000104164	BLOC1S6	biogenesis of lysosomal organelles complex-1, subunit 6, pallidin	cytoplasm|endosome|cytosol|extrinsic component of membrane|transport vesicle|BLOC-1 complex|SNARE complex|	post-Golgi vesicle-mediated transport|blood coagulation|anterograde axon cargo transport|synaptic vesicle docking involved in exocytosis|melanocyte differentiation|neuron projection development|melanosome transport|melanosome organization|positive regulation of natural killer cell activation|secretion of lysosomal enzymes|endosome to melanosome transport|anterograde synaptic vesicle transport|pos…	protein binding|syntaxin binding|identical protein binding|protein homodimerization activity|protein homodimerization activity|actin filament binding|	10	3.6	16.6	10	1	15.5	1	28.2	0.7	3.3	0.000376	0.0104456
ENSG00000225697	SLC26A6	solute carrier family 26 (anion exchanger), member 6	endoplasmic reticulum|plasma membrane|plasma membrane|vesicle membrane|membrane|integral component of membrane|basolateral plasma membrane|apical plasma membrane|cytoplasmic vesicle membrane|brush border membrane|membrane-bounded vesicle|chloride channel complex|sperm midpiece|	ion transport|anion transport|chloride transport|chloride transport|sulfate transport|sulfate transport|bicarbonate transport|bicarbonate transport|formate transport|mannitol transport|oxalate transport|oxalate transport|transepithelial chloride transport|transepithelial chloride transport|angiotensin-activated signaling pathway|epithelial fluid transport|oxalic acid secretion|sperm capacitation|…	chloride channel activity|protein binding|secondary active sulfate transmembrane transporter activity|bicarbonate transmembrane transporter activity|bicarbonate transmembrane transporter activity|bicarbonate transmembrane transporter activity|chloride transmembrane transporter activity|chloride transmembrane transporter activity|chloride transmembrane transporter activity|sulfate transmembrane tr…	10	1	11.1	10	0.8	17.8	0.9	28.2	0.6	1.4	0.000376	0.0104456
ENSG00000105698	USF2	upstream transcription factor 2, c-fos interacting	nucleus|	regulation of transcription from RNA polymerase II promoter by glucose|positive regulation of transcription from RNA polymerase II promoter by glucose|positive regulation of transcription from RNA polymerase II promoter by glucose|transcription, DNA-templated|transcription from RNA polymerase II promoter|lactation|late viral transcription|positive regulation of transcription from RNA polymerase I…	RNA polymerase II core promoter proximal region sequence-specific DNA binding|double-stranded DNA binding|sequence-specific DNA binding transcription factor activity|RNA polymerase II distal enhancer sequence-specific DNA binding transcription factor activity|protein binding|protein homodimerization activity|bHLH transcription factor binding|sequence-specific DNA binding|protein heterodimerizatio…	10	0.8	14.8	10	0.8	13.7	0.8	28.1	0.5	1.3	0.000392	0.0108169
ENSG00000132522	GPS2	G protein pathway suppressor 2	nucleus|transcriptional repressor complex|	negative regulation of transcription from RNA polymerase II promoter|inactivation of MAPK activity|cell cycle|JNK cascade|negative regulation of JNK cascade|	transcription corepressor activity|GTPase inhibitor activity|protein binding|	10	1.5	21.2	10	0.9	9.44	1.3	28	0.8	2	0.000406	0.0111284
ENSG00000164941	INTS8	integrator complex subunit 8	integrator complex|	snRNA processing|	protein binding|	10	1	6.53	10	1.6	21.9	1.3	27.9	0.8	2.2	0.000418	0.0113965
ENSG00000044574	HSPA5	heat shock 70kDa protein 5 (glucose-regulated protein, 78kDa)	nucleus|nucleus|endoplasmic reticulum|endoplasmic reticulum|endoplasmic reticulum|endoplasmic reticulum lumen|endoplasmic reticulum membrane|endoplasmic reticulum-Golgi intermediate compartment|COP9 signalosome|cell surface|membrane|integral component of endoplasmic reticulum membrane|midbody|endoplasmic reticulum chaperone complex|melanosome|extracellular vesicular exosome|	platelet degranulation|ATP catabolic process|ER overload response|activation of signaling protein activity involved in unfolded protein response|blood coagulation|cerebellum structural organization|cerebellar Purkinje cell layer development|substantia nigra development|platelet activation|positive regulation of cell migration|ER-associated ubiquitin-dependent protein catabolic process|negative re…	glycoprotein binding|calcium ion binding|protein binding|ATP binding|ATPase activity|enzyme binding|protein domain specific binding|ubiquitin protein ligase binding|ribosome binding|unfolded protein binding|chaperone binding|misfolded protein binding|	9	2.2	18.2	10	1.5	11	1.7	27.7	1.1	2.9	0.000438	0.0118474
ENSG00000259040	BLOC1S5-TXNDC5	BLOC1S5-TXNDC5 readthrough (NMD candidate)	None	None	None	3	1.7	9.85	3	2.5	19	2.3	27.5	1.4	4.3	0.000454	0.0122479
ENSG00000129128	SPCS3	signal peptidase complex subunit 3 homolog (S. cerevisiae)	endoplasmic reticulum|signal peptidase complex|endoplasmic reticulum membrane|integral component of membrane|	translation|signal peptide processing|proteolysis|SRP-dependent cotranslational protein targeting to membrane|gene expression|cellular protein metabolic process|regulation of insulin secretion|	peptidase activity|	10	3.1	18.5	10	2	11.5	3	27.4	1.1	4.5	0.000466	0.0125059
ENSG00000139687	RB1	retinoblastoma 1	chromatin|nucleus|nucleoplasm|spindle|SWI/SNF complex|PML body|Rb-E2F complex|	cell cycle checkpoint|G1/S transition of mitotic cell cycle|regulation of transcription involved in G1/S transition of mitotic cell cycle|mitotic cell cycle|chromatin remodeling|transcription, DNA-templated|negative regulation of protein kinase activity|cell cycle arrest|negative regulation of transcription from RNA polymerase II promoter during mitosis|mitotic cell cycle checkpoint|Ras protein s…	core promoter binding|RNA polymerase II activating transcription factor binding|DNA binding|sequence-specific DNA binding transcription factor activity|transcription coactivator activity|protein binding|transcription factor binding|kinase binding|ubiquitin protein ligase binding|identical protein binding|androgen receptor binding|phosphoprotein binding|	10	0.8	9.43	10	0.9	18.1	0.9	27.1	0.6	1.5	0.000512	0.013563
ENSG00000134108	ARL8B	ADP-ribosylation factor-like 8B	cytoplasm|lysosomal membrane|membrane|midbody|late endosome membrane|spindle midzone|extracellular vesicular exosome|	GTP catabolic process|cell cycle|chromosome segregation|small GTPase mediated signal transduction|cell division|	GTPase activity|GTP binding|GDP binding|alpha-tubulin binding|beta-tubulin binding|	10	0.8	8.73	10	1.5	21.4	1.3	26.9	0.8	2	0.00054	0.0141046
ENSG00000168264	IRF2BP2	interferon regulatory factor 2 binding protein 2	nucleus|cytoplasm|	transcription, DNA-templated|regulation of transcription, DNA-templated|	metal ion binding|	10	1	13.8	10	1.5	14.6	1.3	26.8	0.8	1.9	0.000562	0.014568
ENSG00000006715	VPS41	vacuolar protein sorting 41 homolog (S. cerevisiae)	lysosomal membrane|early endosome|late endosome|Golgi-associated vesicle|cytosol|microtubule|membrane|HOPS complex|	intracellular protein transport|biological_process|vesicle-mediated transport|Golgi vesicle transport|	molecular_function|protein binding|microtubule binding|zinc ion binding|	10	0.9	11.7	10	1.9	18.5	1.5	26.6	0.7	2.3	0.00059	0.0150468
ENSG00000103653	CSK	c-src tyrosine kinase	cytoplasm|cytosol|plasma membrane|plasma membrane|cell-cell junction|membrane raft|extracellular vesicular exosome|	protein phosphorylation|epidermal growth factor receptor signaling pathway|brain development|blood coagulation|negative regulation of cell proliferation|negative regulation of low-density lipoprotein particle clearance|peptidyl-tyrosine phosphorylation|peptidyl-tyrosine phosphorylation|platelet activation|T cell costimulation|negative regulation of interleukin-6 production|negative regulation of …	protein tyrosine kinase activity|non-membrane spanning protein tyrosine kinase activity|protein binding|ATP binding|protein C-terminus binding|protein phosphatase binding|identical protein binding|proline-rich region binding|	10	0.8	9.94	10	1.1	17.3	1	26.5	0.6	1.7	0.00061	0.0153849
ENSG00000068024	HDAC4	histone deacetylase 4	histone deacetylase complex|nucleus|cytoplasm|cytosol|transcriptional repressor complex|Z disc|neuromuscular junction|A band|actomyosin|	negative regulation of transcription from RNA polymerase II promoter|negative regulation of transcription from RNA polymerase II promoter|skeletal system development|osteoblast development|chromatin remodeling|transcription, DNA-templated|inflammatory response|nervous system development|positive regulation of cell proliferation|negative regulation of cell proliferation|negative regulation of myot…	core promoter binding|transcription corepressor activity|histone deacetylase activity|protein binding|transcription factor binding|zinc ion binding|protein kinase binding|potassium ion binding|NAD-dependent histone deacetylase activity (H3-K14 specific)|protein deacetylase activity|activating transcription factor binding|histone deacetylase binding|sequence-specific DNA binding|transcription regu…	10	0.8	9.54	10	1	17.5	0.9	26.3	0.6	1.4	0.000652	0.0161661
ENSG00000160551	TAOK1	TAO kinase 1	cytosol|extracellular vesicular exosome|	MAPK cascade|activation of MAPKK activity|mitotic cell cycle|DNA repair|protein phosphorylation|cellular response to DNA damage stimulus|G2 DNA damage checkpoint|positive regulation of stress-activated MAPK cascade|positive regulation of JNK cascade|regulation of cytoskeleton organization|execution phase of apoptosis|	protein kinase activity|protein serine/threonine kinase activity|protein serine/threonine kinase activity|protein binding|ATP binding|kinase activity|transferase activity|	10	0.9	13.1	10	1.1	13.5	0.9	26	0.6	1.7	0.000698	0.0169786
ENSG00000145216	FIP1L1	factor interacting with PAPOLA and CPSF1	nucleus|mRNA cleavage and polyadenylation specificity factor complex|	mRNA processing|	poly(A) RNA binding|	10	0.8	11.8	10	1.8	17.9	1.2	25.6	0.7	2.2	0.000778	0.0186593
ENSG00000188428	BLOC1S5	biogenesis of lysosomal organelles complex-1, subunit 5, muted	transport vesicle|BLOC-1 complex|	anterograde axon cargo transport|neuron projection development|melanosome transport|melanosome organization|endosome to melanosome transport|anterograde synaptic vesicle transport|positive regulation of pigment cell differentiation|	protein binding|	9	1.2	14.7	9	1.6	11.9	1.3	25.4	0.9	2.2	0.000828	0.0195839
ENSG00000112081	SRSF3	serine/arginine-rich splicing factor 3	nucleoplasm|cytoplasm|	mRNA splicing, via spliceosome|transcription from RNA polymerase II promoter|termination of RNA polymerase II transcription|mRNA export from nucleus|RNA splicing|gene expression|mRNA 3'-end processing|	nucleotide binding|RNA binding|protein binding|poly(A) RNA binding|	7	2.4	16	5	2.3	9.19	2.3	24.8	1.7	4.2	0.000978	0.0224339
ENSG00000140365	COMMD4	COMM domain containing 4	cytoplasm|	None	protein binding|	9	1.5	7.55	10	1.2	17.7	1.5	24.8	0.7	2.1	0.000978	0.0224339
ENSG00000090061	CCNK	cyclin K	cyclin K-CDK12 complex|cyclin K-CDK13 complex|nucleus|	regulation of cyclin-dependent protein serine/threonine kinase activity|in utero embryonic development|regulation of transcription, DNA-templated|transcription from RNA polymerase II promoter|protein phosphorylation|cellular response to DNA damage stimulus|mitotic nuclear division|negative regulation of cell cycle arrest|	cyclin-dependent protein serine/threonine kinase activity|protein binding|RNA polymerase II carboxy-terminal domain kinase activity|protein kinase binding|	9	1	12.4	10	1.6	14.6	1.4	24.8	0.8	2.1	0.000978	0.0224339
ENSG00000127022	CANX	calnexin	endoplasmic reticulum|endoplasmic reticulum lumen|endoplasmic reticulum membrane|ribosome|membrane|axon|dendrite cytoplasm|melanosome|neuronal cell body|dendritic spine|protein complex|extracellular vesicular exosome|integral component of lumenal side of endoplasmic reticulum membrane|	antigen processing and presentation of peptide antigen via MHC class I|protein folding|aging|protein secretion|protein N-linked glycosylation via asparagine|antigen processing and presentation of exogenous peptide antigen via MHC class II|post-translational protein modification|cellular protein metabolic process|synaptic vesicle endocytosis|chaperone-mediated protein folding|clathrin-mediated end…	glycoprotein binding|calcium ion binding|protein binding|apolipoprotein binding|ionotropic glutamate receptor binding|poly(A) RNA binding|unfolded protein binding|	10	1.2	18.1	10	0.7	9.01	0.9	24.7	0.5	1.5	0.00101	0.0230137
ENSG00000130749	ZC3H4	zinc finger CCCH-type containing 4	None	None	poly(A) RNA binding|metal ion binding|	10	1.5	6.74	10	1.4	17.8	1.5	24.2	0.8	2.1	0.00117	0.0260522
ENSG00000104142	VPS18	vacuolar protein sorting 18 homolog (S. cerevisiae)	lysosomal membrane|early endosome|actin filament|HOPS complex|late endosome membrane|	intracellular protein transport|endosome organization|lysosome organization|vesicle-mediated transport|	actin binding|protein binding|metal ion binding|	10	1.2	20.1	10	0.7	5.65	1.1	24.1	0.7	1.8	0.00121	0.0266252
ENSG00000095739	BAMBI	BMP and activin membrane-bound inhibitor	cytoplasm|plasma membrane|plasma membrane|integral component of membrane|	transforming growth factor beta receptor signaling pathway|positive regulation of cell proliferation|regulation of cell shape|positive regulation of epithelial to mesenchymal transition|cell migration|negative regulation of transforming growth factor beta receptor signaling pathway|negative regulation of transforming growth factor beta receptor signaling pathway|negative regulation of transformin…	frizzled binding|type II transforming growth factor beta receptor binding|	10	0.9	12.1	10	0.8	12.6	0.9	24.1	0.5	1.3	0.00121	0.0266252
ENSG00000183853	KIRREL	kin of IRRE like (Drosophila)	plasma membrane|plasma membrane|cell-cell junction|integral component of membrane|dendritic shaft|perinuclear region of cytoplasm|extracellular vesicular exosome|	negative regulation of protein phosphorylation|excretion|single organismal cell-cell adhesion|positive regulation of actin filament polymerization|	protein binding|myosin binding|	10	0.9	12.6	10	0.8	11.9	0.9	24	0.5	1.3	0.00123	0.0268352
ENSG00000100596	SPTLC2	serine palmitoyltransferase, long chain base subunit 2	mitochondrion|endoplasmic reticulum membrane|integral component of membrane|serine C-palmitoyltransferase complex|	sphingolipid metabolic process|sphingomyelin biosynthetic process|sphingolipid biosynthetic process|small molecule metabolic process|sphinganine biosynthetic process|sphingosine biosynthetic process|ceramide biosynthetic process|	serine C-palmitoyltransferase activity|pyridoxal phosphate binding|	10	0.8	7.37	10	1.5	18.2	1.1	23.9	0.6	1.9	0.00125	0.0270987
ENSG00000137101	CD72	CD72 molecule	plasma membrane|integral component of plasma membrane|	cell adhesion|signal transduction|axon guidance|	transmembrane signaling receptor activity|receptor binding|protein binding|carbohydrate binding|	10	1	11.3	10	1.1	12.9	1	23.8	0.7	1.5	0.00127	0.0273877
ENSG00000085449	WDFY1	WD repeat and FYVE domain containing 1	nucleus|early endosome|cytosol|	biological_process|	1-phosphatidylinositol binding|zinc ion binding|	10	0.8	13	10	0.8	11	0.8	23.5	0.5	1.3	0.00138	0.0292982
ENSG00000063169	GLTSCR1	glioma tumor suppressor candidate region gene 1	None	None	protein binding|	10	1.1	11	10	1	12.7	1	23.3	0.6	1.6	0.00146	0.0307109
ENSG00000132842	AP3B1	adaptor-related protein complex 3, beta 1 subunit	lysosomal membrane|Golgi apparatus|membrane|AP-3 adaptor complex|clathrin-coated vesicle membrane|	protein targeting to lysosome|intracellular protein transport|blood coagulation|anterograde axon cargo transport|melanosome organization|antigen processing and presentation, exogenous lipid antigen via MHC class Ib|anterograde synaptic vesicle transport|positive regulation of NK T cell differentiation|	protein phosphatase binding|GTP-dependent protein binding|	10	1	7.23	10	0.9	16.5	0.9	23.2	0.6	1.5	0.00149	0.0311822
ENSG00000125633	CCDC93	coiled-coil domain containing 93	None	None	None	10	1.9	13.3	10	1.4	10.7	1.5	23.1	0.9	2.5	0.00154	0.0320977
ENSG00000003756	RBM5	RNA binding motif protein 5	nucleus|nucleoplasm|spliceosomal complex|	spliceosomal complex assembly|regulation of alternative mRNA splicing, via spliceosome|mRNA splicing, via spliceosome|RNA processing|apoptotic process|negative regulation of cell proliferation|RNA splicing|gene expression|positive regulation of apoptotic process|positive regulation of apoptotic process|	nucleotide binding|DNA binding|RNA binding|mRNA binding|protein binding|zinc ion binding|poly(A) RNA binding|	10	0.8	10.4	10	0.7	13.1	0.8	23	0.5	1.2	0.00157	0.0326236
ENSG00000185990	F8A3	coagulation factor VIII-associated 3	nucleus|	biological_process|	molecular_function|	3	1.3	7.85	3	1.6	15.6	1.5	22.9	1	2.7	0.00161	0.0332528
ENSG00000112697	TMEM30A	transmembrane protein 30A	endoplasmic reticulum|Golgi apparatus|membrane|integral component of membrane|apical plasma membrane|transport vesicle membrane|	drug transmembrane transport|protein localization to endosome|phospholipid translocation|positive regulation of protein exit from endoplasmic reticulum|	protein binding|	10	0.3	0.813	10	1.1	22.3	1	22.7	0.6	1.6	0.00168	0.0342847
ENSG00000112367	FIG4	FIG4 homolog, SAC1 lipid phosphatase domain containing (S. cerevisiae)	Golgi membrane|endosome membrane|early endosome membrane|late endosome membrane|	phospholipid metabolic process|phosphatidylinositol biosynthetic process|vacuole organization|locomotory behavior|cell death|positive regulation of neuron projection development|dephosphorylation|negative regulation of myelination|myelin assembly|phosphatidylinositol-3-phosphate biosynthetic process|pigmentation|small molecule metabolic process|neuron development|	phosphatidylinositol-3-phosphatase activity|protein binding|phosphatidylinositol-4-phosphate phosphatase activity|phosphatidylinositol-3,5-bisphosphate 5-phosphatase activity|	10	0.7	10.2	10	0.7	12.9	0.7	22.6	0.5	1.2	0.00171	0.0346558
ENSG00000188626	GOLGA8M	golgin A8 family, member M	Golgi apparatus|	None	None	5	1.8	12	5	2.2	11.1	2	22.4	1.4	3.5	0.00179	0.035713
ENSG00000102786	INTS6	integrator complex subunit 6	nucleus|actin cytoskeleton|integrator complex|	signal transduction|snRNA processing|	transmembrane signaling receptor activity|protein binding|	10	1.4	3.55	10	1.9	19.9	1.8	22.4	1.2	2.9	0.00179	0.035713
ENSG00000166887	VPS39	vacuolar protein sorting 39 homolog (S. cerevisiae)	lysosomal membrane|HOPS complex|late endosome membrane|	intracellular protein transport|vesicle-mediated transport|regulation of catalytic activity|	small GTPase regulator activity|	8	1.2	9.64	8	1.2	12.9	1.2	22.2	0.7	2	0.00188	0.0367935
ENSG00000198892	SHISA4	shisa family member 4	integral component of membrane|	None	None	10	2.9	6.49	10	1.2	19	1.1	22.2	0.6	2.9	0.00188	0.0367935
ENSG00000126804	ZBTB1	zinc finger and BTB domain containing 1	nucleus|nucleoplasm|nuclear body|	negative regulation of transcription from RNA polymerase II promoter|positive regulation of T cell mediated immunity|B cell differentiation|positive regulation of natural killer cell differentiation|T cell differentiation in thymus|mRNA transcription from RNA polymerase II promoter|innate immune response|positive regulation of T cell differentiation|thymus development|protein homooligomerization|…	DNA binding|protein homodimerization activity|metal ion binding|protein heterodimerization activity|	10	1.1	12	10	0.7	11.8	0.9	22.2	0.5	1.4	0.00188	0.0367935
ENSG00000157693	C9ORF91	chromosome 9 open reading frame 91	cellular_component|integral component of membrane|	biological_process|	molecular_function|	9	0.8	10.5	10	1	12.2	0.9	22	0.6	1.5	0.00197	0.0379401
ENSG00000167258	CDK12	cyclin-dependent kinase 12	cyclin K-CDK12 complex|nucleus|nucleolus|nuclear speck|nuclear cyclin-dependent protein kinase holoenzyme complex|	mRNA processing|RNA splicing|regulation of MAP kinase activity|protein autophosphorylation|regulation of cell cycle|phosphorylation of RNA polymerase II C-terminal domain|	protein kinase activity|cyclin-dependent protein serine/threonine kinase activity|protein binding|ATP binding|RNA polymerase II carboxy-terminal domain kinase activity|cyclin binding|	10	2.4	10.5	10	0.8	15.1	0.8	22	0.5	2.3	0.00197	0.0379401
ENSG00000140090	SLC24A4	solute carrier family 24 (sodium/potassium/calcium exchanger), member 4	plasma membrane|integral component of membrane|	ion transport|potassium ion transport|cellular calcium ion homeostasis|sensory perception of smell|sodium ion transmembrane transport|response to stimulus|transmembrane transport|calcium ion transmembrane transport|amelogenesis|	calcium, potassium:sodium antiporter activity|symporter activity|	10	0.5	5.15	10	0.8	17.2	0.7	21.2	0.4	1.2	0.00241	0.0442552
ENSG00000146574	CCZ1B	CCZ1 vacuolar protein trafficking and biogenesis associated homolog B (S. cerevisiae)	lysosomal membrane|	None	None	10	1.2	10.9	10	1	11	1.1	21.1	0.6	1.7	0.00249	0.0454397
ENSG00000197932	F8A1	coagulation factor VIII-associated 1	None	None	None	10	3.6	11.4	10	1.6	13.7	1	21.1	0.7	4.2	0.00249	0.0454397
ENSG00000120860	CCDC53	coiled-coil domain containing 53	actin cytoskeleton|intracellular membrane-bounded organelle|WASH complex|	biological_process|	protein binding|	10	0.8	8.59	10	1.9	13.6	1.4	20.5	0.6	2.4	0.00295	0.0521649
ENSG00000077463	SIRT6	sirtuin 6	nucleus|nucleoplasm|nuclear telomeric heterochromatin|	protein ADP-ribosylation|protein ADP-ribosylation|regulation of double-strand break repair via homologous recombination|histone deacetylation|histone H3 deacetylation|	NAD+ ADP-ribosyltransferase activity|NAD(P)+-protein-arginine ADP-ribosyltransferase activity|protein binding|zinc ion binding|NAD-dependent histone deacetylase activity|NAD-dependent histone deacetylase activity (H3-K9 specific)|NAD+ binding|	10	0.7	6.55	10	1.2	15.7	0.9	20.4	0.5	1.6	0.00302	0.052992
ENSG00000158636	C11ORF30	chromosome 11 open reading frame 30	nucleus|	DNA repair|transcription, DNA-templated|regulation of transcription, DNA-templated|chromatin modification|	None	10	1.5	6.07	10	1	15.7	1.2	20.2	0.6	1.9	0.00319	0.0551733
ENSG00000165389	SPTSSA	serine palmitoyltransferase, small subunit A	integral component of membrane|serine C-palmitoyltransferase complex|	sphingolipid biosynthetic process|	serine C-palmitoyltransferase activity|protein binding|	10	1.5	12.9	10	0.7	10.5	1.1	20.1	0.6	1.9	0.00329	0.0565693
ENSG00000122958	VPS26A	vacuolar protein sorting 26 homolog A (S. pombe)	endosome|cytosol|cytosol|endosome membrane|vesicle|intracellular membrane-bounded organelle|extracellular vesicular exosome|	protein transport|retrograde transport, endosome to Golgi|	protein binding|protein transporter activity|	10	1.4	16.5	10	0.9	4.96	1.2	20	0.7	2	0.00337	0.0575113
ENSG00000100796	SMEK1	SMEK homolog 1, suppressor of mek1 (Dictyostelium)	nucleus|cytoplasm|microtubule organizing center|protein phosphatase 4 complex|	protein dephosphorylation|positive regulation of gluconeogenesis|	None	10	1	7.06	10	0.7	13.7	0.8	20	0.4	1.3	0.00337	0.0575113
ENSG00000215472	RPL17-C18ORF32	RPL17-C18orf32 readthrough	None	None	None	10	2.5	6.25	10	2.1	13.7	2.3	19.2	0.8	3.7	0.00422	0.0683793
ENSG00000241553	ARPC4	actin related protein 2/3 complex, subunit 4, 20kDa	cytosol|Arp2/3 protein complex|cell projection|extracellular vesicular exosome|	actin filament polymerization|Arp2/3 complex-mediated actin nucleation|Fc-gamma receptor signaling pathway involved in phagocytosis|actin nucleation|innate immune response|	protein binding|enzyme binding|protein binding, bridging|actin filament binding|	4	1.3	10.5	4	1.5	9.28	1.3	19.2	0.9	2.6	0.00422	0.0683793
ENSG00000118363	SPCS2	signal peptidase complex subunit 2 homolog (S. cerevisiae)	signal peptidase complex|endoplasmic reticulum membrane|integral component of membrane|	translation|signal peptide processing|proteolysis|SRP-dependent cotranslational protein targeting to membrane|gene expression|cellular protein metabolic process|regulation of insulin secretion|	peptidase activity|	10	2.1	13.1	10	1.6	6.94	1.9	19.1	1	3.1	0.00433	0.0697762
ENSG00000261832	CLN3	ceroid-lipofuscinosis, neuronal 3	Golgi membrane|nucleus|cytoplasm|mitochondrion|lysosome|lysosomal membrane|early endosome|late endosome|late endosome|autophagic vacuole|endoplasmic reticulum|Golgi apparatus|Golgi stack|trans-Golgi network|plasma membrane|caveola|synaptic vesicle|integral component of membrane|integral component of endoplasmic reticulum membrane|neuron projection|membrane raft|	autophagic vacuole fusion|action potential|globoside metabolic process|cellular amino acid metabolic process|ceramide metabolic process|glucosylceramide metabolic process|galactosylceramide metabolic process|sphingomyelin metabolic process|receptor-mediated endocytosis|vacuolar transport|lysosome organization|lysosomal lumen acidification|cell death|associative learning|arginine transport|macroau…	protein binding|unfolded protein binding|	10	2.1	8.43	10	0.9	12.6	1.4	18.9	0.5	2.5	0.00461	0.0730272
ENSG00000077044	DGKD	diacylglycerol kinase, delta 130kDa	cytoplasm|plasma membrane|plasma membrane|cytoplasmic membrane-bounded vesicle|	endocytosis|signal transduction|epidermal growth factor receptor signaling pathway|protein kinase C-activating G-protein coupled receptor signaling pathway|multicellular organismal development|blood coagulation|response to organic substance|protein transport|cell growth|phosphorylation|second-messenger-mediated signaling|platelet activation|diacylglycerol metabolic process|diacylglycerol metaboli…	NAD+ kinase activity|diacylglycerol kinase activity|diacylglycerol kinase activity|protein binding|ATP binding|diacylglycerol binding|protein homodimerization activity|metal ion binding|protein heterodimerization activity|	10	0.7	9.61	10	1	9.91	1	18.8	0.5	1.6	0.00474	0.0745687
ENSG00000148444	COMMD3	COMM domain containing 3	None	None	protein binding|	3	2.2	11.8	1	2	7.36	2.2	18.7	1.7	4	0.00487	0.0763798
ENSG00000116698	SMG7	SMG7 nonsense mediated mRNA decay factor	nucleus|cytoplasm|cytosol|intermediate filament cytoskeleton|	nuclear-transcribed mRNA catabolic process, nonsense-mediated decay|mRNA export from nucleus|gene expression|RNA metabolic process|mRNA metabolic process|regulation of dephosphorylation|	protein binding|protein phosphatase 2A binding|	10	1	12	10	0.7	7.87	0.8	18.7	0.4	1.3	0.00487	0.0763798
ENSG00000139737	SLAIN1	SLAIN motif family, member 1	None	None	None	10	0.2	0.221	10	4.4	22.2	4.3	18.6	3.4	8	0.005	0.0778241
ENSG00000205155	PSENEN	presenilin enhancer gamma secretase subunit	endoplasmic reticulum|endoplasmic reticulum membrane|Golgi apparatus|plasma membrane|integral component of plasma membrane|Golgi cisterna membrane|	membrane protein ectodomain proteolysis|Notch signaling pathway|Notch receptor processing|protein processing|membrane protein intracellular domain proteolysis|amyloid precursor protein catabolic process|positive regulation of apoptotic process|positive regulation of catalytic activity|neurotrophin TRK receptor signaling pathway|apoptotic signaling pathway|	protein binding|	3	1.2	10.4	3	1.1	8.64	1.2	18.6	0.8	2	0.005	0.0778241
ENSG00000137760	ALKBH8	alkB, alkylation repair homolog 8 (E. coli)	nucleus|cytosol|	cellular response to DNA damage stimulus|tRNA methylation|oxidation-reduction process|	RNA binding|protein binding|tRNA (uracil) methyltransferase activity|oxidoreductase activity, acting on paired donors, with incorporation or reduction of molecular oxygen, 2-oxoglutarate as one donor, and incorporation of one atom each of oxygen into both donors|metal ion binding|	10	0.5	4.83	10	1.1	16	0.8	18.4	0.4	1.6	0.00531	0.0815365
ENSG00000131116	ZNF428	zinc finger protein 428	None	None	metal ion binding|	10	1.5	4.76	10	1.9	14.6	1.8	18.3	1.1	3	0.00546	0.0832792
ENSG00000144451	SPAG16	sperm associated antigen 16	nucleus|microtubule|axoneme|	spermatogenesis|cilium assembly|	protein kinase binding|	10	1.1	8.01	10	1.5	11.2	1.4	18.1	0.8	2.2	0.00579	0.0875322
ENSG00000214367	HAUS3	HAUS augmin-like complex, subunit 3	cytoplasm|centrosome|spindle|microtubule|HAUS complex|	mitotic nuclear division|spindle assembly|centrosome organization|	molecular_function|	9	1.3	13	10	3.2	10.8	2.9	17.9	1.2	4.7	0.00616	0.0917742
ENSG00000143952	VPS54	vacuolar protein sorting 54 homolog (S. cerevisiae)	GARP complex|	protein transport|growth|retrograde transport, endosome to Golgi|homeostasis of number of cells within a tissue|musculoskeletal movement|neurofilament cytoskeleton organization|	protein binding|	10	1.9	10.5	10	0.9	9.05	1.4	17.8	0.7	2.5	0.00635	0.0939233
ENSG00000176495	OR5AN1	olfactory receptor, family 5, subfamily AN, member 1	plasma membrane|integral component of membrane|	G-protein coupled receptor signaling pathway|detection of chemical stimulus involved in sensory perception of smell|	G-protein coupled receptor activity|olfactory receptor activity|	10	2.4	19.3	10	0.5	3.21	2.4	17.4	1.1	4.3	0.00712	0.102794
ENSG00000168003	SLC3A2	solute carrier family 3 (amino acid transporter heavy chain), member 2	nucleus|cytoplasm|plasma membrane|plasma membrane|membrane|integral component of membrane|apical plasma membrane|cell junction|melanosome|extracellular vesicular exosome|	carbohydrate metabolic process|ion transport|calcium ion transport|amino acid transport|blood coagulation|tryptophan transport|cell growth|sodium ion transmembrane transport|response to exogenous dsRNA|leukocyte migration|transmembrane transport|leucine import|	double-stranded RNA binding|catalytic activity|calcium:sodium antiporter activity|protein binding|neutral amino acid transmembrane transporter activity|cation binding|poly(A) RNA binding|	10	0.8	8.06	10	1.5	10.5	1.1	17.4	0.5	1.9	0.00712	0.102794
ENSG00000146731	CCT6A	chaperonin containing TCP1, subunit 6A (zeta 1)	acrosomal vesicle|zona pellucida receptor complex|cytoplasm|cytosol|chaperonin-containing T-complex|microtubule|cell body|extracellular vesicular exosome|	protein folding|binding of sperm to zona pellucida|cellular protein metabolic process|'de novo' posttranslational protein folding|	ATP binding|poly(A) RNA binding|unfolded protein binding|	10	1.3	16.1	10	-1.6	9.56	1.4	17.3	0.9	2.5	0.00731	0.104509
ENSG00000185813	PCYT2	phosphate cytidylyltransferase 2, ethanolamine	cellular_component|endoplasmic reticulum membrane|	phospholipid metabolic process|phosphatidylethanolamine biosynthetic process|phosphatidylethanolamine biosynthetic process|phospholipid biosynthetic process|small molecule metabolic process|glycerophospholipid biosynthetic process|	ethanolamine-phosphate cytidylyltransferase activity|	10	0.9	7.24	10	1	10.5	0.9	17.3	0.5	1.5	0.00731	0.104509
ENSG00000150457	LATS2	large tumor suppressor kinase 2	spindle pole|nucleus|nucleus|microtubule organizing center|cytosol|	G1/S transition of mitotic cell cycle|protein phosphorylation|mitotic nuclear division|hormone-mediated signaling pathway|keratinocyte differentiation|cellular protein localization|hippo signaling|hippo signaling|intracellular signal transduction|negative regulation of cyclin-dependent protein serine/threonine kinase activity|regulation of organ growth|negative regulation of canonical Wnt signali…	protein serine/threonine kinase activity|protein serine/threonine kinase activity|protein binding|ATP binding|metal ion binding|	10	0.7	8.66	10	0.6	9.29	0.7	17.3	0.4	1.1	0.00731	0.104509
ENSG00000167515	TRAPPC2L	trafficking protein particle complex 2-like	cytoplasm|endoplasmic reticulum|Golgi apparatus|perinuclear region of cytoplasm|	ER to Golgi vesicle-mediated transport|	protein binding|	10	1.1	8.48	10	1.1	9.1	1.1	17.2	0.6	1.8	0.00748	0.106199
ENSG00000172053	QARS	glutaminyl-tRNA synthetase	cytoplasm|mitochondrial matrix|cytosol|	tRNA aminoacylation for protein translation|glutaminyl-tRNA aminoacylation|gene expression|	glutamine-tRNA ligase activity|ATP binding|	10	-1.1	10.3	9	1.6	13.3	1.6	16.9	1.1	2.7	0.00798	0.111071
ENSG00000162300	ZFPL1	zinc finger protein-like 1	nucleus|Golgi apparatus|integral component of membrane|	regulation of transcription, DNA-templated|vesicle-mediated transport|	DNA binding|zinc ion binding|	10	0.7	11	10	0.6	6.45	0.7	16.9	0.4	1.2	0.00798	0.111071
ENSG00000258984	UBE2F-SCLY	UBE2F-SCLY readthrough (NMD candidate)	None	None	None	3	1.2	2.87	3	2.4	15.2	2.3	16.7	1.2	4.7	0.00828	0.113477
ENSG00000146576	C7ORF26	chromosome 7 open reading frame 26	None	None	None	10	1	6.11	10	-3.4	16.3	1	16.6	-5.2	2	0.00845	0.115192
ENSG00000197808	ZNF461	zinc finger protein 461	nucleus|	transcription, DNA-templated|regulation of transcription, DNA-templated|	DNA binding|sequence-specific DNA binding transcription factor activity|metal ion binding|	10	1.2	8.37	10	1.3	8.48	1.3	16.4	0.7	2.1	0.00873	0.11768
ENSG00000268632	AC073657.1	N/A	None	None	None	3	-0.4	0.743	4	2.8	18	2.8	16.3	2.4	4.9	0.00888	0.118689
ENSG00000188603	CLN3	ceroid-lipofuscinosis, neuronal 3	Golgi membrane|nucleus|cytoplasm|mitochondrion|lysosome|lysosomal membrane|early endosome|late endosome|late endosome|autophagic vacuole|endoplasmic reticulum|Golgi apparatus|Golgi stack|trans-Golgi network|plasma membrane|caveola|synaptic vesicle|integral component of membrane|integral component of endoplasmic reticulum membrane|neuron projection|membrane raft|	autophagic vacuole fusion|action potential|globoside metabolic process|cellular amino acid metabolic process|ceramide metabolic process|glucosylceramide metabolic process|galactosylceramide metabolic process|sphingomyelin metabolic process|receptor-mediated endocytosis|vacuolar transport|lysosome organization|lysosomal lumen acidification|cell death|associative learning|arginine transport|macroau…	protein binding|unfolded protein binding|	5	0.1	0.0835	5	2.4	18.7	2.3	16.3	1	4.5	0.00888	0.118689
ENSG00000038532	CLEC16A	C-type lectin domain family 16, member A	None	None	None	10	1.5	10.2	10	0.5	10.4	0.7	16.2	0.4	1.7	0.00901	0.120192
ENSG00000073921	PICALM	phosphatidylinositol binding clathrin assembly protein	nucleus|Golgi apparatus|coated pit|coated pit|membrane|AP-2 adaptor complex|clathrin coat of coated pit|vesicle|presynaptic membrane|neuronal cell body|intracellular membrane-bounded organelle|postsynaptic membrane|perinuclear region of cytoplasm|neurofibrillary tangle|	protein complex assembly|receptor-mediated endocytosis|receptor-mediated endocytosis|axonogenesis|cell proliferation|negative regulation of gene expression|synaptic vesicle maturation|vesicle-mediated transport|endosomal transport|hemopoiesis|regulation of endocytosis|receptor internalization|regulation of protein localization|cargo loading into vesicle|positive regulation of transcription, DNA-t…	protein binding|1-phosphatidylinositol binding|clathrin binding|clathrin binding|clathrin binding|clathrin heavy chain binding|clathrin adaptor activity|	10	0.6	10.7	10	0.6	5.49	0.6	15.8	0.3	1	0.00957	0.124823
ENSG00000138073	PREB	prolactin regulatory element binding	Golgi membrane|nucleus|endoplasmic reticulum membrane|membrane|integral component of membrane|	transcription, DNA-templated|regulation of transcription, DNA-templated|ER to Golgi vesicle-mediated transport|activation of signaling protein activity involved in unfolded protein response|protein transport|protein N-linked glycosylation via asparagine|endoplasmic reticulum unfolded protein response|post-translational protein modification|cellular protein metabolic process|COPII vesicle coating|…	DNA binding|	9	3.2	16.3	9	0.6	6.1	0.6	15.8	0.3	5	0.00957	0.124823
ENSG00000173744	AGFG1	ArfGAP with FG repeats 1	nuclear pore|cytoplasmic membrane-bounded vesicle|intracellular membrane-bounded organelle|	mRNA export from nucleus|multicellular organismal development|spermatogenesis|cell differentiation|regulation of ARF GTPase activity|positive regulation of GTPase activity|	DNA binding|RNA binding|protein binding|ARF GTPase activator activity|zinc ion binding|	10	0.7	5.5	10	0.8	10.6	0.8	15.7	0.4	1.3	0.00972	0.125346
ENSG00000130175	PRKCSH	protein kinase C substrate 80K-H	intracellular|endoplasmic reticulum|endoplasmic reticulum lumen|	in utero embryonic development|liver development|protein folding|N-glycan processing|nitrogen compound metabolic process|negative regulation of neuron projection development|protein N-linked glycosylation via asparagine|intracellular signal transduction|post-translational protein modification|cellular protein metabolic process|innate immune response|protein heterooligomerization|renal system deve…	RNA binding|protein kinase C binding|calcium ion binding|ion channel binding|phosphoprotein binding|	10	0.8	6.49	10	0.8	9.6	0.8	15.7	0.4	1.4	0.00972	0.125346
ENSG00000138069	RAB1A	RAB1A, member RAS oncogene family	Golgi membrane|early endosome|endoplasmic reticulum|cytosol|melanosome|extracellular vesicular exosome|	autophagic vacuole assembly|mitotic cell cycle|GTP catabolic process|ER to Golgi vesicle-mediated transport|endocytosis|autophagy|small GTPase mediated signal transduction|vesicle-mediated transport|cell migration|growth hormone secretion|defense response to bacterium|vesicle transport along microtubule|interleukin-8 secretion|	GTPase activity|protein binding|GTP binding|	10	0.9	6.27	10	1.1	9.87	1	15.6	0.6	1.8	0.00989	0.126822
ENSG00000197958	RPL12	ribosomal protein L12	cytosol|membrane|cytosolic large ribosomal subunit|extracellular vesicular exosome|	nuclear-transcribed mRNA catabolic process, nonsense-mediated decay|translation|translation|translational initiation|translational elongation|translational termination|SRP-dependent cotranslational protein targeting to membrane|gene expression|viral process|RNA metabolic process|mRNA metabolic process|viral life cycle|viral transcription|cellular protein metabolic process|	structural constituent of ribosome|protein binding|poly(A) RNA binding|	8	0.9	2.14	9	2.4	16.3	2.3	15.5	1.7	4.6	0.01	0.127121
ENSG00000214645	AL162389.1	N/A	None	None	None	9	-1.2	7.41	10	2.2	18.8	2.2	15.5	1	4	0.01	0.127121
ENSG00000111880	RNGTT	RNA guanylyltransferase and 5'-phosphatase	nucleus|nucleoplasm|	transcription from RNA polymerase II promoter|7-methylguanosine mRNA capping|7-methylguanosine mRNA capping|RNA processing|gene expression|viral process|peptidyl-tyrosine dephosphorylation|polynucleotide 5' dephosphorylation|	mRNA guanylyltransferase activity|polynucleotide 5'-phosphatase activity|protein tyrosine phosphatase activity|GTP binding|protein tyrosine/serine/threonine phosphatase activity|RNA guanylyltransferase activity|triphosphatase activity|	9	0.9	8.47	9	1.6	8.9	1.2	15.3	0.6	2.4	0.0104	0.13019
ENSG00000175073	VCPIP1	valosin containing protein (p97)/p47 complex interacting protein 1	cytoplasm|endoplasmic reticulum|Golgi stack|	proteolysis|mitotic nuclear division|endoplasmic reticulum membrane fusion|protein ubiquitination|protein K11-linked deubiquitination|protein K48-linked deubiquitination|Golgi reassembly|	ubiquitin-specific protease activity|ubiquitin-specific protease activity|	10	1.2	10.4	10	1	5.41	1.1	15.3	0.6	1.9	0.0104	0.13019
ENSG00000079950	STX7	syntaxin 7	lysosomal membrane|integral component of membrane|SNARE complex|early endosome membrane|intracellular membrane-bounded organelle|perinuclear region of cytoplasm|extracellular vesicular exosome|	intracellular protein transport|post-Golgi vesicle-mediated transport|synaptic vesicle exocytosis|	SNARE binding|SNARE binding|SNAP receptor activity|	10	0.7	8.01	10	0.7	7.65	0.7	15.3	0.4	1.3	0.0104	0.13019
ENSG00000167825	OR5I1	olfactory receptor, family 5, subfamily I, member 1	plasma membrane|integral component of membrane|	signal transduction|G-protein coupled receptor signaling pathway|detection of chemical stimulus involved in sensory perception of smell|	G-protein coupled receptor activity|olfactory receptor activity|	10	3.3	10.2	10	2.4	6.57	3.2	15.2	2.2	5.8	0.0106	0.131095
ENSG00000147155	EBP	emopamil binding protein (sterol isomerase)	endoplasmic reticulum|endoplasmic reticulum membrane|integral component of plasma membrane|	skeletal system development|cholesterol biosynthetic process|cholesterol biosynthetic process|drug transmembrane transport|signal transduction|cholesterol metabolic process|hemopoiesis|small molecule metabolic process|	C-8 sterol isomerase activity|steroid delta-isomerase activity|transmembrane signaling receptor activity|drug transmembrane transporter activity|cholestenol delta-isomerase activity|	10	0.7	3.2	10	0.7	12.3	0.7	15.2	0.4	1.2	0.0106	0.131095
ENSG00000196935	SRGAP1	SLIT-ROBO Rho GTPase activating protein 1	cytosol|	small GTPase mediated signal transduction|Rho protein signal transduction|axon guidance|cell migration|positive regulation of Rho GTPase activity|regulation of small GTPase mediated signal transduction|	Rho GTPase activator activity|protein binding|Rho GTPase binding|	10	0.7	7.95	10	2.1	9.07	0.7	15	0.3	2.3	0.011	0.134824
ENSG00000107862	GBF1	golgi brefeldin A resistant guanine nucleotide exchange factor 1	Golgi membrane|mitochondrion|peroxisome|endoplasmic reticulum lumen|Golgi apparatus|Golgi stack|cis-Golgi network|trans-Golgi network|membrane|	retrograde vesicle-mediated transport, Golgi to ER|post-Golgi vesicle-mediated transport|viral process|vesicle-mediated transport|regulation of ARF protein signal transduction|positive regulation of GTPase activity|positive regulation of GTPase activity|COPI coating of Golgi vesicle|membrane organization|	ARF guanyl-nucleotide exchange factor activity|protein binding|	9	-0.7	2.7	10	3.2	14.9	3.1	14.9	1.2	5.2	0.0112	0.136542
ENSG00000048471	SNX29	sorting nexin 29	extracellular vesicular exosome|	None	phosphatidylinositol binding|	10	1.5	8.91	10	1.8	6.49	1.7	14.9	0.8	2.8	0.0112	0.136542
ENSG00000078142	PIK3C3	phosphatidylinositol 3-kinase, catalytic subunit type 3	late endosome|cytosol|axoneme|phosphatidylinositol 3-kinase complex|membrane|midbody|	autophagic vacuole assembly|cytokinesis|toll-like receptor signaling pathway|protein phosphorylation|phospholipid metabolic process|phosphatidylinositol biosynthetic process|endosome organization|insulin receptor signaling pathway|protein processing|toll-like receptor 9 signaling pathway|phosphatidylinositol-3-phosphate biosynthetic process|phosphatidylinositol-3-phosphate biosynthetic process|ph…	protein kinase activity|protein binding|ATP binding|1-phosphatidylinositol-3-kinase activity|	9	1.2	7.55	9	1.1	7.67	1.2	14.7	0.6	2	0.0116	0.140087
ENSG00000184182	UBE2F	ubiquitin-conjugating enzyme E2F (putative)	None	protein neddylation|protein neddylation|	protein binding|ATP binding|NEDD8 ligase activity|	10	2.1	10.1	10	0.8	6.92	0.9	14.7	0.4	2.5	0.0116	0.140087
ENSG00000166477	LEO1	Leo1, Paf1/RNA polymerase II complex component, homolog (S. cerevisiae)	Cdc73/Paf1 complex|	endodermal cell fate commitment|transcription, DNA-templated|mRNA polyadenylation|histone monoubiquitination|Wnt signaling pathway|stem cell maintenance|positive regulation of mRNA 3'-end processing|positive regulation of transcription elongation from RNA polymerase II promoter|histone H2B ubiquitination|negative regulation of myeloid cell differentiation|positive regulation of transcription from…	protein binding|	10	0.8	5.88	10	0.8	9.16	0.8	14.7	0.4	1.4	0.0116	0.140087
ENSG00000147883	CDKN2B	cyclin-dependent kinase inhibitor 2B (p15, inhibits CDK4)	nucleus|cytoplasm|cytosol|	regulation of cyclin-dependent protein serine/threonine kinase activity|G2/M transition of mitotic cell cycle|mitotic cell cycle|liver development|transcription, DNA-templated|transcription initiation from RNA polymerase II promoter|cell cycle arrest|mitotic cell cycle checkpoint|transforming growth factor beta receptor signaling pathway|aging|negative regulation of cell proliferation|gene expres…	cyclin-dependent protein serine/threonine kinase inhibitor activity|cyclin-dependent protein serine/threonine kinase inhibitor activity|protein binding|protein kinase binding|	10	1	8.93	10	1	6.09	1	14.6	0.6	1.7	0.0118	0.140927
ENSG00000103257	SLC7A5	solute carrier family 7 (amino acid transporter light chain, L system), member 5	nucleus|nucleolus|cytosol|plasma membrane|plasma membrane|membrane|integral component of membrane|apical plasma membrane|extracellular vesicular exosome|	cellular amino acid metabolic process|transport|ion transport|amino acid transport|nervous system development|blood coagulation|neutral amino acid transport|cell differentiation|leukocyte migration|transmembrane transport|L-alpha-amino acid transmembrane transport|	amino acid transmembrane transporter activity|neutral amino acid transmembrane transporter activity|L-amino acid transmembrane transporter activity|peptide antigen binding|	10	0.7	4.65	10	0.7	10.4	0.7	14.6	0.4	1.2	0.0118	0.140927
ENSG00000132680	KIAA0907	KIAA0907	None	None	RNA binding|	10	1	11	10	1.5	4.65	1	14.3	0.5	2	0.0125	0.14515
ENSG00000197386	HTT	huntingtin	nucleus|cytoplasm|mitochondrion|late endosome|autophagic vacuole|endoplasmic reticulum|Golgi apparatus|cytosol|inclusion body|axon|dendrite|cytoplasmic vesicle membrane|protein complex|	urea cycle|citrulline metabolic process|establishment of mitotic spindle orientation|protein import into nucleus|ER to Golgi vesicle-mediated transport|retrograde vesicle-mediated transport, Golgi to ER|endoplasmic reticulum organization|Golgi organization|dopamine receptor signaling pathway|spermatogenesis|cell aging|grooming behavior|locomotory behavior|axon cargo transport|determination of adu…	p53 binding|protein binding|transcription factor binding|dynactin binding|identical protein binding|dynein intermediate chain binding|beta-tubulin binding|diazepam binding|	10	0.5	3.89	10	1.1	13	0.9	14.2	0.4	1.6	0.0127	0.14566
ENSG00000197535	MYO5A	myosin VA (heavy chain 12, myoxin)	ruffle|photoreceptor outer segment|cytoplasm|Golgi apparatus|intermediate filament|membrane|myosin complex|growth cone|insulin-responsive compartment|microtubule plus-end|melanosome|actomyosin|neuron projection|neuronal cell body|	transport|exocytosis|synaptic transmission|visual perception|protein transport|vesicle-mediated transport|actin filament-based movement|insulin secretion|melanocyte differentiation|regulation of inositol 1,4,5-trisphosphate-sensitive calcium-release channel activity|locomotion involved in locomotory behavior|secretory granule localization|melanosome transport|cellular response to insulin stimulus…	microfilament motor activity|actin binding|calcium ion binding|calmodulin binding|ATP binding|Rab GTPase binding|poly(A) RNA binding|	10	0.6	6.73	10	0.6	7.88	0.6	14.2	0.3	1.1	0.0127	0.14566
ENSG00000176723	ZNF843	zinc finger protein 843	None	None	nucleic acid binding|metal ion binding|	9	1.9	8.23	9	2.1	6.31	2	14	1.3	3.6	0.0132	0.149474
ENSG00000165240	ATP7A	ATPase, Cu++ transporting, alpha polypeptide	late endosome|endoplasmic reticulum|endoplasmic reticulum|Golgi apparatus|trans-Golgi network|cytosol|plasma membrane|plasma membrane|membrane|integral component of membrane|basolateral plasma membrane|trans-Golgi network transport vesicle|secretory granule|brush border membrane|neuron projection|neuronal cell body|perinuclear region of cytoplasm|	blood vessel development|in utero embryonic development|release of cytochrome c from mitochondria|blood vessel remodeling|regulation of oxidative phosphorylation|tryptophan metabolic process|tyrosine metabolic process|catecholamine metabolic process|copper ion transport|cellular copper ion homeostasis|mitochondrion organization|lactation|locomotory behavior|response to iron(III) ion|response to z…	copper-exporting ATPase activity|copper ion transmembrane transporter activity|copper ion binding|protein binding|ATP binding|superoxide dismutase copper chaperone activity|copper-dependent protein binding|	10	0.7	6.65	10	2.7	13	0.9	14	0.5	3.7	0.0132	0.149474
ENSG00000125912	NCLN	nicalin	endoplasmic reticulum membrane|membrane|integral component of membrane|	proteolysis|regulation of signal transduction|	protein binding|peptidase activity|	10	0.7	8.09	10	0.9	6.47	0.8	13.9	0.4	1.3	0.0134	0.150329
ENSG00000140948	ZCCHC14	zinc finger, CCHC domain containing 14	None	None	nucleic acid binding|zinc ion binding|phosphatidylinositol binding|	10	1.1	7.96	10	0.6	7.63	0.8	13.8	0.4	1.5	0.0137	0.153026
ENSG00000196865	NHLRC2	NHL repeat containing 2	None	None	None	9	1.1	5.61	9	1.7	9.42	1.5	13.7	0.9	2.7	0.0139	0.15392
ENSG00000111727	HCFC2	host cell factor C2	nucleus|cytoplasm|plasma membrane|	negative regulation of transcription from RNA polymerase II promoter|regulation of transcription from RNA polymerase II promoter|viral process|	transcription coactivator activity|	10	1.9	7.71	10	0.8	7.28	0.9	13.7	0.4	2.2	0.0139	0.15392
ENSG00000147382	FAM58A	family with sequence similarity 58, member A	None	regulation of cyclin-dependent protein serine/threonine kinase activity|regulation of transcription, DNA-templated|	protein binding|protein kinase binding|	10	1	5.11	10	0.7	9.14	0.8	13.7	0.4	1.4	0.0139	0.15392
ENSG00000176281	OR4K5	olfactory receptor, family 4, subfamily K, member 5	plasma membrane|integral component of membrane|	G-protein coupled receptor signaling pathway|detection of chemical stimulus involved in sensory perception of smell|	G-protein coupled receptor activity|olfactory receptor activity|	10	1.9	7.94	10	2.4	6.57	2.2	13.5	1.5	4.2	0.0145	0.158175
ENSG00000138593	SECISBP2L	SECIS binding protein 2-like	None	None	poly(A) RNA binding|	10	0.8	5.96	10	0.8	7.82	0.8	13.4	0.4	1.4	0.0148	0.159918
ENSG00000149600	COMMD7	COMM domain containing 7	extracellular vesicular exosome|	negative regulation of NF-kappaB transcription factor activity|tumor necrosis factor-mediated signaling pathway|negative regulation of transcription, DNA-templated|	protein binding|NF-kappaB binding|	10	1.1	11.1	10	0.5	3.82	0.7	13.4	0.3	1.6	0.0148	0.159918
ENSG00000180096	SEPTIN1	septin 1	microtubule organizing center|midbody|septin complex|	cell cycle|cell division|	protein binding|GTP binding|	2	2.6	13.4	2	0.7	1.47	2.5	13.3	1.7	5	0.0151	0.162051
ENSG00000152904	GGPS1	geranylgeranyl diphosphate synthase 1	cytosol|	cholesterol biosynthetic process|isoprenoid metabolic process|geranyl diphosphate biosynthetic process|geranylgeranyl diphosphate biosynthetic process|small molecule metabolic process|farnesyl diphosphate biosynthetic process|	dimethylallyltranstransferase activity|farnesyltranstransferase activity|geranyltranstransferase activity|metal ion binding|	10	2.2	6.19	10	-2.5	12	2.4	13.3	-3.2	5	0.0151	0.162051
ENSG00000168282	MGAT2	mannosyl (alpha-1,6-)-glycoprotein beta-1,2-N-acetylglucosaminyltransferase	Golgi membrane|Golgi stack|membrane|integral component of membrane|	protein N-linked glycosylation|oligosaccharide metabolic process|oligosaccharide biosynthetic process|protein N-linked glycosylation via asparagine|post-translational protein modification|cellular protein metabolic process|	alpha-1,6-mannosylglycoprotein 2-beta-N-acetylglucosaminyltransferase activity|carbohydrate binding|	9	1.4	6.46	9	0.7	8.49	0.8	13.3	0.4	1.8	0.0151	0.162051
ENSG00000185085	INTS5	integrator complex subunit 5	membrane|integral component of membrane|integrator complex|	snRNA processing|	protein binding|	10	1.4	13.2	10	0.5	4.3	1.2	13.2	0.5	2.2	0.0154	0.163899
ENSG00000185024	BRF1	BRF1, RNA polymerase III transcription initiation factor 90 kDa subunit	transcription factor TFIIIB complex|nucleoplasm|	transcription from RNA polymerase III promoter|transcription initiation from RNA polymerase III promoter|rRNA transcription|tRNA transcription|gene expression|regulation of mRNA stability|positive regulation of transcription, DNA-templated|	zinc ion binding|TBP-class protein binding|	10	1.9	13.1	10	-1.2	4.02	1.7	13.1	0.8	3.2	0.0158	0.167031
ENSG00000204334	ERICH2	glutamate-rich 2	None	None	None	9	3.5	6.83	9	3.1	6.73	3.3	13	2.8	5.9	0.0162	0.169255
ENSG00000135829	DHX9	DEAH (Asp-Glu-Ala-His) box helicase 9	nucleus|nucleoplasm|nucleolus|cytoplasm|centrosome|cytosol|membrane|ribonucleoprotein complex|cytoplasmic ribonucleoprotein granule|CRD-mediated mRNA stability complex|	mRNA splicing, via spliceosome|osteoblast differentiation|ATP catabolic process|ATP catabolic process|circadian rhythm|RNA splicing|gene expression|positive regulation of type I interferon production|DNA duplex unwinding|cellular response to heat|innate immune response|CRD-mediated mRNA stabilization|	RNA polymerase II transcription factor binding|DNA binding|RNA helicase activity|ATP-dependent DNA helicase activity|ATP-dependent RNA helicase activity|protein binding|ATP binding|poly(A) RNA binding|	10	1.4	3.71	10	2.1	10.6	2	13	1.3	3.6	0.0162	0.169255
ENSG00000085721	RRN3	RRN3 RNA polymerase I transcription factor homolog (S. cerevisiae)	nucleus|nucleoplasm|nucleolus|	in utero embryonic development|transcription from RNA polymerase I promoter|transcription initiation from RNA polymerase I promoter|nucleolus organization|cytoplasm organization|cell proliferation|gene expression|ribosome biogenesis|positive regulation of transcription, DNA-templated|homeostasis of number of cells|negative regulation of intrinsic apoptotic signaling pathway by p53 class mediator|…	RNA polymerase binding|	10	1.3	2.65	10	1.8	11.6	1.7	13	0.9	3.3	0.0162	0.169255
ENSG00000105677	TMEM147	transmembrane protein 147	endoplasmic reticulum membrane|integral component of membrane|	None	None	9	0.7	7.05	9	0.6	6.33	0.6	13	0.3	1.1	0.0162	0.169255
ENSG00000131931	THAP1	THAP domain containing, apoptosis associated protein 1	nucleus|PML body|	endothelial cell proliferation|transcription, DNA-templated|regulation of transcription, DNA-templated|cell cycle|regulation of mitotic cell cycle|	protein binding|zinc ion binding|sequence-specific DNA binding|sequence-specific DNA binding|	9	1.1	7.12	9	1.1	6.05	1.1	12.8	0.5	2	0.017	0.175206
ENSG00000164080	RAD54L2	RAD54-like 2 (S. cerevisiae)	nucleus|	metabolic process|regulation of RNA biosynthetic process|	DNA binding|transcription cofactor activity|helicase activity|ATP binding|protein kinase binding|	10	0.8	9.83	10	1.3	3.76	0.8	12.8	0.4	1.7	0.017	0.175206
ENSG00000100150	DEPDC5	DEP domain containing 5	lysosomal membrane|cytosol|perinuclear region of cytoplasm|	intracellular signal transduction|positive regulation of GTPase activity|	GTPase activator activity|	9	0.5	1.41	9	0.8	12.3	0.7	12.8	0.4	1.5	0.017	0.175206
ENSG00000214871	AC005082.1	N/A	None	None	None	3	1.4	9.19	1	1.1	4.01	1.3	12.7	0.8	2.9	0.0174	0.177546
ENSG00000177800	TMEM78	transmembrane protein 78	integral component of membrane|	None	None	10	-2.1	6.42	10	1.4	8.09	1.7	12.6	-2.7	4	0.0178	0.179928
ENSG00000163466	ARPC2	actin related protein 2/3 complex, subunit 2, 34kDa	cytoplasm|endosome|Golgi apparatus|cytosol|Arp2/3 protein complex|plasma membrane|focal adhesion|actin cytoskeleton|cell leading edge|neuron projection|synapse|extracellular vesicular exosome|	cellular component movement|positive regulation of lamellipodium assembly|positive regulation of actin filament polymerization|Fc-gamma receptor signaling pathway involved in phagocytosis|innate immune response|positive regulation of substrate adhesion-dependent cell spreading|	actin binding|structural constituent of cytoskeleton|protein binding|kinesin binding|AP-1 adaptor complex binding|Arp2/3 complex binding|	10	0.8	11.5	10	1	1.41	0.9	12.6	0.4	1.5	0.0178	0.179928
ENSG00000157150	TIMP4	TIMP metallopeptidase inhibitor 4	extracellular space|sarcomere|	central nervous system development|biological_process|negative regulation of endopeptidase activity|negative regulation of endopeptidase activity|response to lipopolysaccharide|response to cytokine|response to drug|ovulation cycle|response to peptide hormone|	metalloendopeptidase inhibitor activity|metal ion binding|	10	3.2	16.2	10	-3	4.55	3.2	12.5	2	6	0.0182	0.182177
ENSG00000109265	KIAA1211	KIAA1211	None	None	None	10	2.5	7.18	10	0.7	6.38	0.7	12.5	0.3	2.7	0.0182	0.182177
ENSG00000141232	TOB1	transducer of ERBB2, 1	nucleus|cytoplasm|CCR4-NOT complex|	negative regulation of cell proliferation|positive regulation of signal transduction|negative regulation of translation|negative regulation of nuclear-transcribed mRNA poly(A) tail shortening|positive regulation of nuclear-transcribed mRNA poly(A) tail shortening|positive regulation of nuclear-transcribed mRNA catabolic process, deadenylation-dependent decay|	SH3/SH2 adaptor activity|protein binding|receptor tyrosine kinase binding|	10	0.6	5.21	10	0.8	7.86	0.7	12.5	0.3	1.3	0.0182	0.182177
ENSG00000160948	VPS28	vacuolar protein sorting 28 homolog (S. cerevisiae)	ESCRT I complex|cytoplasm|endosome|cytosol|plasma membrane|endosome membrane|late endosome membrane|extracellular vesicular exosome|	protein transport|viral process|endosomal transport|viral life cycle|virion assembly|viral protein processing|negative regulation of protein ubiquitination|ubiquitin-dependent protein catabolic process via the multivesicular body sorting pathway|ubiquitin-dependent protein catabolic process via the multivesicular body sorting pathway|membrane organization|intracellular transport of virus|	protein binding|	8	2	6.88	8	2.4	6.06	2.2	12.3	1.5	3.9	0.0191	0.188975
ENSG00000147231	CXORF57	chromosome X open reading frame 57	None	None	poly(A) RNA binding|	10	1.3	8.72	10	0.7	5	1	12.3	0.5	2	0.0191	0.188975
ENSG00000163728	TTC14	tetratricopeptide repeat domain 14	None	None	RNA binding|	10	0.7	4.76	10	0.9	8.1	0.8	12.3	0.4	1.5	0.0191	0.188975
ENSG00000138768	USO1	USO1 vesicle transport factor	Golgi membrane|nucleolus|endoplasmic reticulum|Golgi apparatus|Golgi stack|cytosol|ER to Golgi transport vesicle membrane|membrane|	mitotic cell cycle|intracellular protein transport|ER to Golgi vesicle-mediated transport|transcytosis|Golgi vesicle docking|vesicle fusion with Golgi apparatus|membrane fusion|	protein transporter activity|poly(A) RNA binding|	10	0.7	12.1	10	0.9	0.633	0.7	12.3	0.4	1.5	0.0191	0.188975
ENSG00000204394	VARS	valyl-tRNA synthetase	mitochondrion|cytosol|	tRNA aminoacylation for protein translation|valyl-tRNA aminoacylation|regulation of translational fidelity|gene expression|	aminoacyl-tRNA editing activity|valine-tRNA ligase activity|ATP binding|	9	2	12.9	8	-0.4	0.793	2	12.2	1	3.6	0.0195	0.191273
ENSG00000123144	C19ORF43	chromosome 19 open reading frame 43	None	None	None	10	1.3	9.52	10	0.5	6.66	0.8	12.2	0.4	1.9	0.0195	0.191273
ENSG00000167548	KMT2D	lysine (K)-specific methyltransferase 2D	nucleus|histone methyltransferase complex|	oocyte growth|in utero embryonic development|chromatin silencing|transcription, DNA-templated|regulation of transcription, DNA-templated|positive regulation of cell proliferation|positive regulation of intracellular estrogen receptor signaling pathway|response to estrogen|positive regulation of transcription from RNA polymerase II promoter|oogenesis|histone H3-K4 methylation|	DNA binding|protein binding|zinc ion binding|histone-lysine N-methyltransferase activity|transcription regulatory region DNA binding|	10	2.1	3.62	10	0.9	12	0.9	12.1	0.4	2.7	0.02	0.194505
ENSG00000078140	UBE2K	ubiquitin-conjugating enzyme E2K	cytoplasm|extracellular vesicular exosome|	ubiquitin-dependent protein catabolic process|regulation of proteasomal ubiquitin-dependent protein catabolic process|intrinsic apoptotic signaling pathway in response to endoplasmic reticulum stress|protein K48-linked ubiquitination|	ubiquitin-protein transferase activity|protein binding|ATP binding|acid-amino acid ligase activity|ubiquitin protein ligase binding|ubiquitin-ubiquitin ligase activity|	10	0.6	5.19	10	0.5	7.27	0.6	12.1	0.3	1.2	0.02	0.194505
ENSG00000054116	TRAPPC3	trafficking protein particle complex 3	Golgi membrane|endoplasmic reticulum|cytosol|TRAPP complex|	ER to Golgi vesicle-mediated transport|	protein binding|	10	0.9	5.02	10	1.6	8.43	1.1	12	0.4	2.6	0.0205	0.197589
ENSG00000109762	SNX25	sorting nexin 25	cellular_component|endosome membrane|	protein transport|negative regulation of transforming growth factor beta receptor signaling pathway|receptor catabolic process|termination of G-protein coupled receptor signaling pathway|negative regulation of pathway-restricted SMAD protein phosphorylation|	molecular_function|phosphatidylinositol binding|	10	0.3	0.717	10	0.8	13	0.7	12	0.3	1.4	0.0205	0.197589
ENSG00000033030	ZCCHC8	zinc finger, CCHC domain containing 8	nucleus|nucleoplasm|catalytic step 2 spliceosome|	mRNA splicing, via spliceosome|	protein binding|zinc ion binding|poly(A) RNA binding|	10	1.6	9.41	10	0.5	5.45	0.8	11.9	0.3	2	0.021	0.200339
ENSG00000211815	TRAV36DV7	T cell receptor alpha variable 36/delta variable 7	None	None	None	10	2.8	15.2	10	-0.7	6.23	2.8	11.8	1.8	5.7	0.0215	0.203502
ENSG00000233024	NPIPA7	nuclear pore complex interacting protein family, member A7	None	None	None	9	-3.1	13.6	9	1.7	14.5	1.7	11.7	-4.6	4	0.022	0.206615
ENSG00000218823	PAPOLB	poly(A) polymerase beta (testis specific)	nucleus|cytoplasm|endoplasmic reticulum|	mRNA splicing, via spliceosome|termination of RNA polymerase II transcription|mRNA polyadenylation|	RNA binding|polynucleotide adenylyltransferase activity|ATP binding|metal ion binding|	10	3.1	14.4	10	0.3	0.255	3.1	11.6	1.9	6	0.0225	0.2093
ENSG00000009780	FAM76A	family with sequence similarity 76, member A	None	None	None	10	1.8	11.7	10	0.7	3.44	1.6	11.6	0.6	2.9	0.0225	0.2093
ENSG00000137449	CPEB2	cytoplasmic polyadenylation element binding protein 2	nucleus|cytoplasm|messenger ribonucleoprotein complex|	cellular response to insulin stimulus|negative regulation of GTPase activity|cellular response to oxidative stress|cellular response to arsenic-containing substance|cellular response to hypoxia|negative regulation of cytoplasmic translational elongation|negative regulation of cytoplasmic translation|	nucleotide binding|translation repressor activity, nucleic acid binding|GTPase inhibitor activity|mRNA 3'-UTR AU-rich region binding|ribosome binding|ribosomal large subunit binding|ribosomal small subunit binding|poly(A) RNA binding|	7	0.6	4.02	10	1.2	9.39	1	11.6	0.4	1.7	0.0225	0.2093
ENSG00000075624	ACTB	actin, beta	nuclear chromatin|extracellular space|nucleoplasm|cytoplasm|cytosol|cytoskeleton|postsynaptic density|membrane|axon|ribonucleoprotein complex|cortical cytoskeleton|NuA4 histone acetyltransferase complex|cytoplasmic ribonucleoprotein granule|protein complex|extracellular vesicular exosome|MLL5-L complex|blood microparticle|	retina homeostasis|chromatin organization|protein folding|cellular component movement|axon guidance|blood coagulation|substantia nigra development|cell junction assembly|adherens junction organization|Fc-gamma receptor signaling pathway involved in phagocytosis|ATP-dependent chromatin remodeling|cellular protein metabolic process|innate immune response|cell-cell junction organization|'de novo' po…	RNA polymerase II core promoter proximal region sequence-specific DNA binding|RNA polymerase II distal enhancer sequence-specific DNA binding|structural constituent of cytoskeleton|protein binding|ATP binding|kinesin binding|protein kinase binding|Tat protein binding|nucleosomal DNA binding|nitric-oxide synthase binding|	9	0.7	5.14	9	0.9	6.98	0.8	11.6	-2.3	2	0.0225	0.2093
ENSG00000226976	COX6A1P2	cytochrome c oxidase subunit VIa polypeptide 1 pseudogene 2	None	None	None	9	2.1	9.31	9	1.1	4.93	2	11.5	1	3.5	0.0231	0.213143
ENSG00000258436	RNASE12	ribonuclease, RNase A family, 12 (non-active)	extracellular region|	RNA phosphodiester bond hydrolysis, endonucleolytic|	nucleic acid binding|endoribonuclease activity, producing 3'-phosphomonoesters|	10	1	13.8	9	0.1	0.15	1	11.5	0.5	1.8	0.0231	0.213143
ENSG00000099290	FAM21A	family with sequence similarity 21, member A	early endosome|early endosome membrane|WASH complex|	retrograde transport, endosome to Golgi|	None	10	1.7	4.57	10	2.2	7.68	2	11.3	1.3	3.8	0.0244	0.220967
ENSG00000164520	RAET1E	retinoic acid early transcript 1E	extracellular region|plasma membrane|plasma membrane|integral component of membrane|	antigen processing and presentation|natural killer cell mediated cytotoxicity|regulation of immune response|	natural killer cell lectin-like receptor binding|	10	1.5	3.1	10	2	9.32	1.9	11.3	1.2	3.6	0.0244	0.220967
ENSG00000008869	HEATR5B	HEAT repeat containing 5B	membrane|extracellular vesicular exosome|	None	None	10	0.9	4.01	10	1.8	9.15	1.6	11.3	0.7	3.1	0.0244	0.220967
ENSG00000213639	PPP1CB	protein phosphatase 1, catalytic subunit, beta isozyme	nucleus|nucleoplasm|nucleolus|cytoplasm|extracellular vesicular exosome|MLL5-L complex|PTW/PP1 phosphatase complex|	G2/M transition of mitotic cell cycle|mitotic cell cycle|glycogen metabolic process|protein dephosphorylation|transforming growth factor beta receptor signaling pathway|triglyceride catabolic process|regulation of cell adhesion|negative regulation of transforming growth factor beta receptor signaling pathway|circadian regulation of gene expression|regulation of circadian rhythm|entrainment of cir…	protein binding|phosphatase activity|myosin phosphatase activity|protein kinase binding|metal ion binding|myosin-light-chain-phosphatase activity|	9	1.1	7.64	8	1	4.08	1.1	11.3	0.6	1.9	0.0244	0.220967
ENSG00000156500	FAM122C	family with sequence similarity 122C	None	None	None	10	0.7	6.06	10	0.8	5.71	0.8	11.3	0.3	1.6	0.0244	0.220967
ENSG00000197451	HNRNPAB	heterogeneous nuclear ribonucleoprotein A/B	nucleus|cytoplasm|ribonucleoprotein complex|	epithelial to mesenchymal transition|positive regulation of transcription, DNA-templated|	nucleotide binding|sequence-specific DNA binding transcription factor activity|RNA binding|mRNA binding|sequence-specific DNA binding|poly(A) RNA binding|	10	0.3	1.5	10	0.7	11	0.6	11.3	0.2	1.2	0.0244	0.220967
ENSG00000179008	C14ORF39	chromosome 14 open reading frame 39	cellular_component|	multicellular organismal development|regulation of sequence-specific DNA binding transcription factor activity|	molecular_function|	10	-0.3	0.606	10	1.4	14.1	1.3	11.2	0.7	2.6	0.0251	0.224729
ENSG00000110911	SLC11A2	solute carrier family 11 (proton-coupled divalent metal ion transporter), member 2	nucleus|cytoplasm|lysosome|lysosomal membrane|early endosome|late endosome|vacuole|trans-Golgi network|plasma membrane|plasma membrane|plasma membrane|integral component of plasma membrane|brush border|cell surface|cell surface|membrane|apical plasma membrane|cytoplasmic vesicle|late endosome membrane|apical part of cell|basal part of cell|perinuclear region of cytoplasm|recycling endosome|parafe…	response to hypoxia|detection of oxygen|heme biosynthetic process|cobalt ion transport|cobalt ion transport|copper ion transport|manganese ion transport|cellular iron ion homeostasis|activation of cysteine-type endopeptidase activity involved in apoptotic process|learning or memory|response to iron ion|response to manganese ion|response to lead ion|nickel cation transport|vanadium ion transport|f…	copper ion transmembrane transporter activity|manganese ion transmembrane transporter activity|zinc ion transmembrane transporter activity|iron ion binding|copper ion binding|protein binding|zinc ion binding|hydrogen ion transmembrane transporter activity|cadmium ion transmembrane transporter activity|cobalt ion transmembrane transporter activity|cobalt ion transmembrane transporter activity|ferr…	10	0.6	1.74	10	2.9	13.6	2.8	11.1	2.1	5	0.0257	0.227914
ENSG00000261739	GOLGA8S	golgin A8 family, member S	None	None	None	9	1.2	10.7	9	-0.9	4.39	1.3	11.1	0.6	2.6	0.0257	0.227914
ENSG00000101413	RPRD1B	regulation of nuclear pre-mRNA domain containing 1B	nucleus|DNA-directed RNA polymerase II, holoenzyme|	transcription, DNA-templated|positive regulation of cell proliferation|regulation of cell cycle process|positive regulation of transcription from RNA polymerase II promoter|dephosphorylation of RNA polymerase II C-terminal domain|	RNA polymerase II core binding|protein binding|	10	0.7	5.17	10	0.7	6.32	0.7	11.1	0.3	1.3	0.0257	0.227914
ENSG00000179918	SEPHS2	selenophosphate synthetase 2	cellular_component|	selenocysteine biosynthetic process|phosphorylation|	selenide, water dikinase activity|ATP binding|	10	0.6	1.83	10	0.7	9.64	0.7	11.1	0.3	1.3	0.0257	0.227914
ENSG00000213316	LTC4S	leukotriene C4 synthase	nuclear envelope|nuclear envelope|nuclear outer membrane|endoplasmic reticulum|endoplasmic reticulum membrane|integral component of membrane|intracellular membrane-bounded organelle|	leukotriene metabolic process|leukotriene metabolic process|arachidonic acid metabolic process|leukotriene biosynthetic process|lipoxygenase pathway|positive regulation of catalytic activity|small molecule metabolic process|oxidation-reduction process|lipoxin metabolic process|	glutathione transferase activity|leukotriene-C4 synthase activity|glutathione peroxidase activity|protein binding|enzyme activator activity|lipid binding|	10	3.4	7.94	10	2.4	4.27	3.3	11	2.4	5.9	0.0264	0.231819
ENSG00000203872	C6ORF163	chromosome 6 open reading frame 163	cellular_component|	biological_process|	molecular_function|	10	2.4	7.88	10	1	5.66	0.8	11	0.4	3.4	0.0264	0.231819
ENSG00000096717	SIRT1	sirtuin 1	nuclear chromatin|nucleus|nuclear envelope|nuclear inner membrane|nucleoplasm|chromatin silencing complex|nuclear euchromatin|nuclear heterochromatin|nucleolus|cytoplasm|mitochondrion|PML body|rDNA heterochromatin|ESC/E(Z) complex|	single strand break repair|negative regulation of transcription from RNA polymerase II promoter|negative regulation of transcription from RNA polymerase II promoter|chromatin silencing at rDNA|pyrimidine dimer repair by nucleotide-excision repair|DNA synthesis involved in DNA repair|angiogenesis|ovulation from ovarian follicle|cellular glucose homeostasis|positive regulation of protein phosphoryl…	p53 binding|transcription corepressor activity|transcription corepressor activity|histone deacetylase activity|protein binding|protein C-terminus binding|transcription factor binding|NAD-dependent histone deacetylase activity|deacetylase activity|enzyme binding|protein deacetylase activity|NAD-dependent protein deacetylase activity|NAD-dependent protein deacetylase activity|histone binding|identi…	10	0.4	3.98	10	0.8	8.43	0.7	10.9	0.3	1.3	0.0271	0.235547
ENSG00000188992	LIPI	lipase, member I	extracellular region|extracellular space|plasma membrane|membrane|	lipid catabolic process|	phospholipase activity|heparin binding|	10	1.3	12.7	10	0.4	0.786	1.2	10.8	0.5	2.4	0.0278	0.239301
ENSG00000150456	N6AMT2	N-6 adenine-specific DNA methyltransferase 2 (putative)	extracellular vesicular exosome|	methylation|	nucleic acid binding|methyltransferase activity|	10	1.3	5.53	10	0.8	6.47	0.9	10.8	0.4	1.9	0.0278	0.239301
ENSG00000078098	FAP	fibroblast activation protein, alpha	extracellular space|integral component of membrane|lamellipodium|cell junction|lamellipodium membrane|invadopodium membrane|	proteolysis|negative regulation of extracellular matrix disassembly|endothelial cell migration|regulation of fibrinolysis|	protease binding|endopeptidase activity|metalloendopeptidase activity|serine-type endopeptidase activity|protein binding|peptidase activity|serine-type peptidase activity|serine-type peptidase activity|serine-type peptidase activity|dipeptidyl-peptidase activity|protein homodimerization activity|protein dimerization activity|	10	2.9	4.68	10	1	9.6	1	10.7	0.3	3.9	0.0285	0.243287
ENSG00000198911	SREBF2	sterol regulatory element binding transcription factor 2	Golgi membrane|nucleus|nucleoplasm|nucleolus|cytoplasm|endoplasmic reticulum|endoplasmic reticulum membrane|cytosol|ER to Golgi transport vesicle membrane|SREBP-SCAP-Insig complex|	negative regulation of transcription from RNA polymerase II promoter|transcription, DNA-templated|lipid metabolic process|cholesterol metabolic process|positive regulation of cholesterol storage|cellular lipid metabolic process|small molecule metabolic process|positive regulation of transcription from RNA polymerase II promoter|response to low-density lipoprotein particle|cellular response to lam…	RNA polymerase II core promoter proximal region sequence-specific DNA binding|sequence-specific DNA binding transcription factor activity|protein binding|protein C-terminus binding|protein dimerization activity|E-box binding|	10	1.1	7.8	10	0.7	4.12	1	10.7	0.5	1.8	0.0285	0.243287
ENSG00000150676	CCDC83	coiled-coil domain containing 83	None	None	None	10	0.3	0.325	10	0.9	11.4	0.9	10.7	0.4	1.7	0.0285	0.243287
ENSG00000151748	SAV1	salvador family WW domain containing protein 1	nucleus|cytoplasm|cytosol|	hair follicle development|keratinocyte differentiation|hippo signaling|hippo signaling|positive regulation of apoptotic process|negative regulation of epithelial cell proliferation|negative regulation of cardiac muscle cell proliferation|ventricular septum morphogenesis|lung epithelial cell differentiation|intestinal epithelial cell differentiation|regulation of stem cell maintenance|	protein binding|	9	0.5	1.57	9	1.3	10.5	0.9	10.7	0.3	2.1	0.0285	0.243287
ENSG00000110063	DCPS	decapping enzyme, scavenger	nucleus|cytoplasm|mitochondrion|cytosol|	nuclear-transcribed mRNA catabolic process, deadenylation-dependent decay|deadenylation-dependent decapping of nuclear-transcribed mRNA|gene expression|RNA metabolic process|mRNA metabolic process|cellular response to menadione|negative regulation of programmed cell death|exonucleolytic nuclear-transcribed mRNA catabolic process involved in deadenylation-dependent decay|mRNA cis splicing, via spl…	RNA 7-methylguanosine cap binding|protein binding|m7G(5')pppN diphosphatase activity|	10	0.8	2.69	10	0.8	8.39	0.8	10.7	0.3	1.5	0.0285	0.243287
ENSG00000184277	TM2D3	TM2 domain containing 3	integral component of membrane|	None	None	10	0.6	3.2	10	0.9	8.07	0.8	10.7	0.3	1.5	0.0285	0.243287
ENSG00000168137	SETD5	SET domain containing 5	None	None	None	10	0.7	7.22	10	0.5	4.03	0.6	10.7	0.3	1.2	0.0285	0.243287
ENSG00000028310	BRD9	bromodomain containing 9	cellular_component|	transcription, DNA-templated|regulation of transcription, DNA-templated|biological_process|chromatin modification|	nucleic acid binding|lysine-acetylated histone binding|	10	1	6.55	10	0.9	4.45	1	10.6	0.4	1.7	0.0292	0.247513
ENSG00000009790	TRAF3IP3	TRAF3 interacting protein 3	integral component of membrane|	None	protein binding|	10	-1.9	1.52	10	0.9	13.5	0.9	10.6	0.4	1.7	0.0292	0.247513
ENSG00000249590	RP4-539M6.19	N/A	None	None	None	10	0.6	1.26	10	0.8	9.81	0.8	10.6	0.3	1.4	0.0292	0.247513
ENSG00000149532	CPSF7	cleavage and polyadenylation specific factor 7, 59kDa	nucleus|nucleoplasm|mRNA cleavage factor complex|membrane|	mRNA splicing, via spliceosome|transcription from RNA polymerase II promoter|termination of RNA polymerase II transcription|RNA splicing|gene expression|mRNA 3'-end processing|protein tetramerization|	nucleotide binding|protein binding|poly(A) RNA binding|	10	0.6	3.48	10	0.8	7.55	0.7	10.6	0.3	1.5	0.0292	0.247513
ENSG00000101752	MIB1	mindbomb E3 ubiquitin protein ligase 1	centrosome|cytosol|plasma membrane|postsynaptic density|cytoplasmic vesicle|	blood vessel development|in utero embryonic development|somitogenesis|neural tube formation|heart looping|Notch signaling pathway|protein ubiquitination|negative regulation of neuron differentiation|positive regulation of endocytosis|	ubiquitin-protein transferase activity|protein binding|zinc ion binding|ligase activity|	10	0.5	4	10	0.5	6.95	0.5	10.6	0.2	1	0.0292	0.247513
ENSG00000065609	SNAP91	synaptosomal-associated protein, 91kDa	plasma membrane|coated pit|clathrin coat|	protein transport|clathrin coat assembly|	protein binding|1-phosphatidylinositol binding|protein kinase binding|clathrin binding|	10	1.3	0.147	10	3.4	12.4	3.3	10.5	2.2	6	0.03	0.252833
ENSG00000111530	CAND1	cullin-associated and neddylation-dissociated 1	ubiquitin ligase complex|nucleus|cytoplasm|membrane|cullin-RING ubiquitin ligase complex|intracellular membrane-bounded organelle|extracellular vesicular exosome|	SCF complex assembly|protein ubiquitination|cell differentiation|negative regulation of catalytic activity|positive regulation of RNA polymerase II transcriptional preinitiation complex assembly|	protein binding|TBP-class protein binding|	10	-0.5	2.4	10	1.3	13	1.2	10.5	0.6	2.6	0.03	0.252833
ENSG00000183530	PRR14L	proline rich 14-like	None	None	None	10	0.7	8.22	10	1.4	4.07	0.9	10.5	0.3	1.9	0.03	0.252833
ENSG00000169490	TM2D2	TM2 domain containing 2	integral component of membrane|	None	None	10	0.6	4.34	10	0.7	6.54	0.7	10.5	0.3	1.4	0.03	0.252833
ENSG00000110048	OSBP	oxysterol binding protein	Golgi membrane|nucleus|nucleolus|cytoplasm|Golgi apparatus|cell junction|	lipid transport|	oxysterol binding|	10	-1.1	4	10	1	8.71	0.8	10.4	0.4	1.8	0.0309	0.258087
ENSG00000155097	ATP6V1C1	ATPase, H+ transporting, lysosomal 42kDa, V1 subunit C1	lysosomal membrane|cytosol|plasma membrane|proton-transporting two-sector ATPase complex|cytoplasmic vesicle|proton-transporting V-type ATPase, V1 domain|apical part of cell|extracellular vesicular exosome|	cellular iron ion homeostasis|insulin receptor signaling pathway|ATP hydrolysis coupled proton transport|proton transport|transferrin transport|interaction with host|transmembrane transport|phagosome maturation|	transporter activity|protein binding|hydrogen-exporting ATPase activity, phosphorylative mechanism|proton-transporting ATPase activity, rotational mechanism|	8	0.8	5.79	10	2.2	8.35	1.9	10.3	0.4	3.5	0.0317	0.261471
ENSG00000086065	CHMP5	charged multivesicular body protein 5	nucleus|cytosol|endosome membrane|extracellular vesicular exosome|	regulation of receptor recycling|lysosome organization|endosome to lysosome transport|protein transport|viral process|endosomal transport|viral life cycle|membrane organization|	protein binding|	10	1.9	7.54	10	-1.3	7.51	1.6	10.3	-0.9	4	0.0317	0.261471
ENSG00000107447	DNTT	DNA nucleotidylexotransferase	nucleus|cytoplasm|	DNA-dependent DNA replication|DNA modification|	DNA binding|DNA-directed DNA polymerase activity|DNA nucleotidylexotransferase activity|metal ion binding|	10	1.3	8.47	10	1.5	2.3	1.3	10.3	0.8	2.7	0.0317	0.261471
ENSG00000170385	SLC30A1	solute carrier family 30 (zinc transporter), member 1	cytoplasm|endoplasmic reticulum|Golgi apparatus|plasma membrane|plasma membrane|integral component of membrane|T-tubule|nuclear membrane|	in utero embryonic development|zinc ion transport|cellular calcium ion homeostasis|cellular zinc ion homeostasis|negative regulation of neurotransmitter secretion|transmembrane transport|calcium ion import|cadmium ion transmembrane transport|zinc ion transmembrane transport|negative regulation of zinc ion transmembrane import|detoxification of cadmium ion|negative regulation of calcium ion import|	zinc ion transmembrane transporter activity|protein binding|calcium channel inhibitor activity|	10	0	0	10	1	13.1	1	10.3	0.5	1.8	0.0317	0.261471
ENSG00000143155	TIPRL	TOR signaling pathway regulator	cytoplasm|intracellular membrane-bounded organelle|	DNA damage checkpoint|negative regulation of protein phosphatase type 2A activity|	protein binding|	10	0.3	0.392	10	0.8	11.2	0.7	10.3	0.3	1.5	0.0317	0.261471
ENSG00000099940	SNAP29	synaptosomal-associated protein, 29kDa	cytoplasm|centrosome|plasma membrane|cell junction|SNARE complex|neuron projection|synapse|	autophagic vacuole fusion|exocytosis|vesicle targeting|protein transport|membrane fusion|	SNAP receptor activity|	10	0.5	2.44	10	0.6	8.36	0.6	10.3	0.2	1.1	0.0317	0.261471
ENSG00000270033	RP11-51L5.7	N/A	None	None	None	10	1.1	9.65	10	0.6	2.08	0.9	10.2	0.4	1.7	0.0326	0.266326
ENSG00000120805	ARL1	ADP-ribosylation factor-like 1	Golgi membrane|cytoplasm|Golgi apparatus|trans-Golgi network|extracellular vesicular exosome|	GTP catabolic process|Golgi organization|small GTPase mediated signal transduction|toxin metabolic process|activation of phospholipase D activity|protein localization to Golgi apparatus|retrograde transport, endosome to Golgi|Golgi vesicle transport|	GTPase activity|GTP binding|enzyme activator activity|protein domain specific binding|metal ion binding|	10	0.9	7.84	10	0.6	3.28	0.8	10.2	0.3	1.5	0.0326	0.266326
ENSG00000061936	SFSWAP	splicing factor, suppressor of white-apricot family	nucleus|	transcription, DNA-templated|regulation of transcription, DNA-templated|mRNA splice site selection|mRNA processing|negative regulation of mRNA splicing, via spliceosome|	RNA binding|	10	0.4	2.44	10	0.8	8.77	0.7	10.2	0.3	1.4	0.0326	0.266326
ENSG00000166211	SPIC	Spi-C transcription factor (Spi-1/PU.1 related)	nucleus|	blastocyst development|regulation of transcription from RNA polymerase II promoter|transcription from RNA polymerase II promoter|cell differentiation|positive regulation of transcription from RNA polymerase II promoter|	sequence-specific DNA binding RNA polymerase II transcription factor activity|sequence-specific DNA binding|	10	2.8	3.82	10	2.4	7.01	2.7	10.1	0.5	5	0.0335	0.271625
ENSG00000150527	CTAGE5	CTAGE family, member 5	membrane|	positive regulation of catalytic activity|	enzyme activator activity|	5	2.3	10.9	5	-2.8	5.5	2.2	10.1	0.7	4	0.0335	0.271625
ENSG00000114902	SPCS1	signal peptidase complex subunit 1 homolog (S. cerevisiae)	signal peptidase complex|endoplasmic reticulum membrane|integral component of endoplasmic reticulum membrane|	translation|signal peptide processing|proteolysis|SRP-dependent cotranslational protein targeting to membrane|gene expression|cellular protein metabolic process|regulation of insulin secretion|	molecular_function|protein binding|peptidase activity|ribosome binding|	10	0.8	1.83	10	0.8	8.51	0.8	10	0.3	1.5	0.0344	0.276954
ENSG00000142546	NOSIP	nitric oxide synthase interacting protein	Golgi membrane|nucleus|cytoplasm|cytosol|	negative regulation of catalytic activity|small molecule metabolic process|nitric oxide metabolic process|regulation of nitric-oxide synthase activity|negative regulation of nitric-oxide synthase activity|	protein binding|poly(A) RNA binding|	10	0.6	1.6	10	2.5	9.95	0.7	10	0.3	3.8	0.0344	0.276954
ENSG00000166268	MYRFL	myelin regulatory factor-like	integral component of membrane|	regulation of transcription, DNA-templated|	DNA binding|sequence-specific DNA binding transcription factor activity|	10	0.8	10.5	10	0.2	0.186	0.7	9.98	0.3	1.4	0.0346	0.277801
ENSG00000120656	TAF12	TAF12 RNA polymerase II, TATA box binding protein (TBP)-associated factor, 20kDa	PCAF complex|nucleoplasm|transcription factor TFIID complex|STAGA complex|STAGA complex|transcription factor TFTC complex|	chromatin organization|DNA-templated transcription, initiation|transcription from RNA polymerase II promoter|transcription initiation from RNA polymerase II promoter|transcription initiation from RNA polymerase II promoter|transcription elongation from RNA polymerase II promoter|gene expression|viral process|histone H3 acetylation|positive regulation of sequence-specific DNA binding transcription…	DNA binding|sequence-specific DNA binding transcription factor activity|transcription coactivator activity|histone acetyltransferase activity|protein binding|transcription factor binding|protein heterodimerization activity|	10	2.2	9.2	9	1.6	1.81	2.2	9.92	1.5	3.9	0.0352	0.280752
ENSG00000185246	PRPF39	pre-mRNA processing factor 39	nucleus|	mRNA processing|RNA splicing|	None	10	1.5	4.21	10	1.3	6.15	1.4	9.91	0.6	2.5	0.0353	0.28144
ENSG00000198730	CTR9	CTR9, Paf1/RNA polymerase II complex component	Cdc73/Paf1 complex|nuclear speck|transcriptionally active chromatin|	negative regulation of transcription from RNA polymerase II promoter|endodermal cell fate commitment|transcription, DNA-templated|JAK-STAT cascade|histone monoubiquitination|Wnt signaling pathway|stem cell maintenance|positive regulation of transcription elongation from RNA polymerase II promoter|histone H2B ubiquitination|negative regulation of myeloid cell differentiation|positive regulation of…	protein binding|SH2 domain binding|	8	0.9	4.27	8	2.1	8.73	1.9	9.89	0.5	3.4	0.0355	0.281831
ENSG00000166192	SENP8	SUMO/sentrin specific peptidase family member 8	None	proteolysis|	cysteine-type peptidase activity|	10	0.8	3.2	10	1.1	7.71	1	9.89	0.4	1.8	0.0355	0.281831
ENSG00000184897	H1FX	H1 histone family, member X	nucleosome|nucleus|nucleolus|	nucleosome assembly|	DNA binding|poly(A) RNA binding|	9	1.5	11.1	9	-1.5	1.96	1.3	9.78	0.6	2.6	0.0366	0.287122
ENSG00000104613	INTS10	integrator complex subunit 10	integrator complex|	snRNA processing|	protein binding|protein binding|	10	-2.9	5.99	10	0.9	6.83	1	9.78	-2.6	3	0.0366	0.287122
ENSG00000049245	VAMP3	vesicle-associated membrane protein 3	plasma membrane|integral component of membrane|apical plasma membrane|cell junction|clathrin-coated vesicle|secretory granule|clathrin-coated vesicle membrane|SNARE complex|neuron projection|synapse|recycling endosome|	positive regulation of receptor recycling|protein complex assembly|exocytosis|vesicle docking involved in exocytosis|vesicle-mediated transport|calcium ion-dependent exocytosis|substrate adhesion-dependent cell spreading|retrograde transport, endosome to Golgi|Golgi to plasma membrane protein transport|membrane fusion|	protein binding|syntaxin-1 binding|	9	0.7	3.5	9	0.9	6.67	0.8	9.77	0.3	1.6	0.0367	0.287467
ENSG00000172500	FIBP	fibroblast growth factor (acidic) intracellular binding protein	nucleus|mitochondrion|endomembrane system|membrane|extracellular vesicular exosome|	fibroblast growth factor receptor signaling pathway|	fibroblast growth factor binding|	10	0.5	3.77	10	0.7	6.33	0.6	9.63	0.2	1.2	0.0381	0.2945
ENSG00000092051	JPH4	junctophilin 4	smooth endoplasmic reticulum|plasma membrane|junctional sarcoplasmic reticulum membrane|integral component of membrane|dendritic shaft|	learning|regulation of synaptic plasticity|neuromuscular process controlling balance|regulation of ryanodine-sensitive calcium-release channel activity|calcium ion transport into cytosol|	None	10	3.3	11.4	10	0.6	3.52	0.5	9.63	0.2	5.6	0.0381	0.2945
ENSG00000157916	RER1	retention in endoplasmic reticulum sorting receptor 1	Golgi apparatus|integral component of Golgi membrane|	retrograde vesicle-mediated transport, Golgi to ER|	molecular_function|	10	2.1	9.81	10	0.4	3.9	0.6	9.56	0.3	3.1	0.0389	0.29866
ENSG00000135316	SYNCRIP	synaptotagmin binding, cytoplasmic RNA interacting protein	nucleus|nucleoplasm|endoplasmic reticulum|membrane|ribonucleoprotein complex|CRD-mediated mRNA stability complex|catalytic step 2 spliceosome|histone pre-mRNA 3'end processing complex|GAIT complex|	mRNA splicing, via spliceosome|osteoblast differentiation|RNA processing|RNA splicing|viral process|negative regulation of translation|negative regulation of translation|CRD-mediated mRNA stabilization|cellular response to interferon-gamma|	nucleotide binding|RNA binding|protein binding|poly(A) binding|poly(A) RNA binding|	9	0.6	4.1	9	0.9	5.96	0.9	9.55	0.3	1.7	0.039	0.298869
ENSG00000170145	SIK2	salt-inducible kinase 2	nucleus|cytoplasm|	protein phosphorylation|insulin receptor signaling pathway|intracellular signal transduction|regulation of insulin receptor signaling pathway|protein autophosphorylation|	magnesium ion binding|protein serine/threonine kinase activity|protein binding|ATP binding|	10	0.6	5.41	10	0.5	4.53	0.6	9.53	0.2	1.1	0.0392	0.29973
ENSG00000126705	AHDC1	AT hook, DNA binding motif, containing 1	None	None	DNA binding|	10	1	8.83	10	0.7	1.34	0.9	9.52	0.3	1.9	0.0393	0.30016
ENSG00000165119	HNRNPK	heterogeneous nuclear ribonucleoprotein K	nuclear chromatin|podosome|nucleus|nucleoplasm|cytoplasm|membrane|cell junction|cell projection|extracellular vesicular exosome|catalytic step 2 spliceosome|	mRNA splicing, via spliceosome|mRNA splicing, via spliceosome|transcription, DNA-templated|RNA processing|signal transduction|RNA splicing|gene expression|regulation of low-density lipoprotein particle clearance|viral process|positive regulation of low-density lipoprotein particle receptor biosynthetic process|positive regulation of transcription from RNA polymerase II promoter|positive regulatio…	RNA polymerase II core promoter proximal region sequence-specific DNA binding|RNA polymerase II core promoter proximal region sequence-specific DNA binding transcription factor activity involved in positive regulation of transcription|single-stranded DNA binding|RNA binding|protein binding|poly(A) RNA binding|	10	0.8	9.04	9	-1.7	1.26	0.8	9.48	0.3	1.6	0.0398	0.30274
ENSG00000187766	KRTAP10-8	keratin associated protein 10-8	keratin filament|	None	None	10	0.5	2.45	10	0.7	7.35	0.6	9.43	0.2	1.3	0.0403	0.304624
ENSG00000114354	TFG	TRK-fused gene	cytoplasm|extracellular vesicular exosome|	signal transduction|cell death|positive regulation of I-kappaB kinase/NF-kappaB signaling|	signal transducer activity|protein binding|identical protein binding|	10	0.8	5.7	10	0.7	4.08	0.8	9.41	0.3	1.6	0.0405	0.305573
ENSG00000121274	PAPD5	PAP associated domain containing 5	cellular_component|nucleolus|cytoplasm|	DNA-dependent DNA replication|rRNA processing|mRNA processing|mitotic nuclear division|histone mRNA catabolic process|	DNA binding|DNA-directed DNA polymerase activity|polynucleotide adenylyltransferase activity|poly(A) RNA binding|metal ion binding|	10	0.6	9.41	10	0.2	1.01	0.6	9.34	0.2	1.2	0.0413	0.310128
ENSG00000120948	TARDBP	TAR DNA binding protein	nucleus|	regulation of transcription, DNA-templated|transcription from RNA polymerase II promoter|mRNA processing|cell death|RNA splicing|negative regulation by host of viral transcription|3'-UTR-mediated mRNA stabilization|	nucleotide binding|double-stranded DNA binding|sequence-specific DNA binding transcription factor activity|RNA binding|mRNA 3'-UTR binding|protein binding|identical protein binding|poly(A) RNA binding|	10	0.9	3.5	10	0.7	6.22	0.8	9.31	0.3	1.5	0.0417	0.31199
ENSG00000106546	AHR	aryl hydrocarbon receptor	nucleus|transcription factor complex|cytoplasm|cytosolic aryl hydrocarbon receptor complex|	negative regulation of transcription from RNA polymerase II promoter|blood vessel development|regulation of transcription, DNA-templated|regulation of transcription from RNA polymerase II promoter|transcription from RNA polymerase II promoter|xenobiotic metabolic process|apoptotic process|response to stress|cell cycle|response to xenobiotic stimulus|regulation of gene expression|intracellular rec…	DNA binding|DNA binding|sequence-specific DNA binding transcription factor activity|RNA polymerase II distal enhancer sequence-specific DNA binding transcription factor activity|signal transducer activity|ligand-activated sequence-specific DNA binding RNA polymerase II transcription factor activity|protein binding|transcription factor binding|enhancer binding|sequence-specific DNA binding|transcr…	10	0.6	4.7	10	0.5	5.11	0.6	9.31	0.2	1.2	0.0417	0.31199
ENSG00000154305	MIA3	melanoma inhibitory activity family, member 3	endoplasmic reticulum membrane|membrane|integral component of membrane|	chondrocyte development|positive regulation of leukocyte migration|exocytosis|negative regulation of cell adhesion|protein transport|collagen fibril organization|negative regulation of cell migration|positive regulation of bone mineralization|wound healing|	protein binding|	10	3.4	12	10	0.6	2.21	3.3	9.27	2.3	6.8	0.0422	0.314014
ENSG00000081985	IL12RB2	interleukin 12 receptor, beta 2	integral component of plasma membrane|external side of plasma membrane|	cell surface receptor signaling pathway|positive regulation of cell proliferation|peptidyl-tyrosine phosphorylation|cytokine-mediated signaling pathway|cytokine-mediated signaling pathway|response to lipopolysaccharide|interferon-gamma production|positive regulation of interferon-gamma production|	cytokine receptor activity|protein kinase binding|	10	1.7	12.5	10	0	0	1.7	9.27	0.9	2.9	0.0422	0.314014
ENSG00000136450	SRSF1	serine/arginine-rich splicing factor 1	nucleus|nucleoplasm|nucleoplasm|cytoplasm|nuclear speck|exon-exon junction complex|extracellular vesicular exosome|catalytic step 2 spliceosome|	mRNA 5'-splice site recognition|mRNA splicing, via spliceosome|mRNA splicing, via spliceosome|in utero embryonic development|transcription from RNA polymerase II promoter|termination of RNA polymerase II transcription|mRNA splice site selection|mRNA processing|mRNA export from nucleus|RNA splicing|gene expression|mRNA 3'-end processing|cardiac muscle contraction|	nucleotide binding|RNA binding|RNA binding|mRNA binding|protein binding|poly(A) RNA binding|RS domain binding|	10	-3.3	11.4	10	1.1	8.28	1.2	9.27	-5.3	3	0.0422	0.314014
ENSG00000090487	SPG21	spastic paraplegia 21 (autosomal recessive, Mast syndrome)	nucleus|cytoplasm|cytosol|endosome membrane|trans-Golgi network transport vesicle|	cell death|antigen receptor-mediated signaling pathway|	CD4 receptor binding|	10	0.8	7.69	10	0.4	2.68	0.5	9.27	0.2	2	0.0422	0.314014
ENSG00000115677	HDLBP	high density lipoprotein binding protein	nucleus|cytoplasm|plasma membrane|high-density lipoprotein particle|	lipid transport|cholesterol metabolic process|	protein binding|lipid binding|poly(A) RNA binding|	10	0.6	5.65	10	1.4	4.46	0.6	9.26	0.2	1.8	0.0423	0.314531
ENSG00000165283	STOML2	stomatin (EPB72)-like 2	immunological synapse|mitochondrial inner membrane|mitochondrial intermembrane space|cytoskeleton|COP9 signalosome|actin cytoskeleton|extrinsic component of plasma membrane|T cell receptor complex|membrane raft|	mitochondrial calcium ion transport|cellular calcium ion homeostasis|mitochondrion organization|lipid localization|positive regulation of mitochondrial membrane potential|interleukin-2 production|mitochondrial protein processing|CD4-positive, alpha-beta T cell activation|mitochondrial ATP synthesis coupled proton transport|T cell receptor signaling pathway|protein oligomerization|positive regulat…	receptor binding|protein binding|cardiolipin binding|	10	1.4	12.4	10	-0.7	3.75	1.4	9.24	0.7	2.9	0.0426	0.31596
ENSG00000113916	BCL6	B-cell CLL/lymphoma 6	nucleus|replication fork|	protein import into nucleus, translocation|negative regulation of transcription from RNA polymerase II promoter|cell morphogenesis|negative regulation of cell-matrix adhesion|germinal center formation|regulation of germinal center formation|negative regulation of type 2 immune response|negative regulation of B cell apoptotic process|transcription, DNA-templated|inflammatory response|cellular resp…	chromatin binding|sequence-specific DNA binding transcription factor activity|protein binding|chromatin DNA binding|sequence-specific DNA binding|metal ion binding|	10	0.9	1.06	10	1.6	9.76	1.6	9.18	0.8	2.9	0.0433	0.319536
ENSG00000258311	RP11-644F5.10	N/A	None	None	None	10	1.6	3.81	10	0.7	6.73	0.8	9.17	0.3	2.1	0.0434	0.320044
ENSG00000185610	DBX2	developing brain homeobox 2	nucleus|	regulation of transcription, DNA-templated|	transcription regulatory region sequence-specific DNA binding|sequence-specific DNA binding transcription factor activity|	10	1.5	10.1	10	0.7	1.06	1.4	9.14	0.6	2.6	0.0437	0.321563
ENSG00000198964	SGMS1	sphingomyelin synthase 1	Golgi trans cisterna|Golgi membrane|nucleus|endoplasmic reticulum|plasma membrane|membrane|integral component of Golgi membrane|	sphingolipid metabolic process|sphingomyelin biosynthetic process|apoptotic process|cell growth|phosphorylation|sphingolipid biosynthetic process|small molecule metabolic process|	kinase activity|sphingomyelin synthase activity|ceramide cholinephosphotransferase activity|	10	0.4	1.52	10	0.6	8.12	0.6	9.11	0.2	1.2	0.0441	0.323348
ENSG00000184730	APOBR	apolipoprotein B receptor	plasma membrane|membrane|very-low-density lipoprotein particle|low-density lipoprotein particle|chylomicron|	triglyceride metabolic process|lipid transport|receptor-mediated endocytosis|cholesterol metabolic process|	very-low-density lipoprotein particle receptor activity|	10	0	0	10	3.5	12.7	3.5	9.1	2.1	7	0.0442	0.323734
ENSG00000118816	CCNI	cyclin I	None	spermatogenesis|regulation of cell cycle|	None	10	1	5.79	10	0.7	4.11	0.9	9.09	0.3	1.6	0.0444	0.325083
ENSG00000257390	RP11-762I7.5	N/A	None	None	None	8	0.1	0.141	8	2.4	11.8	2.3	9.08	0.8	4.7	0.0445	0.325699
ENSG00000236398	TAS2R39	taste receptor, type 2, member 39	plasma membrane|integral component of membrane|	detection of chemical stimulus involved in sensory perception of bitter taste|G-protein coupled receptor signaling pathway|	bitter taste receptor activity|	10	2.8	1.95	10	3.4	7.85	3.4	9.07	2.6	6	0.0447	0.326464
ENSG00000096746	HNRNPH3	heterogeneous nuclear ribonucleoprotein H3 (2H9)	nucleus|spliceosomal complex|spliceosomal complex|	mRNA splicing, via spliceosome|RNA processing|RNA splicing|epithelial cell differentiation|	nucleotide binding|RNA binding|protein binding|poly(A) RNA binding|	10	1.4	8.4	10	0.6	3.16	0.9	9.07	0.3	2.1	0.0447	0.326464
ENSG00000269686	AC011755.1	N/A	None	None	None	10	-2.3	5.73	10	2.3	5.02	2.4	9.05	-2.2	5	0.0449	0.327343
ENSG00000258792	RP11-944C7.1	N/A	None	None	None	2	-2.7	7.28	4	1.7	10.4	1.7	9.04	-3.9	3	0.0451	0.328451
ENSG00000090060	PAPOLA	poly(A) polymerase alpha	nucleus|nucleus|nucleoplasm|cytoplasm|	mRNA splicing, via spliceosome|transcription from RNA polymerase II promoter|termination of RNA polymerase II transcription|RNA splicing|gene expression|mRNA 3'-end processing|RNA polyadenylation|	magnesium ion binding|RNA binding|polynucleotide adenylyltransferase activity|polynucleotide adenylyltransferase activity|ATP binding|manganese ion binding|	10	0.7	6.84	10	0.6	2.54	0.7	9.02	0.2	1.3	0.0453	0.329323
ENSG00000154001	PPP2R5E	protein phosphatase 2, regulatory subunit B', epsilon isoform	protein phosphatase type 2A complex|cytoplasm|	signal transduction|regulation of catalytic activity|regulation of catalytic activity|	protein binding|protein phosphatase type 2A regulator activity|	10	0.6	2.3	10	0.6	6.98	0.6	8.96	0.2	1.3	0.0462	0.334209
ENSG00000137764	MAP2K5	mitogen-activated protein kinase kinase 5	nucleus|spindle|cytosol|	negative regulation of transcription from RNA polymerase II promoter|activation of MAPK activity|signal transduction|heart development|peptidyl-tyrosine phosphorylation|positive regulation of cell growth|negative regulation of NF-kappaB transcription factor activity|negative regulation of heterotypic cell-cell adhesion|negative regulation of cysteine-type endopeptidase activity involved in apopto…	protein kinase activity|protein serine/threonine kinase activity|protein tyrosine kinase activity|protein binding|ATP binding|metal ion binding|	10	0.6	2.28	10	0.6	6.96	0.6	8.91	0.2	1.2	0.0469	0.338201
ENSG00000164091	WDR82	WD repeat domain 82	chromatin|histone methyltransferase complex|Set1C/COMPASS complex|PTW/PP1 phosphatase complex|	histone H3-K4 methylation|	chromatin binding|protein binding|histone methyltransferase activity (H3-K4 specific)|	10	-1.7	1.35	10	1	8.15	1	8.9	-0.6	2	0.047	0.338446
ENSG00000211689	TRGC1	T cell receptor gamma constant 1	integral component of membrane|	None	None	7	3.2	11.9	7	0.1	0.0606	3.1	8.89	0.7	6	0.0472	0.338698
ENSG00000212710	CTAGE1	cutaneous T-cell lymphoma-associated antigen 1	cellular_component|integral component of membrane|	biological_process|	None	9	1.1	4	9	1.3	5.52	1.2	8.89	-0.6	3	0.0472	0.338698
ENSG00000132975	GPR12	G protein-coupled receptor 12	integral component of plasma membrane|	cellular calcium ion homeostasis|G-protein coupled receptor signaling pathway|	G-protein coupled receptor activity|phosphatidylcholine binding|	10	1.3	5.84	10	0.9	3.46	0.9	8.88	0.3	2.1	0.0473	0.338706
ENSG00000271885	SRSF8	serine/arginine-rich splicing factor 8	nucleus|	mRNA processing|RNA splicing|	nucleotide binding|protein binding|poly(A) RNA binding|	9	1.2	5.78	9	0.9	3.55	0.9	8.88	0.3	2.1	0.0473	0.338706
ENSG00000211784	TRAV10	T cell receptor alpha variable 10	None	None	None	10	0.9	8	10	0.4	1.87	0.8	8.86	0.3	1.6	0.0476	0.339787
ENSG00000141741	MIEN1	migration and invasion enhancer 1	cytosol|intrinsic component of the cytoplasmic side of the plasma membrane|extracellular vesicular exosome|	apoptotic process|positive regulation of cell migration|negative regulation of apoptotic process|cell redox homeostasis|positive regulation of filopodium assembly|	selenium binding|	10	0.5	2.11	9	1.6	8.34	1.5	8.83	0.5	3	0.0481	0.342167
ENSG00000152601	MBNL1	muscleblind-like splicing regulator 1	nucleus|cytoplasm|cytoplasmic stress granule|	alternative mRNA splicing, via spliceosome|regulation of alternative mRNA splicing, via spliceosome|in utero embryonic development|mRNA splice site selection|nervous system development|skeletal muscle tissue development|RNA splicing|embryonic limb morphogenesis|regulation of RNA splicing|myoblast differentiation|	RNA binding|double-stranded RNA binding|protein binding|poly(A) RNA binding|metal ion binding|	10	1.5	5.02	10	0.5	4.74	0.5	8.83	0.2	1.9	0.0481	0.342167
ENSG00000254349	RP11-758M4.1	N/A	None	None	None	10	0.5	3.48	10	1.6	7.67	0.8	8.78	0.3	2.3	0.0487	0.344406
ENSG00000187555	USP7	ubiquitin specific peptidase 7 (herpes virus-associated)	nucleus|cytosol|PML body|	transcription-coupled nucleotide-excision repair|ubiquitin-dependent protein catabolic process|multicellular organismal development|maintenance of DNA methylation|viral process|protein deubiquitination|protein deubiquitination|negative regulation of NF-kappaB transcription factor activity|regulation of sequence-specific DNA binding transcription factor activity|	p53 binding|cysteine-type endopeptidase activity|ubiquitin thiolesterase activity|ubiquitin thiolesterase activity|ubiquitin-specific protease activity|ubiquitin-specific protease activity|protein binding|protein C-terminus binding|transcription factor binding|ubiquitin protein ligase binding|	10	2	4.3	10	1.8	4.94	1.9	8.75	0.4	3.7	0.0491	0.346043
ENSG00000222022	AC112721.1	N/A	None	None	None	10	0.8	1.38	10	1.4	8.36	1.2	8.75	0.4	2.5	0.0491	0.346043
ENSG00000109606	DHX15	DEAH (Asp-Glu-Ala-His) box helicase 15	nucleus|U12-type spliceosomal complex|nucleolus|U2-type post-mRNA release spliceosomal complex|	ATP catabolic process|mRNA processing|RNA splicing|	RNA helicase activity|double-stranded RNA binding|protein binding|ATP binding|ATP-dependent helicase activity|poly(A) RNA binding|	10	1.1	10.1	10	0.3	1.26	0.9	8.71	0.3	2.3	0.0496	0.348133
ENSG00000174950	CD164L2	CD164 sialomucin-like 2	integral component of membrane|	None	None	10	-2.4	8.41	10	1.2	8.43	1.1	8.64	-3.5	2	0.0506	0.352979
ENSG00000170832	USP32	ubiquitin specific peptidase 32	Golgi apparatus|membrane|	ubiquitin-dependent protein catabolic process|protein deubiquitination|	ubiquitin thiolesterase activity|ubiquitin-specific protease activity|calcium ion binding|	10	1	8.8	8	0.4	1.79	0.7	8.61	0.3	1.7	0.051	0.354565
ENSG00000155130	MARCKS	myristoylated alanine-rich protein kinase C substrate	centrosome|plasma membrane|cell cortex|actin cytoskeleton|germinal vesicle|extracellular vesicular exosome|	energy reserve metabolic process|small molecule metabolic process|regulation of insulin secretion|	protein kinase C binding|calmodulin binding|actin filament binding|	10	0.7	4.48	10	0.9	4.66	0.8	8.57	0.3	1.6	0.0516	0.357284
ENSG00000110442	COMMD9	COMM domain containing 9	None	None	None	10	0.9	6.08	10	0.6	3.2	0.7	8.56	0.2	1.5	0.0517	0.357494
ENSG00000171262	FAM98B	family with sequence similarity 98, member B	tRNA-splicing ligase complex|	None	poly(A) RNA binding|	10	0.7	6.78	10	0.5	2.27	0.6	8.55	0.2	1.3	0.0519	0.358274
ENSG00000174839	DENND6A	DENN/MADD domain containing 6A	cytoplasm|recycling endosome|	positive regulation of Rab GTPase activity|positive regulation of cell-cell adhesion mediated by cadherin|	Rab guanyl-nucleotide exchange factor activity|	10	0.9	6.11	10	1.1	2.9	1	8.53	0.2	1.9	0.0522	0.35974
ENSG00000173039	RELA	v-rel avian reticuloendotheliosis viral oncogene homolog A	nucleus|nucleoplasm|transcription factor complex|cytoplasm|cytosol|cytosol|	negative regulation of transcription from RNA polymerase II promoter|liver development|hair follicle development|toll-like receptor signaling pathway|MyD88-dependent toll-like receptor signaling pathway|MyD88-independent toll-like receptor signaling pathway|acetaldehyde metabolic process|transcription from RNA polymerase II promoter|transcription from RNA polymerase II promoter|inflammatory respo…	RNA polymerase II core promoter proximal region sequence-specific DNA binding|RNA polymerase II distal enhancer sequence-specific DNA binding|RNA polymerase II core promoter proximal region sequence-specific DNA binding transcription factor activity involved in positive regulation of transcription|RNA polymerase II core promoter proximal region sequence-specific DNA binding transcription factor a…	10	1.2	4.79	10	0.8	4.27	0.9	8.52	0.3	2	0.0523	0.359946
ENSG00000146409	SLC18B1	solute carrier family 18, subfamily B, member 1	integral component of membrane|	transmembrane transport|	None	10	3	11.8	10	-0.1	0.0552	3	8.48	1.9	6	0.0529	0.362133
ENSG00000170653	ATF7	activating transcription factor 7	nucleus|nucleoplasm|cytoplasm|nuclear periphery|	transcription, DNA-templated|regulation of transcription, DNA-templated|viral process|	sequence-specific DNA binding transcription factor activity|protein binding|transcription factor binding|enzyme binding|sequence-specific DNA binding|metal ion binding|mitogen-activated protein kinase binding|	10	0.9	3.55	10	1.7	6.6	0.9	8.48	0.3	2.8	0.0529	0.362133
ENSG00000119446	RBM18	RNA binding motif protein 18	None	None	nucleotide binding|RNA binding|	10	1.2	4.8	10	0.8	4.34	0.9	8.47	0.3	2	0.053	0.362576
ENSG00000147874	HAUS6	HAUS augmin-like complex, subunit 6	cytoplasm|centrosome|spindle|microtubule|HAUS complex|	mitotic nuclear division|spindle assembly|centrosome organization|	molecular_function|	10	1.4	11.7	10	-0.9	5.19	1.4	8.46	-1	3	0.0532	0.363702
ENSG00000184209	SNRNP35	small nuclear ribonucleoprotein 35kDa (U11/U12)	nucleus|U12-type spliceosomal complex|	mRNA processing|RNA splicing|	nucleotide binding|RNA binding|	10	1.1	6.15	10	-2.3	5.56	1.1	8.44	-2.4	3	0.0535	0.365023
ENSG00000258873	DUXA	double homeobox A	nucleus|	transcription, DNA-templated|regulation of transcription, DNA-templated|	transcription regulatory region sequence-specific DNA binding|sequence-specific DNA binding transcription factor activity|	10	1.9	6.15	10	2	2.66	2	8.43	1.2	4	0.0536	0.36522
ENSG00000258806	OR11H7	olfactory receptor, family 11, subfamily H, member 7 (gene/pseudogene)	plasma membrane|integral component of membrane|	G-protein coupled receptor signaling pathway|detection of chemical stimulus involved in sensory perception of smell|	G-protein coupled receptor activity|olfactory receptor activity|	10	1.6	0.402	10	2.3	8.84	2.1	8.39	1.3	4	0.0543	0.367914
ENSG00000126067	PSMB2	proteasome (prosome, macropain) subunit, beta type, 2	proteasome complex|nucleus|nucleoplasm|cytosol|proteasome core complex|membrane|extracellular vesicular exosome|	G1/S transition of mitotic cell cycle|protein polyubiquitination|mitotic cell cycle|antigen processing and presentation of peptide antigen via MHC class I|antigen processing and presentation of exogenous peptide antigen via MHC class I, TAP-dependent|regulation of cellular amino acid metabolic process|apoptotic process|DNA damage response, signal transduction by p53 class mediator resulting in ce…	threonine-type endopeptidase activity|protein binding|	9	1.5	3.85	9	1.8	5.11	1.7	8.32	0.5	3.5	0.0554	0.372052
ENSG00000268552	AL109927.1	N/A	None	None	None	10	1.2	9.35	10	-1.3	4.38	1.2	8.32	0.2	2	0.0554	0.372052
ENSG00000184305	CCSER1	coiled-coil serine-rich protein 1	None	None	None	10	0.7	2.39	10	0.9	6.44	0.8	8.3	0.3	1.7	0.0557	0.373212
ENSG00000135390	ATP5G2	ATP synthase, H+ transporting, mitochondrial Fo complex, subunit C2 (subunit 9)	mitochondrial proton-transporting ATP synthase complex|integral component of membrane|proton-transporting ATP synthase complex, coupling factor F(o)|	ATP synthesis coupled proton transport|ATP hydrolysis coupled proton transport|response to ethanol|	transporter activity|lipid binding|hydrogen ion transmembrane transporter activity|	10	3	9.71	10	-1.9	2.25	3	8.29	-1.3	6	0.0559	0.37382
ENSG00000099331	MYO9B	myosin IXB	ruffle|cytoplasm|cytosol|cell cortex|actin cytoskeleton|membrane|myosin complex|lamellipodium|filamentous actin|filopodium tip|perinuclear region of cytoplasm|	monocyte chemotaxis|ATP catabolic process|small GTPase mediated signal transduction|Rho protein signal transduction|establishment of cell polarity|actin filament-based movement|positive regulation of Rho GTPase activity|macrophage chemotaxis|regulation of small GTPase mediated signal transduction|lamellipodium morphogenesis|	microfilament motor activity|actin binding|Rho GTPase activator activity|protein binding|calmodulin binding|ATP binding|zinc ion binding|ATPase activity|actin-dependent ATPase activity|ATP-dependent protein binding|ADP binding|actin filament binding|	10	0.9	9.91	10	-1.7	0.88	0.8	8.29	0.2	1.7	0.0559	0.37382
ENSG00000183155	RABIF	RAB interacting factor	None	small GTPase mediated signal transduction|protein transport|positive regulation of GTPase activity|positive regulation of GTPase activity|positive regulation of GTPase activity|membrane fusion|	guanyl-nucleotide exchange factor activity|protein binding|zinc ion binding|	10	0.3	0.67	9	0.8	8.7	0.6	8.25	0.2	1.5	0.0565	0.376483
ENSG00000170374	SP7	Sp7 transcription factor	nucleus|cytoplasm|	osteoblast differentiation|osteoblast differentiation|transcription, DNA-templated|regulation of transcription from RNA polymerase II promoter|positive regulation of transcription from RNA polymerase II promoter|hematopoietic stem cell differentiation|positive regulation of stem cell differentiation|	DNA binding|DEAD/H-box RNA helicase binding|metal ion binding|	10	1.9	11.6	10	-1.5	0.106	1.9	8.23	0.7	3.8	0.0568	0.377624
ENSG00000123684	LPGAT1	lysophosphatidylglycerol acyltransferase 1	cytoplasm|endoplasmic reticulum membrane|membrane|integral component of membrane|	phospholipid metabolic process|biological_process|phosphatidylglycerol acyl-chain remodeling|small molecule metabolic process|glycerophospholipid biosynthetic process|	molecular_function|transferase activity, transferring acyl groups|	10	0.7	4.84	10	0.5	4.31	0.6	8.23	0.2	1.3	0.0568	0.377624
ENSG00000028277	POU2F2	POU class 2 homeobox 2	nucleus|cytoplasm|	mature B cell differentiation|immunoglobulin secretion involved in immune response|transcription from RNA polymerase II promoter|humoral immune response|positive regulation of transcription, DNA-templated|cell maturation|	sequence-specific DNA binding transcription factor activity|protein domain specific binding|sequence-specific DNA binding|	10	0.1	0.142	10	3.5	11.7	3.5	8.21	1.5	7	0.0571	0.378883
ENSG00000122484	RPAP2	RNA polymerase II associated protein 2	nucleus|nucleolus|cytoplasm|DNA-directed RNA polymerase II, holoenzyme|	snRNA transcription|dephosphorylation of RNA polymerase II C-terminal domain|	CTD phosphatase activity|metal ion binding|	10	1	0.323	10	1.4	8.35	1.3	8.12	0.3	2.8	0.0587	0.385389
ENSG00000102390	PBDC1	polysaccharide biosynthesis domain containing 1	cellular_component|	biological_process|	molecular_function|	10	0.7	6.24	10	0.4	2.47	0.6	8.12	0.2	1.4	0.0587	0.385389
ENSG00000134602	MST4	serine/threonine protein kinase MST4	Golgi membrane|nucleus|cytoplasm|Golgi apparatus|centrosome|cytosol|	protein phosphorylation|apoptotic process|cellular component disassembly involved in execution phase of apoptosis|signal transduction by phosphorylation|regulation of apoptotic process|	magnesium ion binding|protein kinase activity|protein serine/threonine kinase activity|protein binding|ATP binding|identical protein binding|	10	0.2	1	10	0.6	8.44	0.5	8.11	0.1	1.2	0.0589	0.386208
ENSG00000184575	XPOT	exportin, tRNA	nucleus|nuclear pore|nucleoplasm|cytoplasm|	tRNA export from nucleus|intracellular protein transport|	tRNA binding|Ran GTPase binding|	10	0.8	7.1	10	0.7	1.31	0.7	8.1	0.2	1.5	0.0591	0.387148
ENSG00000111879	FAM184A	family with sequence similarity 184, member A	extracellular space|	biological_process|	molecular_function|	10	1	2.49	10	1	5.89	1	8.05	0.4	1.9	0.06	0.390924
ENSG00000176209	SMIM19	small integral membrane protein 19	integral component of membrane|	None	None	10	1.7	6.62	10	0.8	4.45	1.5	8.04	0.4	3.2	0.0602	0.391978
ENSG00000161940	BCL6B	B-cell CLL/lymphoma 6, member B	nucleus|	negative regulation of transcription from RNA polymerase II promoter|	DNA binding|metal ion binding|	10	2.5	4.17	10	2.5	4.2	2.5	8.03	1.9	4.9	0.0603	0.39238
ENSG00000211460	TSN	translin	nucleus|cytoplasm|	DNA recombination|nucleic acid phosphodiester bond hydrolysis|	DNA binding|mRNA binding|endonuclease activity|protein binding|protein complex binding|sequence-specific DNA binding|	10	2.2	8.05	10	0.6	6.76	0.6	8.01	0.3	3.4	0.0607	0.394233
ENSG00000134265	NAPG	N-ethylmaleimide-sensitive factor attachment protein, gamma	mitochondrion|lysosomal membrane|extracellular vesicular exosome|	protein complex assembly|intracellular protein transport|intra-Golgi vesicle-mediated transport|protein stabilization|membrane fusion|	protein binding|	10	0.8	4.28	10	0.6	4.19	0.7	7.94	0.2	1.5	0.062	0.398766
ENSG00000109618	SEPSECS	Sep (O-phosphoserine) tRNA:Sec (selenocysteine) tRNA synthase	nucleus|cytoplasm|	selenocysteine incorporation|selenocysteinyl-tRNA(Sec) biosynthetic process|	tRNA binding|protein binding|transferase activity, transferring selenium-containing groups|pyridoxal phosphate binding|	10	0.6	2.9	10	0.4	5.48	0.5	7.91	0.1	1.2	0.0625	0.401227
ENSG00000135317	SNX14	sorting nexin 14	integral component of membrane|	protein transport|termination of G-protein coupled receptor signaling pathway|	phosphatidylinositol binding|	10	0.7	5.35	10	0.7	2.87	0.7	7.88	0.2	1.4	0.0631	0.403439
ENSG00000176248	ANAPC2	anaphase promoting complex subunit 2	nucleoplasm|anaphase-promoting complex|cytosol|	regulation of cyclin-dependent protein serine/threonine kinase activity|mitotic cell cycle|ubiquitin-dependent protein catabolic process|mitotic nuclear division|mitotic spindle assembly checkpoint|cyclin catabolic process|anaphase-promoting complex-dependent proteasomal ubiquitin-dependent protein catabolic process|positive regulation of synaptic plasticity|positive regulation of axon extension|…	ubiquitin-protein transferase activity|ubiquitin protein ligase binding|	9	1.2	7.88	9	-0.7	2.68	1.1	7.87	-0.9	2	0.0633	0.40434
ENSG00000181803	OR6S1	olfactory receptor, family 6, subfamily S, member 1	plasma membrane|integral component of membrane|	G-protein coupled receptor signaling pathway|detection of chemical stimulus involved in sensory perception of smell|	G-protein coupled receptor activity|olfactory receptor activity|	10	0.8	2.67	10	-0.7	7.54	0.9	7.85	-0.9	2	0.0637	0.405759
ENSG00000118096	IFT46	intraflagellar transport 46	nucleus|cytoplasm|motile primary cilium|motile cilium|ciliary basal body|protein complex|	biological_process|intraciliary transport|cilium assembly|protein stabilization|	molecular_function|protein C-terminus binding|	10	-0.3	1.04	10	2.1	10.9	2.1	7.84	1.2	4	0.0639	0.406025
ENSG00000111412	C12ORF49	chromosome 12 open reading frame 49	extracellular region|	None	None	10	1.1	4.94	10	-1.6	5.24	0.9	7.84	-2.1	2	0.0639	0.406025
ENSG00000256861	RP11-512M8.5	N/A	None	None	None	10	0.9	6.5	10	0.7	1.71	0.8	7.83	0.3	2.3	0.0641	0.406792
ENSG00000064601	CTSA	cathepsin A	nucleus|lysosome|endoplasmic reticulum|membrane|lysosomal lumen|intracellular membrane-bounded organelle|extracellular vesicular exosome|	proteolysis|sphingolipid metabolic process|glycosphingolipid metabolic process|intracellular protein transport|positive regulation of catalytic activity|small molecule metabolic process|	carboxypeptidase activity|serine-type carboxypeptidase activity|enzyme activator activity|	10	0.2	0.205	10	0.7	8.54	0.6	7.83	0.2	1.5	0.0641	0.406792
ENSG00000177058	SLC38A9	solute carrier family 38, member 9	integral component of membrane|	sodium ion transport|amino acid transport|	None	10	0.5	1.58	10	2.3	7.93	0.5	7.83	0.2	4	0.0641	0.406792
ENSG00000110583	NAA40	N(alpha)-acetyltransferase 40, NatD catalytic subunit	None	lipid metabolic process|	N-acetyltransferase activity|	10	1.5	5.93	10	1.3	2.29	1.4	7.8	0.6	2.8	0.0647	0.409587
ENSG00000064932	SBNO2	strawberry notch homolog 2 (Drosophila)	cellular_component|	macrophage activation involved in immune response|transcription, DNA-templated|negative regulation of transcription, DNA-templated|regulation of inflammatory response|	None	10	0.4	3.18	10	0.5	5	0.5	7.8	0.1	1.1	0.0647	0.409587
ENSG00000123407	HOXC12	homeobox C12	nucleus|	transcription, DNA-templated|regulation of transcription, DNA-templated|multicellular organismal development|	sequence-specific DNA binding transcription factor activity|sequence-specific DNA binding|	9	-2.5	3.26	9	0.9	7.02	1	7.73	0.1	3	0.0661	0.414488
ENSG00000119321	FKBP15	FK506 binding protein 15, 133kDa	early endosome|actin filament|membrane|axon|growth cone|	protein folding|endocytosis|negative regulation of phosphatase activity|	actin binding|	10	0.8	7.42	10	0.2	0.666	0.9	7.73	0.2	1.6	0.0661	0.414488
ENSG00000159618	GPR114	G protein-coupled receptor 114	plasma membrane|integral component of membrane|	G-protein coupled receptor signaling pathway|neuropeptide signaling pathway|	G-protein coupled receptor activity|	10	2	1.26	10	1.6	7.27	1.8	7.72	0.4	3.6	0.0663	0.415108
ENSG00000179715	PCED1B	PC-esterase domain containing 1B	None	metabolic process|	hydrolase activity|	10	0.7	4.91	10	0.8	3.2	0.8	7.72	0.1	1.9	0.0663	0.415108
ENSG00000103245	NARFL	nuclear prelamin A recognition factor-like	CIA complex|	response to hypoxia|regulation of transcription, DNA-templated|iron-sulfur cluster assembly|oxygen homeostasis|small molecule metabolic process|	metal ion binding|4 iron, 4 sulfur cluster binding|	8	-0.7	1.77	9	2.9	10.7	2.8	7.66	0.9	6	0.0675	0.420952
ENSG00000143437	ARNT	aryl hydrocarbon receptor nuclear translocator	nucleus|nucleoplasm|transcription factor complex|cytoplasm|	response to hypoxia|embryonic placenta development|positive regulation of endothelial cell proliferation|transcription, DNA-templated|positive regulation vascular endothelial growth factor production|cell differentiation|intracellular receptor signaling pathway|positive regulation of vascular endothelial growth factor receptor signaling pathway|positive regulation of protein sumoylation|mRNA tran…	sequence-specific DNA binding transcription factor activity|RNA polymerase II distal enhancer sequence-specific DNA binding transcription factor activity|transcription coactivator activity|aryl hydrocarbon receptor activity|protein binding|transcription factor binding|aryl hydrocarbon receptor binding|enhancer binding|sequence-specific DNA binding|protein heterodimerization activity|	10	1.1	5.74	10	1.6	3.22	1.3	7.65	0.4	2.6	0.0677	0.421176
ENSG00000146376	ARHGAP18	Rho GTPase activating protein 18	cytosol|	small GTPase mediated signal transduction|positive regulation of GTPase activity|regulation of small GTPase mediated signal transduction|	GTPase activator activity|	10	1	4.6	10	0.5	3.96	0.6	7.65	0.1	1.7	0.0677	0.421176
ENSG00000138382	METTL5	methyltransferase like 5	None	methylation|	nucleic acid binding|methyltransferase activity|	10	1.1	3.58	10	1.7	5.27	1.3	7.62	0.4	2.8	0.0684	0.423605
ENSG00000197604	AC022532.1	N/A	None	None	None	10	3.3	11.2	10	-0.3	1.34	3.2	7.61	0.6	6	0.0686	0.424588
ENSG00000168488	ATXN2L	ataxin 2-like	cytoplasm|cytoplasmic stress granule|membrane|nuclear speck|	regulation of cytoplasmic mRNA processing body assembly|stress granule assembly|	protein binding|poly(A) RNA binding|	10	2.7	8.44	10	0.4	2.95	0.8	7.58	0.1	4.5	0.0692	0.427143
ENSG00000155640	C10ORF12	chromosome 10 open reading frame 12	None	None	None	10	0.9	5.88	10	1.2	2.24	1	7.57	0.3	2	0.0694	0.427991
ENSG00000172774	OR1S1	olfactory receptor, family 1, subfamily S, member 1	plasma membrane|integral component of membrane|	G-protein coupled receptor signaling pathway|detection of chemical stimulus involved in sensory perception of smell|	G-protein coupled receptor activity|olfactory receptor activity|	10	-2.9	3.01	10	2	7.42	1.9	7.55	-4	4	0.0698	0.42904
ENSG00000135334	AKIRIN2	akirin 2	nucleus|transcriptional repressor complex|	negative regulation of transcription from RNA polymerase II promoter|transcription, DNA-templated|positive regulation of cell proliferation|embryo development|positive regulation of endopeptidase activity|response to lipopolysaccharide|positive regulation of interleukin-6 production|innate immune response|positive regulation of transcription from RNA polymerase II promoter|	enzyme binding|	10	2.4	10.9	10	-1.2	3.26	2.3	7.54	0.1	5	0.07	0.42937
ENSG00000172404	DNAJB7	DnaJ (Hsp40) homolog, subfamily B, member 7	None	None	chaperone binding|	10	0.3	0.982	10	1.1	8.15	1	7.54	0.4	1.9	0.07	0.42937
ENSG00000146670	CDCA5	cell division cycle associated 5	chromosome, centromeric region|nuclear chromatin|nucleus|nucleus|nucleoplasm|chromosome|cytoplasm|cytosol|plasma membrane|cohesin complex|	G1/S transition of mitotic cell cycle|mitotic cell cycle|double-strand break repair|mitotic sister chromatid cohesion|mitotic nuclear division|mitotic chromosome condensation|mitotic metaphase plate congression|mitotic interphase|regulation of cohesin localization to chromatin|	chromatin binding|protein binding|	10	0.7	2.52	10	1.2	5.68	0.8	7.54	0.2	2.2	0.07	0.42937
ENSG00000176246	OR4L1	olfactory receptor, family 4, subfamily L, member 1	plasma membrane|integral component of membrane|	G-protein coupled receptor signaling pathway|detection of chemical stimulus involved in sensory perception of smell|	G-protein coupled receptor activity|olfactory receptor activity|	10	-2.4	3.72	10	1.1	7.26	0.9	7.53	-2	2	0.0702	0.429826
ENSG00000172324	OR5A2	olfactory receptor, family 5, subfamily A, member 2	plasma membrane|integral component of membrane|	G-protein coupled receptor signaling pathway|detection of chemical stimulus involved in sensory perception of smell|	G-protein coupled receptor activity|olfactory receptor activity|	10	0.1	0.152	10	0.8	9.33	0.7	7.53	0.2	1.6	0.0702	0.429826
ENSG00000123552	USP45	ubiquitin specific peptidase 45	None	ubiquitin-dependent protein catabolic process|protein deubiquitination|	ubiquitin-specific protease activity|zinc ion binding|	10	0.1	0.13	10	1.3	9.98	1.2	7.51	0.3	2.5	0.0706	0.431246
ENSG00000160218	TRAPPC10	trafficking protein particle complex 10	Golgi apparatus|integral component of membrane|	sodium ion transport|vesicle-mediated transport|sodium ion transmembrane transport|	protein binding|sodium ion transmembrane transporter activity|	10	1.2	7.15	10	0.5	2.42	0.8	7.51	0.2	2.1	0.0706	0.431246
ENSG00000133226	SRRM1	serine/arginine repetitive matrix 1	nucleus|nucleoplasm|cytosol|nuclear matrix|nuclear speck|catalytic step 2 spliceosome|	RNA splicing, via transesterification reactions|mRNA splicing, via spliceosome|mRNA splicing, via spliceosome|transcription from RNA polymerase II promoter|termination of RNA polymerase II transcription|mRNA export from nucleus|RNA splicing|gene expression|mRNA 3'-end processing|	DNA binding|poly(A) RNA binding|	10	1	1.66	10	2.7	8.67	2.6	7.44	1.1	5	0.072	0.437455
ENSG00000269699	ZIM2	zinc finger, imprinted 2	cellular_component|nucleus|	transcription, DNA-templated|regulation of transcription, DNA-templated|	DNA binding|sequence-specific DNA binding transcription factor activity|zinc ion binding|	10	2.4	2.95	10	2.4	4.82	2.4	7.44	1.8	5	0.072	0.437455
ENSG00000139508	SLC46A3	solute carrier family 46, member 3	integral component of membrane|extracellular vesicular exosome|	biological_process|transmembrane transport|	molecular_function|	10	0.6	3.11	10	0.6	4.65	0.6	7.43	0.1	1.3	0.0723	0.438888
ENSG00000250038	RP11-180C1.1	N/A	None	None	None	10	0.7	8.88	9	-0.2	0.124	0.6	7.38	0.2	1.7	0.0734	0.443467
ENSG00000110344	UBE4A	ubiquitination factor E4A	ubiquitin ligase complex|cytoplasm|	protein polyubiquitination|ubiquitin-dependent protein catabolic process|	protein binding|ubiquitin-ubiquitin ligase activity|	10	0.9	2.99	10	0.7	4.85	0.8	7.37	0.2	1.7	0.0736	0.443631
ENSG00000141510	TP53	tumor protein p53	chromatin|nuclear chromatin|nucleus|nucleoplasm|nucleoplasm|replication fork|transcription factor TFIID complex|nucleolus|cytoplasm|mitochondrion|mitochondrial matrix|endoplasmic reticulum|cytosol|cytosol|nuclear matrix|nuclear body|PML body|protein complex|	protein import into nucleus, translocation|negative regulation of transcription from RNA polymerase II promoter|negative regulation of transcription from RNA polymerase II promoter|negative regulation of transcription from RNA polymerase II promoter|DNA strand renaturation|in utero embryonic development|somitogenesis|release of cytochrome c from mitochondria|T cell proliferation involved in immun…	RNA polymerase II core promoter sequence-specific DNA binding|RNA polymerase II core promoter proximal region sequence-specific DNA binding transcription factor activity involved in positive regulation of transcription|RNA polymerase II transcription factor binding|RNA polymerase II transcription regulatory region sequence-specific DNA binding transcription factor activity involved in positive re…	10	0.4	2.65	10	0.5	5.13	0.5	7.37	0.1	1.2	0.0736	0.443631
ENSG00000141551	CSNK1D	casein kinase 1, delta	nucleus|Golgi apparatus|centrosome|spindle|cytosol|spindle microtubule|plasma membrane|perinuclear region of cytoplasm|	G2/M transition of mitotic cell cycle|mitotic cell cycle|positive regulation of protein phosphorylation|DNA repair|protein phosphorylation|signal transduction|Wnt signaling pathway|positive regulation of proteasomal ubiquitin-dependent protein catabolic process|circadian regulation of gene expression|regulation of circadian rhythm|spindle assembly|positive regulation of canonical Wnt signaling pa…	glycoprotein binding|protein kinase activity|protein kinase activity|protein kinase activity|protein serine/threonine kinase activity|protein binding|ATP binding|peptide binding|tau-protein kinase activity|phosphoprotein binding|	10	0.8	4.29	10	0.6	3.53	0.7	7.32	0.1	1.5	0.0747	0.447764
ENSG00000110330	BIRC2	baculoviral IAP repeat containing 2	XY body|nucleus|cytosol|cytoplasmic side of plasma membrane|CD40 receptor complex|membrane raft|	protein polyubiquitination|response to hypoxia|placenta development|toll-like receptor signaling pathway|MyD88-independent toll-like receptor signaling pathway|transcription, DNA-templated|regulation of transcription, DNA-templated|apoptotic process|cellular component disassembly involved in execution phase of apoptosis|cell surface receptor signaling pathway|regulation of toll-like receptor sign…	transcription coactivator activity|ubiquitin-protein transferase activity|protein binding|zinc ion binding|ligase activity|protein N-terminus binding|	10	0.5	1.89	10	0.6	5.84	0.6	7.32	0.1	1.3	0.0747	0.447764
ENSG00000197706	OR6C74	olfactory receptor, family 6, subfamily C, member 74	plasma membrane|integral component of membrane|	G-protein coupled receptor signaling pathway|detection of chemical stimulus involved in sensory perception of smell|	G-protein coupled receptor activity|olfactory receptor activity|	10	3.1	10.8	10	-0.2	0.36	3.1	7.31	0.6	6	0.0749	0.44857
ENSG00000111224	PARP11	poly (ADP-ribose) polymerase family, member 11	None	metabolic process|	NAD+ ADP-ribosyltransferase activity|	10	1.7	3.04	10	1.2	5.29	1.4	7.3	0.5	3.5	0.0751	0.449243
ENSG00000128731	HERC2	HECT and RLD domain containing E3 ubiquitin protein ligase 2	nucleus|cytoplasm|mitochondrial inner membrane|centriole|membrane|	DNA repair|intracellular protein transport|cellular response to DNA damage stimulus|spermatogenesis|protein ubiquitination|protein ubiquitination involved in ubiquitin-dependent protein catabolic process|positive regulation of GTPase activity|	ubiquitin-protein transferase activity|guanyl-nucleotide exchange factor activity|protein binding|zinc ion binding|ligase activity|heme binding|ubiquitin protein ligase binding|SUMO binding|	10	0.5	1.96	10	0.7	5.71	0.6	7.24	0.2	1.6	0.0765	0.45444
ENSG00000122705	CLTA	clathrin, light chain A	cytosol|plasma membrane|membrane|cytoplasmic membrane-bounded vesicle|clathrin coat|clathrin coat of trans-Golgi network vesicle|clathrin coat of coated pit|clathrin-coated endocytic vesicle membrane|trans-Golgi network membrane|intracellular membrane-bounded organelle|clathrin complex|	intracellular protein transport|post-Golgi vesicle-mediated transport|endocytosis|epidermal growth factor receptor signaling pathway|axon guidance|antigen processing and presentation of exogenous peptide antigen via MHC class II|negative regulation of epidermal growth factor receptor signaling pathway|neurotrophin TRK receptor signaling pathway|membrane organization|	molecular_function|structural molecule activity|protein binding|clathrin heavy chain binding|peptide binding|	10	1.2	0.748	10	0.5	7.06	0.5	7.21	0.1	1.4	0.0772	0.456617
ENSG00000273294	RP11-1084J3.4	N/A	None	None	None	3	1	4.51	3	1.1	3.01	1	7.16	0.4	2	0.0784	0.46119
ENSG00000100934	SEC23A	Sec23 homolog A (S. cerevisiae)	Golgi membrane|endoplasmic reticulum|endoplasmic reticulum membrane|cytosol|ER to Golgi transport vesicle membrane|COPII vesicle coat|smooth endoplasmic reticulum membrane|perinuclear region of cytoplasm|	antigen processing and presentation of peptide antigen via MHC class I|intracellular protein transport|ER to Golgi vesicle-mediated transport|vesicle-mediated transport|protein N-linked glycosylation via asparagine|antigen processing and presentation of exogenous peptide antigen via MHC class II|post-translational protein modification|cellular protein metabolic process|small molecule metabolic pr…	protein binding|zinc ion binding|	10	0.6	3.72	10	0.6	3.78	0.6	7.16	0.1	1.4	0.0784	0.46119
ENSG00000235109	ZSCAN31	zinc finger and SCAN domain containing 31	nucleus|	transcription, DNA-templated|regulation of transcription, DNA-templated|	DNA binding|sequence-specific DNA binding transcription factor activity|metal ion binding|	10	2.2	7.73	10	1	1.99	2.1	7.15	0.3	3.5	0.0786	0.461837
ENSG00000105708	ZNF14	zinc finger protein 14	nucleus|	transcription, DNA-templated|regulation of transcription, DNA-templated|	DNA binding|sequence-specific DNA binding transcription factor activity|metal ion binding|	10	1.7	3.09	10	1.1	5.25	1.3	7.11	-0.1	4	0.0796	0.465315
ENSG00000164916	FOXK1	forkhead box K1	nucleus|nucleolus|	transcription, DNA-templated|regulation of transcription from RNA polymerase II promoter|muscle organ development|cell differentiation|negative regulation of cell growth|negative regulation of transcription, DNA-templated|positive regulation of transcription, DNA-templated|	sequence-specific DNA binding transcription factor activity|protein binding|sequence-specific DNA binding|	10	0.5	3.66	10	0.6	3.82	0.5	7.1	-0.1	1.6	0.0798	0.465821
ENSG00000253206	RP11-738G5.2	N/A	None	None	None	5	0.8	2.59	5	-2.8	5.19	1	7.07	-4.2	2	0.0806	0.468626
ENSG00000177613	CSTF2T	cleavage stimulation factor, 3' pre-RNA, subunit 2, 64kDa, tau variant	intracellular|nucleus|	mRNA processing|	nucleotide binding|poly(A) RNA binding|	9	1.3	10	9	0	0	1.3	7.06	0.5	2.8	0.0809	0.469971
ENSG00000171505	OR1N1	olfactory receptor, family 1, subfamily N, member 1	plasma membrane|integral component of membrane|	G-protein coupled receptor signaling pathway|detection of chemical stimulus involved in sensory perception of smell|	G-protein coupled receptor activity|olfactory receptor activity|	10	-0.3	0.802	9	2.1	7.27	1.9	7.04	1.1	4	0.0813	0.471095
ENSG00000083750	RRAGB	Ras-related GTP binding B	nucleus|cytoplasm|lysosome|lysosomal membrane|Golgi apparatus|intracellular membrane-bounded organelle|	positive regulation of TOR signaling|cellular protein localization|cellular response to amino acid stimulus|	protein binding|GTP binding|guanyl ribonucleotide binding|	10	1.3	4.7	10	2.7	5.38	2.5	7.01	0.7	4.7	0.082	0.473148
ENSG00000132010	ZNF20	zinc finger protein 20	nucleus|	transcription, DNA-templated|regulation of transcription, DNA-templated|	DNA binding|metal ion binding|	10	1.2	8.38	10	-0.7	1.48	1.1	7.01	0.2	2.8	0.082	0.473148
ENSG00000138459	SLC35A5	solute carrier family 35, member A5	Golgi membrane|integral component of membrane|	carbohydrate transport|nucleotide-sugar transport|proton transport|nucleotide transmembrane transport|	nucleotide-sugar transmembrane transporter activity|sugar:proton symporter activity|	10	1.4	7.14	10	0.5	2.07	0.8	7	0.3	2.5	0.0823	0.474212
ENSG00000183765	CHEK2	checkpoint kinase 2	chromosome, telomeric region|nucleoplasm|PML body|	DNA damage checkpoint|G2/M transition of mitotic cell cycle|double-strand break repair|transcription, DNA-templated|regulation of transcription, DNA-templated|protein phosphorylation|cellular response to DNA damage stimulus|cellular response to DNA damage stimulus|DNA damage induced protein phosphorylation|intrinsic apoptotic signaling pathway in response to DNA damage|intrinsic apoptotic signali…	protein serine/threonine kinase activity|protein serine/threonine kinase activity|protein binding|ATP binding|protein kinase binding|ubiquitin protein ligase binding|identical protein binding|protein homodimerization activity|metal ion binding|	10	0.6	5.2	10	0.4	2.3	0.5	7	0.1	1.3	0.0823	0.474212
ENSG00000215041	NEURL4	neuralized E3 ubiquitin protein ligase 4	centriole|	None	protein binding|	10	1.2	0.72	10	1.1	6.56	1.1	6.99	0.3	2.5	0.0825	0.474832
ENSG00000134690	CDCA8	cell division cycle associated 8	chromosome, centromeric region|nucleus|nucleolus|spindle|cytosol|chromocenter|midbody|chromosome passenger complex|protein complex|intercellular bridge|	mitotic metaphase|mitotic cell cycle|mitotic nuclear division|chromosome organization|	protein binding|	8	-2.7	4.6	10	3	10.2	3	6.98	-2.5	6	0.0827	0.47545
ENSG00000107863	ARHGAP21	Rho GTPase activating protein 21	Golgi membrane|Golgi apparatus|cytoskeleton|cell junction|cytoplasmic vesicle membrane|	Golgi organization|signal transduction|positive regulation of GTPase activity|establishment of Golgi localization|maintenance of Golgi location|organelle transport along microtubule|	GTPase activator activity|protein binding|	10	0.3	0.953	10	0.5	6.66	0.4	6.97	0.1	1.1	0.083	0.476374
ENSG00000180053	NKX2-6	NK2 homeobox 6	nucleus|	transcription, DNA-templated|regulation of transcription, DNA-templated|positive regulation of cell proliferation|hypothalamus development|cell differentiation|embryonic heart tube development|embryonic heart tube development|negative regulation of apoptotic process|tongue development|digestive tract development|atrial cardiac muscle cell development|ventricular cardiac muscle cell development|ph…	sequence-specific DNA binding transcription factor activity|sequence-specific DNA binding|	10	1.2	3.98	10	1.2	3.3	1.2	6.95	0.3	2.6	0.0835	0.477908
ENSG00000075035	WSCD2	WSC domain containing 2	integral component of membrane|	None	None	10	0.6	3.46	10	0.5	3.88	0.5	6.95	0.1	1.5	0.0835	0.477908
ENSG00000100906	NFKBIA	nuclear factor of kappa light polypeptide gene enhancer in B-cells inhibitor, alpha	nucleus|cytoplasm|cytosol|plasma membrane|I-kappaB/NF-kappaB complex|	protein import into nucleus, translocation|toll-like receptor signaling pathway|MyD88-dependent toll-like receptor signaling pathway|MyD88-independent toll-like receptor signaling pathway|apoptotic process|cytoplasmic sequestering of NF-kappaB|negative regulation of macrophage derived foam cell differentiation|positive regulation of cholesterol efflux|negative regulation of lipid storage|viral pr…	protein binding|transcription factor binding|nuclear localization sequence binding|enzyme binding|heat shock protein binding|ubiquitin protein ligase binding|protein complex binding|identical protein binding|NF-kappaB binding|NF-kappaB binding|	10	0.5	2.97	10	0.8	4.64	0.7	6.94	0.1	1.5	0.0837	0.478119
ENSG00000162664	ZNF326	zinc finger protein 326	spliceosomal complex|nuclear matrix|DBIRD complex|	transcription, DNA-templated|mRNA processing|RNA splicing|regulation of DNA-templated transcription, elongation|positive regulation of transcription, DNA-templated|	RNA polymerase II core binding|DNA binding|protein binding|zinc ion binding|poly(A) RNA binding|	10	1.6	5.06	10	0.5	3.06	0.7	6.94	0.1	2.2	0.0837	0.478119
ENSG00000253958	CLDN23	claudin 23	plasma membrane|tight junction|integral component of membrane|	calcium-independent cell-cell adhesion|cell junction assembly|cell-cell junction organization|tight junction assembly|	structural molecule activity|identical protein binding|	10	1.4	9.39	10	-0.3	0.781	1.4	6.93	0.5	3	0.084	0.479033
ENSG00000129028	THAP10	THAP domain containing 10	None	None	DNA binding|metal ion binding|	10	0.6	4.2	10	0.7	3.11	0.6	6.92	0.1	1.5	0.0842	0.479641
ENSG00000182831	C16ORF72	chromosome 16 open reading frame 72	None	None	None	10	0.8	6.4	9	-2.5	4.72	0.7	6.91	-3.5	2	0.0845	0.48095
ENSG00000065882	TBC1D1	TBC1 (tre-2/USP6, BUB2, cdc16) domain family, member 1	nucleus|cytosol|	positive regulation of Rab GTPase activity|regulation of protein localization|membrane organization|	Rab GTPase activator activity|	9	0.4	1.9	9	0.6	5.43	0.5	6.9	-4.2	2	0.0847	0.481687
ENSG00000176915	ANKLE2	ankyrin repeat and LEM domain containing 2	endoplasmic reticulum membrane|membrane|integral component of endoplasmic reticulum membrane|	mitotic cell cycle|mitotic nuclear division|mitotic nuclear envelope reassembly|mitotic nuclear envelope reassembly|positive regulation of protein dephosphorylation|negative regulation of phosphorylation|regulation of catalytic activity|	protein binding|protein phosphatase type 2A regulator activity|protein phosphatase 2A binding|	9	0.6	1.14	10	-2.1	6.23	0.6	6.88	-3	2	0.0853	0.484161
ENSG00000268533	AC004076.7	N/A	None	None	None	7	0.7	1.55	8	0.8	5.62	0.7	6.85	-0.6	2	0.0861	0.487085
ENSG00000267561	RP5-1052I5.2	N/A	None	None	None	2	2.3	7.63	2	0.5	0.63	2.2	6.83	0.9	4	0.0865	0.488272
ENSG00000109670	FBXW7	F-box and WD repeat domain containing 7, E3 ubiquitin protein ligase	nucleus|nucleoplasm|nucleoplasm|nucleolus|endoplasmic reticulum|Golgi apparatus|SCF ubiquitin ligase complex|protein complex|	vasculogenesis|vasculature development|regulation of transcription, DNA-templated|cellular response to DNA damage stimulus|sister chromatid cohesion|Notch signaling pathway|negative regulation of triglyceride biosynthetic process|regulation of lipid storage|viral process|protein ubiquitination|lung development|SCF-dependent proteasomal ubiquitin-dependent protein catabolic process|negative regula…	sequence-specific DNA binding transcription factor activity|protein binding|identical protein binding|	10	0.4	2.69	10	0.6	4.51	0.5	6.83	0.1	1.4	0.0865	0.488272
ENSG00000137656	BUD13	BUD13 homolog (S. cerevisiae)	nucleus|RES complex|	mRNA splicing, via spliceosome|mRNA export from nucleus|	protein binding|poly(A) RNA binding|	10	1.1	7.38	10	-2	3.24	1	6.82	-2.6	2	0.0868	0.489024
ENSG00000173559	NABP1	nucleic acid binding protein 1	nucleus|cytoplasm|SOSS complex|	double-strand break repair via homologous recombination|DNA repair|cellular response to DNA damage stimulus|mitotic cell cycle checkpoint|response to ionizing radiation|	single-stranded DNA binding|RNA binding|	10	1.1	0.796	10	0.7	6.45	0.7	6.8	0.1	1.8	0.0873	0.490495
ENSG00000230873	STMND1	stathmin domain containing 1	None	regulation of microtubule polymerization or depolymerization|	None	10	-0.3	0.641	10	2.4	10.2	2.4	6.78	1.6	5	0.0878	0.492496
ENSG00000129691	ASH2L	ash2 (absent, small, or homeotic)-like (Drosophila)	nucleus|histone methyltransferase complex|histone methyltransferase complex|Set1C/COMPASS complex|	transcription, DNA-templated|regulation of transcription, DNA-templated|transcription from RNA polymerase II promoter|cellular response to DNA damage stimulus|positive regulation of cell proliferation|hemopoiesis|response to estrogen|positive regulation of transcription from RNA polymerase II promoter|histone H3-K4 methylation|	DNA binding|protein binding|histone methyltransferase activity (H3-K4 specific)|transcription regulatory region DNA binding|metal ion binding|	9	-0.8	1.94	9	3	10.2	3	6.77	-1.4	6	0.0881	0.492966
ENSG00000271271	UGT2A2	UDP glucuronosyltransferase 2 family, polypeptide A2	None	None	None	10	-2.1	3.74	10	2.3	5.29	2.2	6.77	-2.1	4	0.0881	0.492966
ENSG00000219200	RNASEK	ribonuclease, RNase K	cellular_component|integral component of membrane|	rRNA transcription|RNA phosphodiester bond hydrolysis, endonucleolytic|RNA phosphodiester bond hydrolysis, endonucleolytic|	endoribonuclease activity|	8	1.7	9.53	8	0.1	0.149	1.7	6.77	0.4	3.6	0.0881	0.492966
ENSG00000162736	NCSTN	nicastrin	lysosomal membrane|endoplasmic reticulum|endoplasmic reticulum|Golgi apparatus|Golgi apparatus|plasma membrane|integral component of plasma membrane|integral component of plasma membrane|membrane|integral component of membrane|melanosome|extracellular vesicular exosome|	myeloid cell homeostasis|proteolysis|membrane protein ectodomain proteolysis|membrane protein ectodomain proteolysis|Notch signaling pathway|Notch receptor processing|protein processing|protein processing|extracellular matrix disassembly|extracellular matrix organization|membrane protein intracellular domain proteolysis|T cell proliferation|amyloid precursor protein catabolic process|positive reg…	endopeptidase activity|protein binding|	10	0.7	3.91	10	1.5	4.02	1.1	6.77	0.2	2.6	0.0881	0.492966
ENSG00000181927	OR4P4	olfactory receptor, family 4, subfamily P, member 4	plasma membrane|integral component of membrane|	G-protein coupled receptor signaling pathway|detection of chemical stimulus involved in sensory perception of smell|	G-protein coupled receptor activity|olfactory receptor activity|	10	-1.5	0.243	10	1.2	8.47	1.1	6.77	0	2	0.0881	0.492966
ENSG00000110321	EIF4G2	eukaryotic translation initiation factor 4 gamma, 2	cytosol|membrane|eukaryotic translation initiation factor 4F complex|	translational initiation|regulation of translational initiation|cell cycle arrest|cell death|cytokine-mediated signaling pathway|	translation initiation factor activity|protein binding|translation factor activity, nucleic acid binding|poly(A) RNA binding|	10	0.4	3.13	10	0.6	4.04	0.5	6.75	0.1	1.4	0.0886	0.494014
ENSG00000196440	ARMCX4	armadillo repeat containing, X-linked 4	integral component of membrane|	None	None	10	0	0	10	1	7	1.1	6.74	0.5	2	0.0889	0.495014
ENSG00000100320	RBFOX2	RNA binding protein, fox-1 homolog (C. elegans) 2	nucleus|cytoplasm|	regulation of alternative mRNA splicing, via spliceosome|mRNA processing|RNA splicing|regulation of definitive erythrocyte differentiation|RNA metabolic process|radial glia guided migration of Purkinje cell|intracellular estrogen receptor signaling pathway|regulation of cell proliferation|negative regulation of transcription, DNA-templated|dendrite morphogenesis|neuromuscular process controlling …	nucleotide binding|transcription corepressor activity|RNA binding|mRNA binding|protein binding|transcription factor binding|poly(A) RNA binding|	10	0.7	4.55	10	0.4	3.23	0.4	6.72	0.1	2	0.0894	0.496452
ENSG00000147894	C9ORF72	chromosome 9 open reading frame 72	extracellular space|nucleus|lysosome|endosome|autophagic vacuole|cytoplasmic vesicle|	endocytosis|autophagy|cell death|	protein binding|Rab GTPase binding|	10	0.6	3.63	10	0.4	3.67	0.5	6.66	0.1	1.2	0.0911	0.502629
ENSG00000110848	CD69	CD69 molecule	integral component of plasma membrane|external side of plasma membrane|	signal transduction|cellular response to drug|	transmembrane signaling receptor activity|calcium ion binding|carbohydrate binding|	10	1.6	4.03	10	1.2	3.15	1.4	6.64	0.2	2.9	0.0917	0.505125
ENSG00000165782	TMEM55B	transmembrane protein 55B	lysosomal membrane|integral component of membrane|late endosome membrane|	metabolic process|	hydrolase activity|	10	0.5	3.04	10	0.5	3.93	0.5	6.64	0.1	1.4	0.0917	0.505125
ENSG00000162144	CYB561A3	cytochrome b561 family, member A3	lysosomal membrane|lysosomal membrane|integral component of membrane|late endosome membrane|	oxidation-reduction process|	oxidoreductase activity|metal ion binding|	10	0.5	2.22	9	1.1	4.74	1.1	6.61	0	2.9	0.0925	0.508168
ENSG00000066084	DIP2B	DIP2 disco-interacting protein 2 homolog B (Drosophila)	nucleus|cytoplasm|membrane|extracellular vesicular exosome|	biological_process|metabolic process|	molecular_function|catalytic activity|transcription factor binding|	10	1.2	9.01	10	-1	1.74	1.1	6.58	-0.6	3	0.0933	0.510514
ENSG00000253368	TRNP1	TMF1-regulated nuclear protein 1	nucleus|nuclear euchromatin|	transcription, DNA-templated|regulation of transcription, DNA-templated|cell cycle|cerebellar cortex morphogenesis|regulation of cell proliferation|regulation of cell cycle|neural precursor cell proliferation|	DNA binding|	10	0.7	3.19	10	0.6	3.75	0.7	6.58	0.1	1.6	0.0933	0.510514
ENSG00000149485	FADS1	fatty acid desaturase 1	nucleus|mitochondrion|endoplasmic reticulum membrane|membrane|membrane|integral component of membrane|intracellular membrane-bounded organelle|	regulation of transcription, DNA-templated|unsaturated fatty acid biosynthetic process|unsaturated fatty acid biosynthetic process|cell-cell signaling|aging|phospholipid biosynthetic process|cellular response to starvation|response to sucrose|response to organic cyclic compound|arachidonic acid metabolic process|response to insulin|response to vitamin A|unsaturated fatty acid metabolic process|al…	C-5 sterol desaturase activity|iron ion binding|oxidoreductase activity|heme binding|	10	0.9	5.92	10	0.3	2.44	0.6	6.58	0.1	1.6	0.0933	0.510514
ENSG00000163393	SLC22A15	solute carrier family 22, member 15	integral component of membrane|	ion transport|transmembrane transport|	transmembrane transporter activity|	10	2.6	2.77	10	2.4	4.15	2.5	6.55	2	5	0.0942	0.514205
ENSG00000198018	ENTPD7	ectonucleoside triphosphate diphosphohydrolase 7	integral component of membrane|cytoplasmic vesicle membrane|	metabolic process|	hydrolase activity|metal ion binding|	10	0.6	1.1	10	1.5	7.68	1.2	6.55	0.3	2.7	0.0942	0.514205
ENSG00000186187	ZNRF1	zinc and ring finger 1, E3 ubiquitin protein ligase	lysosome|endosome|cytosol|membrane|cell junction|synaptic vesicle membrane|	proteasome-mediated ubiquitin-dependent protein catabolic process|protein K48-linked ubiquitination|	ubiquitin-protein transferase activity|ubiquitin-protein transferase activity|protein binding|zinc ion binding|ligase activity|	10	0.7	2.22	10	0.9	4.85	0.7	6.55	0.1	1.7	0.0942	0.514205
ENSG00000143061	IGSF3	immunoglobulin superfamily, member 3	cellular_component|integral component of membrane|	lacrimal gland development|	molecular_function|	10	0.7	3.58	10	-0.8	5.01	0.9	6.52	-1.2	2.6	0.095	0.516649
ENSG00000018610	CXORF56	chromosome X open reading frame 56	None	None	None	10	0.7	2.9	10	0.6	3.96	0.7	6.5	0	1.6	0.0956	0.518675
ENSG00000035681	NSMAF	neutral sphingomyelinase (N-SMase) activation associated factor	cytoplasm|	ceramide metabolic process|signal transduction|intracellular signal transduction|positive regulation of apoptotic process|positive regulation of catalytic activity|	receptor signaling protein activity|protein binding|sphingomyelin phosphodiesterase activator activity|	10	0.3	1.86	10	0.5	5.35	0.5	6.5	0	1.3	0.0956	0.518675
ENSG00000182208	MOB2	MOB kinase activator 2	nucleus|nucleolus|cytoplasm|neuron projection terminus|perinuclear region of cytoplasm|	positive regulation of protein phosphorylation|positive regulation of neuron projection development|actin cytoskeleton organization|	metal ion binding|	10	0.4	2.07	10	0.7	4.97	0.6	6.49	0.1	1.9	0.0959	0.519754
ENSG00000009844	VTA1	vesicle (multivesicular body) trafficking 1	cytosol|endosome membrane|extracellular vesicular exosome|	protein transport|viral process|endosomal transport|viral life cycle|membrane organization|	protein binding|	10	2.1	9.57	10	-1.6	1.88	2.1	6.46	-1.5	4	0.0968	0.52325
ENSG00000163110	PDLIM5	PDZ and LIM domain 5	cytosol|postsynaptic density|actin cytoskeleton|membrane|cell junction|neuron projection|postsynaptic membrane|	regulation of synapse assembly|regulation of dendritic spine morphogenesis|	actin binding|protein kinase C binding|zinc ion binding|actinin binding|	10	0.4	0.669	10	0.8	6.5	0.6	6.45	0.1	1.6	0.0971	0.523906
ENSG00000171501	OR1N2	olfactory receptor, family 1, subfamily N, member 2	plasma membrane|integral component of membrane|	G-protein coupled receptor signaling pathway|detection of chemical stimulus involved in sensory perception of smell|	G-protein coupled receptor activity|olfactory receptor activity|	10	1.3	2.14	10	2.3	6.16	2.1	6.43	0.6	4	0.0977	0.5259
ENSG00000136327	NKX2-8	NK2 homeobox 8	cellular_component|nucleus|	liver development|transcription, DNA-templated|regulation of transcription, DNA-templated|transcription from RNA polymerase II promoter|axonogenesis|lung development|negative regulation of epithelial cell proliferation|	double-stranded DNA binding|sequence-specific DNA binding transcription factor activity|sequence-specific DNA binding|	10	0.4	0.618	10	0.7	6.28	0.6	6.42	0.1	1.5	0.098	0.526686
ENSG00000117450	PRDX1	peroxiredoxin 1	extracellular space|nucleus|nuclear euchromatin|nucleolus|cytoplasm|mitochondrial matrix|peroxisomal matrix|cytosol|melanosome|extracellular vesicular exosome|	skeletal system development|retina homeostasis|cell proliferation|removal of superoxide radicals|regulation of stress-activated MAPK cascade|erythrocyte homeostasis|natural killer cell mediated cytotoxicity|regulation of NF-kappaB import into nucleus|hydrogen peroxide catabolic process|oxidation-reduction process|	peroxidase activity|protein binding|thioredoxin peroxidase activity|heme binding|protein homodimerization activity|poly(A) RNA binding|	10	0.7	5.47	10	0.3	2.03	0.5	6.42	0.1	1.6	0.098	0.526686
ENSG00000172845	SP3	Sp3 transcription factor	nucleus|PML body|transcriptional repressor complex|	negative regulation of transcription from RNA polymerase II promoter|ossification|natural killer cell differentiation|trophectodermal cell differentiation|liver development|embryonic placenta development|transcription, DNA-templated|regulation of transcription, DNA-templated|B cell differentiation|T cell differentiation|megakaryocyte differentiation|monocyte differentiation|lung development|granu…	RNA polymerase II core promoter sequence-specific DNA binding|core promoter proximal region sequence-specific DNA binding|RNA polymerase II core promoter proximal region sequence-specific DNA binding transcription factor activity involved in negative regulation of transcription|chromatin binding|double-stranded DNA binding|protein binding|metal ion binding|	10	0.6	2.86	10	0.5	3.98	0.5	6.42	0.1	1.5	0.098	0.526686
ENSG00000256812	CAPNS2	calpain, small subunit 2	cytoplasm|plasma membrane|	proteolysis|	calcium-dependent cysteine-type endopeptidase activity|calcium ion binding|	10	1.2	7.45	10	-0.7	1.48	1	6.41	0	2.8	0.0984	0.528421
ENSG00000168385	SEPT2	septin 2	exocyst|condensed chromosome kinetochore|nucleus|nucleolus|cytoplasm|spindle|cell cortex|actin cytoskeleton|midbody|septin complex|cleavage furrow|synapse|perinuclear region of cytoplasm|ciliary membrane|extracellular vesicular exosome|	regulation of L-glutamate transport|mitotic nuclear division|smoothened signaling pathway|neuron projection development|regulation of protein localization|cilium assembly|regulation of catalytic activity|	protein binding|GTP binding|enzyme regulator activity|protein complex scaffold|	10	0.6	1.04	10	0.6	5.63	0.6	6.41	0.1	1.4	0.0984	0.528421
ENSG00000111276	CDKN1B	cyclin-dependent kinase inhibitor 1B (p27, Kip1)	nucleus|nucleoplasm|cytoplasm|endosome|cytosol|protein complex|	regulation of cyclin-dependent protein serine/threonine kinase activity|G1/S transition of mitotic cell cycle|G1/S transition of mitotic cell cycle|mitotic cell cycle|response to hypoxia|potassium ion transport|activation of cysteine-type endopeptidase activity involved in apoptotic process|DNA damage response, signal transduction by p53 class mediator resulting in cell cycle arrest|cell cycle ar…	cyclin-dependent protein serine/threonine kinase inhibitor activity|transforming growth factor beta receptor, cytoplasmic mediator activity|protein binding|cysteine-type endopeptidase activator activity involved in apoptotic process|protein phosphatase binding|Hsp70 protein binding|protein complex binding|chaperone binding|	10	0.5	3.88	10	0.5	2.84	0.5	6.41	0.1	1.5	0.0984	0.528421
ENSG00000120008	WDR11	WD repeat domain 11	nucleus|cytoplasm|lysosomal membrane|cilium|membrane|integral component of membrane|	None	protein binding|	10	0.4	2.99	10	0.5	3.78	0.5	6.4	0.1	1.3	0.0987	0.529478
ENSG00000105402	NAPA	N-ethylmaleimide-sensitive factor attachment protein, alpha	cytosol|membrane|synaptobrevin 2-SNAP-25-syntaxin-1a complex|extracellular vesicular exosome|	intracellular protein transport|intra-Golgi vesicle-mediated transport|post-Golgi vesicle-mediated transport|brain development|regulation of synaptic vesicle priming|neuron differentiation|synaptic transmission, glutamatergic|SNARE complex disassembly|apical protein localization|membrane organization|membrane fusion|	protein binding|syntaxin binding|	10	1.1	5.91	10	1.9	2.35	1.6	6.39	-0.9	4	0.099	0.530394
ENSG00000165355	FBXO33	F-box protein 33	None	protein ubiquitination|	protein binding|	10	0.3	0.812	10	0.6	6.29	0.5	6.39	0.1	1.3	0.099	0.530394
ENSG00000163435	ELF3	E74-like factor 3 (ets domain transcription factor, epithelial-specific )	nucleus|cytoplasm|	blastocyst development|regulation of transcription from RNA polymerase II promoter|transcription from RNA polymerase II promoter|inflammatory response|multicellular organismal development|epidermis development|extracellular matrix organization|epithelial cell differentiation|negative regulation of transcription, DNA-templated|positive regulation of transcription, DNA-templated|positive regulation…	sequence-specific DNA binding RNA polymerase II transcription factor activity|sequence-specific DNA binding transcription factor activity|transcription coactivator activity|protein binding|sequence-specific DNA binding|	10	2.5	3.47	10	1.3	6.08	2.3	6.38	0.3	4.3	0.0994	0.531705
ENSG00000198331	HYLS1	hydrolethalus syndrome 1	nucleus|cytoplasm|centrosome|plasma membrane|	None	None	10	0.5	1.08	10	0.6	5.75	0.6	6.38	0.1	1.5	0.0994	0.531705
ENSG00000162231	NXF1	nuclear RNA export factor 1	transcription export complex|nuclear pore|nucleoplasm|cytosol|nuclear speck|nuclear inclusion body|	mRNA export from nucleus|mRNA export from nucleus|gene expression|viral process|poly(A)+ mRNA export from nucleus|	nucleotide binding|mRNA binding|nucleocytoplasmic transporter activity|protein binding|poly(A) RNA binding|	10	0.7	2.1	10	0.5	4.85	0.6	6.37	-0.1	1.5	0.0997	0.532615
ENSG00000251369	ZNF550	zinc finger protein 550	nucleus|	transcription, DNA-templated|regulation of transcription, DNA-templated|	DNA binding|metal ion binding|	9	3.4	9.73	9	0.1	0.117	3.4	6.36	1.8	6	0.1	0.53297
ENSG00000163104	SMARCAD1	SWI/SNF-related, matrix-associated actin-dependent regulator of chromatin, subfamily a, containing DEAD/H box 1	heterochromatin|nucleus|nuclear matrix|site of double-strand break|nuclear replication fork|	regulation of DNA recombination|DNA double-strand break processing|chromatin remodeling|nucleotide metabolic process|chromatin modification|ATP-dependent chromatin remodeling|positive regulation of transcription, DNA-templated|protein homooligomerization|chromosome separation|histone H3 deacetylation|histone H4 deacetylation|	nucleic acid binding|DNA binding|helicase activity|protein binding|ATP binding|	10	1.3	6.19	10	0.5	2.2	0.8	6.35	0.1	2.3	0.1	0.53297
ENSG00000089335	ZNF302	zinc finger protein 302	nucleus|	transcription, DNA-templated|regulation of transcription, DNA-templated|	DNA binding|sequence-specific DNA binding transcription factor activity|metal ion binding|	9	2.3	6.43	10	-0.4	1.1	2.3	6.32	0.4	4.7	0.101	0.536767
ENSG00000159167	STC1	stanniocalcin 1	extracellular space|cytoplasm|apical plasma membrane|	ossification|cellular calcium ion homeostasis|cell surface receptor signaling pathway|cell-cell signaling|embryo implantation|response to nutrient|response to vitamin D|decidualization|cellular response to cAMP|cellular response to glucocorticoid stimulus|cellular response to hypoxia|	hormone activity|	9	1.1	8.43	10	0.2	0.706	1	6.33	0.2	2.4	0.101	0.536767
ENSG00000122026	RPL21	ribosomal protein L21	nucleolus|cytoplasm|cytosol|membrane|cytosolic large ribosomal subunit|	nuclear-transcribed mRNA catabolic process, nonsense-mediated decay|translation|translation|translational initiation|translational elongation|translational termination|SRP-dependent cotranslational protein targeting to membrane|gene expression|viral process|RNA metabolic process|mRNA metabolic process|viral life cycle|viral transcription|cellular protein metabolic process|	RNA binding|structural constituent of ribosome|poly(A) RNA binding|	9	2.5	4.42	7	1.8	3.05	2.4	6.3	-0.3	5	0.102	0.538457
ENSG00000211805	TRAV24	T cell receptor alpha variable 24	None	None	None	10	1.9	4.3	10	0.6	4.75	0.7	6.31	0.1	2.9	0.102	0.538457
ENSG00000113163	COL4A3BP	collagen, type IV, alpha 3 (Goodpasture antigen) binding protein	nucleus|mitochondrion|endoplasmic reticulum membrane|Golgi apparatus|cytosol|perinuclear region of cytoplasm|	cell morphogenesis|in utero embryonic development|heart morphogenesis|protein phosphorylation|sphingolipid metabolic process|ceramide metabolic process|muscle contraction|immune response|endoplasmic reticulum organization|signal transduction|cell proliferation|sphingolipid biosynthetic process|response to endoplasmic reticulum stress|ER to Golgi ceramide transport|ER to Golgi ceramide transport|s…	protein kinase activity|protein binding|ceramide transporter activity|phosphatidylinositol-4-phosphate binding|ceramide binding|	10	0.5	1.92	10	0.7	4.8	0.6	6.29	-0.7	1.6	0.102	0.538457
ENSG00000186675	MAGEE2	melanoma antigen family E, 2	None	None	None	10	0.6	3.51	10	0.7	3.18	0.6	6.31	0.1	1.5	0.102	0.538457
ENSG00000083896	YTHDC1	YTH domain containing 1	nucleus|	mRNA splice site selection|	RNA binding|protein binding|poly(A) RNA binding|	10	0.5	2.33	9	0.8	4.76	0.6	6.28	-1.5	1.8	0.102	0.538457
ENSG00000131100	ATP6V1E1	ATPase, H+ transporting, lysosomal 31kDa, V1 subunit E1	mitochondrion|lysosomal membrane|endosome|cytosol|cytosol|microvillus|apical plasma membrane|proton-transporting two-sector ATPase complex|proton-transporting two-sector ATPase complex, catalytic domain|extracellular vesicular exosome|	cellular iron ion homeostasis|metabolic process|insulin receptor signaling pathway|ATP hydrolysis coupled proton transport|proton transport|transferrin transport|interaction with host|transmembrane transport|phagosome maturation|	protein binding|hydrogen-exporting ATPase activity, phosphorylative mechanism|proton-transporting ATPase activity, rotational mechanism|ATPase binding|	10	2.8	9.38	9	-0.9	3.03	2.8	6.27	-1.6	6	0.103	0.541508
ENSG00000175216	CKAP5	cytoskeleton associated protein 5	spindle pole|gamma-tubulin complex|centrosome|cytosol|microtubule cytoskeleton|membrane|microtubule plus-end|protein complex|	G2/M transition of mitotic cell cycle|mitotic cell cycle|spindle organization|mitotic nuclear division|establishment or maintenance of microtubule cytoskeleton polarity|RNA transport|centrosome organization|	protein binding|	9	-0.2	0.21	9	2.1	9.48	2.1	6.27	-1.7	4	0.103	0.541508
ENSG00000258830	RP11-123K3.4	N/A	None	None	None	6	1	7.81	6	-1.1	0.406	0.9	6.27	0.2	2	0.103	0.541508
ENSG00000110060	PUS3	pseudouridylate synthase 3	nucleus|	tRNA pseudouridine synthesis|	RNA binding|pseudouridine synthase activity|	10	0.4	1.95	10	0.6	4.79	0.5	6.25	0.1	1.4	0.103	0.541508
ENSG00000134371	CDC73	cell division cycle 73	nucleus|Cdc73/Paf1 complex|	negative regulation of transcription from RNA polymerase II promoter|endodermal cell fate commitment|transcription, DNA-templated|mRNA polyadenylation|cell cycle|negative regulation of cell proliferation|histone monoubiquitination|Wnt signaling pathway|stem cell maintenance|positive regulation of Wnt signaling pathway|positive regulation of mRNA 3'-end processing|protein destabilization|positive …	RNA polymerase II core binding|protein binding|	9	0.5	3.39	10	1.5	6.6	1.3	6.21	0.1	3	0.105	0.546564
ENSG00000108506	INTS2	integrator complex subunit 2	intracellular|membrane|integral component of membrane|nuclear membrane|integrator complex|	snRNA processing|	protein binding|	10	1.5	7.96	10	0.4	2.11	1.3	6.21	-0.3	3	0.105	0.546564
ENSG00000259133	RP11-1085N6.3	N/A	None	None	None	2	1	2.69	2	-1.8	6.5	1.2	6.17	-2.8	2	0.106	0.548571
ENSG00000244414	CFHR1	complement factor H-related 1	extracellular space|extracellular vesicular exosome|blood microparticle|	complement activation|	None	9	-2.8	4.58	9	1.4	5.31	1.1	6.17	-3.4	3	0.106	0.548571
ENSG00000110619	CARS	cysteinyl-tRNA synthetase	cytoplasm|cytoplasm|cytosol|cytosol|	tRNA aminoacylation for protein translation|cysteinyl-tRNA aminoacylation|gene expression|	tRNA binding|tRNA binding|tRNA binding|cysteine-tRNA ligase activity|cysteine-tRNA ligase activity|protein binding|ATP binding|protein homodimerization activity|protein homodimerization activity|metal ion binding|	8	-0.8	7.79	9	0.9	6.23	1	6.18	-1.3	2	0.106	0.548571
ENSG00000065308	TRAM2	translocation associated membrane protein 2	integral component of membrane|	protein transport|collagen biosynthetic process|	protein binding|	10	1.5	4.77	10	0.9	2.75	1.2	6.14	0.3	2.9	0.107	0.551383
ENSG00000174942	OR5R1	olfactory receptor, family 5, subfamily R, member 1	plasma membrane|integral component of membrane|	G-protein coupled receptor signaling pathway|detection of chemical stimulus involved in sensory perception of smell|	G-protein coupled receptor activity|olfactory receptor activity|	10	2.1	5.59	10	0.8	3.03	0.8	6.15	0.2	3.4	0.107	0.551383
ENSG00000141030	COPS3	COP9 signalosome subunit 3	cytoplasm|COP9 signalosome|	in utero embryonic development|signal transduction|response to light stimulus|cullin deneddylation|	protein binding|	10	-3.1	5.85	10	0.8	5.51	0.7	6.14	-5.4	2	0.107	0.551383
ENSG00000134954	ETS1	v-ets avian erythroblastosis virus E26 oncogene homolog 1	nucleus|nucleus|nucleoplasm|transcription factor complex|cytoplasm|intercellular bridge|	response to hypoxia|transcription from RNA polymerase II promoter|transcription from RNA polymerase II promoter|immune response|female pregnancy|positive regulation of cell proliferation|negative regulation of cell proliferation|response to mechanical stimulus|positive regulation of endothelial cell migration|regulation of extracellular matrix disassembly|hypothalamus development|pituitary gland …	sequence-specific DNA binding RNA polymerase II transcription factor activity|DNA binding|sequence-specific DNA binding transcription factor activity|protein binding|transcription factor binding|histone acetyltransferase binding|sequence-specific DNA binding|	10	0.5	2.66	10	0.4	3.9	0.4	6.15	0	1.2	0.107	0.551383
ENSG00000269494	AL359693.1	N/A	None	None	None	4	-1.6	3.56	4	1.7	8.2	1.6	6.11	-2.3	3	0.108	0.55431
ENSG00000125450	NUP85	nucleoporin 85kDa	kinetochore|condensed chromosome kinetochore|nuclear envelope|spindle|cytosol|membrane|nuclear pore outer ring|nuclear pore outer ring|nuclear membrane|	mitotic cell cycle|carbohydrate metabolic process|mitotic nuclear envelope disassembly|hexose transport|regulation of glucose transport|protein transport|glucose transport|viral process|cytokine-mediated signaling pathway|lamellipodium assembly|small molecule metabolic process|macrophage chemotaxis|mRNA transport|transmembrane transport|	protein binding|	10	1.5	7.56	10	-0.2	0.847	0.9	6.12	-0.8	3	0.108	0.55431
ENSG00000127334	DYRK2	dual-specificity tyrosine-(Y)-phosphorylation regulated kinase 2	ubiquitin ligase complex|nucleus|cytoplasm|ribonucleoprotein complex|	protein phosphorylation|cellular response to DNA damage stimulus|smoothened signaling pathway|peptidyl-tyrosine phosphorylation|peptidyl-tyrosine phosphorylation|intrinsic apoptotic signaling pathway in response to DNA damage by p53 class mediator|positive regulation of glycogen biosynthetic process|negative regulation of NFAT protein import into nucleus|	magnesium ion binding|protein serine/threonine kinase activity|protein serine/threonine/tyrosine kinase activity|protein tyrosine kinase activity|protein binding|ATP binding|manganese ion binding|ubiquitin binding|	10	0.5	2.09	10	0.7	4.55	0.6	6.07	0	1.6	0.109	0.55583
ENSG00000163632	C3ORF49	chromosome 3 open reading frame 49	None	None	None	9	-2	2.89	9	2.1	5.78	2	6.04	-2.4	4	0.11	0.559539
ENSG00000176994	SMCR8	Smith-Magenis syndrome chromosome region, candidate 8	nucleus|	None	None	10	1	2.77	10	0.8	3.92	0.9	6.05	-0.1	2	0.11	0.559539
ENSG00000167470	MIDN	midnolin	nucleolus|	None	None	10	0.8	7.62	9	0.1	0.0369	0.6	6.05	0.1	2.1	0.11	0.559539
ENSG00000167191	GPRC5B	G protein-coupled receptor, class C, group 5, member B	extracellular space|nucleus|nucleolus|plasma membrane|cell surface|integral component of membrane|cytoplasmic vesicle membrane|intracellular membrane-bounded organelle|extracellular vesicular exosome|	G-protein coupled receptor signaling pathway|locomotory behavior|positive regulation of neuron projection development|positive regulation of I-kappaB kinase/NF-kappaB signaling|positive regulation of neuron differentiation|positive regulation of inflammatory response|positive regulation of macrophage cytokine production|positive regulation of protein tyrosine kinase activity|positive regulation o…	G-protein coupled receptor binding|G-protein coupled receptor activity|protein kinase binding|protein kinase activator activity|	9	0.5	2.67	10	1.3	4.85	0.5	6.05	0.1	2.2	0.11	0.559539
ENSG00000038274	MAT2B	methionine adenosyltransferase II, beta	intracellular|nucleus|mitochondrion|cytosol|methionine adenosyltransferase complex|	sulfur amino acid metabolic process|S-adenosylmethionine biosynthetic process|S-adenosylmethionine biosynthetic process|one-carbon metabolic process|xenobiotic metabolic process|methylation|cellular nitrogen compound metabolic process|small molecule metabolic process|extracellular polysaccharide biosynthetic process|regulation of catalytic activity|oxidation-reduction process|	dTDP-4-dehydrorhamnose reductase activity|enzyme binding|methionine adenosyltransferase regulator activity|	10	-0.8	2.45	10	1.5	9.1	1.4	6.02	-0.5	3	0.111	0.561012
ENSG00000196704	AMZ2	archaelysin family metallopeptidase 2	None	proteolysis|	metallopeptidase activity|zinc ion binding|	10	-1.1	2.18	10	1.1	8.8	1	6.03	-0.2	2	0.111	0.561012
ENSG00000185324	CDK10	cyclin-dependent kinase 10	None	protein phosphorylation|traversing start control point of mitotic cell cycle|negative regulation of cell proliferation|	cyclin-dependent protein serine/threonine kinase activity|protein binding|ATP binding|	10	0.5	2.45	10	1	4.73	0.9	6.03	0.2	1.8	0.111	0.561012
ENSG00000101986	ABCD1	ATP-binding cassette, sub-family D (ALD), member 1	cytoplasm|mitochondrion|peroxisome|peroxisomal membrane|peroxisomal membrane|integral component of peroxisomal membrane|integral component of peroxisomal membrane|cytosol|membrane|perinuclear region of cytoplasm|	ATP catabolic process|ATP catabolic process|fatty acid beta-oxidation|fatty acid beta-oxidation|peroxisome organization|peroxisome organization|peroxisomal long-chain fatty acid import|peroxisomal membrane transport|fatty acid beta-oxidation using acyl-CoA oxidase|unsaturated fatty acid metabolic process|alpha-linolenic acid metabolic process|long-chain fatty acid catabolic process|very long-chai…	transporter activity|peroxisomal fatty-acyl-CoA transporter activity|peroxisomal fatty-acyl-CoA transporter activity|protein binding|ATP binding|ATPase activity|enzyme binding|ATPase activity, coupled to transmembrane movement of substances|identical protein binding|protein homodimerization activity|	10	0.7	3.87	10	0.4	2.85	0.5	6.02	0	1.6	0.111	0.561012
ENSG00000256188	TAS2R30	taste receptor, type 2, member 30	plasma membrane|integral component of membrane|	detection of chemical stimulus involved in sensory perception of bitter taste|G-protein coupled receptor signaling pathway|	bitter taste receptor activity|	10	0.9	4.19	10	1.4	2.84	0.9	5.99	0	2.7	0.112	0.563845
ENSG00000132341	RAN	RAN, member RAS oncogene family	chromatin|nucleus|nuclear pore|nucleoplasm|cytoplasm|cytosol|membrane|melanosome|extracellular vesicular exosome|	ribosomal large subunit export from nucleus|ribosomal small subunit export from nucleus|GTP catabolic process|DNA metabolic process|protein export from nucleus|mitotic spindle organization|mitotic nuclear division|signal transduction|small GTPase mediated signal transduction|gene expression|viral process|viral life cycle|androgen receptor signaling pathway|positive regulation of protein binding|s…	chromatin binding|transcription coactivator activity|GTPase activity|protein binding|GTP binding|protein domain specific binding|poly(A) RNA binding|androgen receptor binding|	8	0.8	5.17	9	-0.5	3.11	0.8	5.99	-0.9	2	0.112	0.563845
ENSG00000268171	AC068620.1	N/A	None	None	None	10	-2.1	2.91	10	1.7	6.22	0.7	6	-1.8	3.9	0.112	0.563845
ENSG00000165699	TSC1	tuberous sclerosis 1	cytoplasm|cytosol|cytosol|actin filament|cell cortex|membrane|lamellipodium|growth cone|TSC1-TSC2 complex|intracellular membrane-bounded organelle|protein complex|	kidney development|neural tube closure|regulation of cell-matrix adhesion|rRNA export from nucleus|regulation of translation|potassium ion transport|cell cycle arrest|cell-matrix adhesion|negative regulation of cell proliferation|insulin receptor signaling pathway|negative regulation of translation|hippocampus development|cerebral cortex development|cell projection organization|negative regulatio…	protein binding|GTPase regulator activity|GTPase activating protein binding|protein N-terminus binding|chaperone binding|	10	0.6	1.95	10	0.6	4.32	0.6	5.98	0.1	1.5	0.112	0.563845
ENSG00000197081	IGF2R	insulin-like growth factor 2 receptor	extracellular space|nuclear envelope lumen|lysosomal membrane|endosome|late endosome|integral component of plasma membrane|cell surface|membrane|clathrin coat|endocytic vesicle|trans-Golgi network transport vesicle|perinuclear region of cytoplasm|extracellular vesicular exosome|	liver development|receptor-mediated endocytosis|signal transduction|G-protein coupled receptor signaling pathway|spermatogenesis|post-embryonic development|organ regeneration|response to retinoic acid|positive regulation of apoptotic process|insulin-like growth factor receptor signaling pathway|	glycoprotein binding|G-protein alpha-subunit binding|retinoic acid binding|receptor activity|G-protein coupled receptor activity|insulin-like growth factor-activated receptor activity|transporter activity|protein binding|mannose binding|enzyme binding|insulin-like growth factor II binding|identical protein binding|phosphoprotein binding|	10	1.1	2.47	10	0.5	4.21	0.5	5.98	0	1.9	0.112	0.563845
ENSG00000140043	PTGR2	prostaglandin reductase 2	cytoplasm|extracellular vesicular exosome|	prostaglandin metabolic process|oxidation-reduction process|	13-prostaglandin reductase activity|15-oxoprostaglandin 13-oxidase activity|	10	-0.9	4.78	10	2.5	9.12	2.4	5.97	-0.7	5	0.113	0.565551
ENSG00000155463	OXA1L	oxidase (cytochrome c) assembly 1-like	mitochondrion|mitochondrial respiratory chain|mitochondrial membrane|integral component of mitochondrial membrane|protein complex|	protein complex assembly|aerobic respiration|aerobic respiration|negative regulation of ATPase activity|mitochondrial respiratory chain complex I assembly|mitochondrial proton-transporting ATP synthase complex assembly|protein insertion into membrane|protein tetramerization|negative regulation of oxidoreductase activity|oxidation-reduction process|mitochondrial respiratory chain complex I biogene…	protein binding|protein homodimerization activity|mitochondrial ribosome binding|	10	1.5	4.02	10	1.9	2.71	1.8	5.97	-0.2	4	0.113	0.565551
ENSG00000170445	HARS	histidyl-tRNA synthetase	cytoplasm|cytosol|	translation|tRNA aminoacylation for protein translation|histidyl-tRNA aminoacylation|gene expression|	histidine-tRNA ligase activity|ATP binding|	10	0.8	5.18	10	-0.7	2.41	1.4	5.97	-1.3	3	0.113	0.565551
ENSG00000269084	AC009977.1	N/A	None	None	None	3	1.4	3.79	3	1	2.9	1.3	5.95	0.4	3	0.113	0.565551
ENSG00000164506	STXBP5	syntaxin binding protein 5 (tomosyn)	cytoplasm|acetylcholine-gated channel complex|synaptic vesicle|cell junction|cytoplasmic vesicle membrane|	exocytosis|regulation of gene expression|protein transport|regulation of blood coagulation|positive regulation of exocytosis|	syntaxin-1 binding|	10	1.8	4.5	10	1	3.15	1.3	5.95	0.4	3.6	0.113	0.565551
ENSG00000037965	HOXC8	homeobox C8	nucleus|microtubule cytoskeleton|	negative regulation of transcription from RNA polymerase II promoter|transcription, DNA-templated|anterior/posterior pattern specification|neuron differentiation|skeletal system morphogenesis|	transcription regulatory region sequence-specific DNA binding|sequence-specific DNA binding transcription factor activity|	10	0.5	3.51	10	1	3.15	0.7	5.96	0.1	1.9	0.113	0.565551
ENSG00000164830	OXR1	oxidation resistance 1	cellular_component|nucleolus|mitochondrion|	response to oxidative stress|adult walking behavior|negative regulation of neuron apoptotic process|oxidation-reduction process|cellular response to hydroperoxide|	molecular_function|oxidoreductase activity|	10	0.7	2.7	10	0.6	3.59	0.7	5.96	-0.1	1.9	0.113	0.565551
ENSG00000144560	VGLL4	vestigial-like family member 4	nucleus|	transcription, DNA-templated|regulation of transcription, DNA-templated|	None	10	0.5	2.92	10	0.4	3.52	0.4	5.97	-0.1	1.3	0.113	0.565551
ENSG00000175920	DOK7	docking protein 7	plasma membrane|cell junction|neuromuscular junction|	neuromuscular junction development|receptor clustering|positive regulation of protein tyrosine kinase activity|	insulin receptor binding|protein kinase binding|phosphatidylinositol binding|	10	0.4	1.09	10	1.5	7.18	1.4	5.92	0.2	3	0.114	0.567925
ENSG00000152795	HNRNPDL	heterogeneous nuclear ribonucleoprotein D-like	nucleus|spliceosomal complex|cytoplasm|extracellular vesicular exosome|	transcription, DNA-templated|regulation of transcription, DNA-templated|RNA processing|regulation of gene expression|	nucleotide binding|DNA binding|double-stranded DNA binding|single-stranded DNA binding|poly(A) binding|poly(G) binding|poly(A) RNA binding|	10	0.3	0.852	10	1.1	6.14	0.8	5.93	0.1	2.2	0.114	0.567925
ENSG00000258466	RP11-1012A1.4	N/A	None	None	None	8	0.8	2.44	8	0.7	3.8	0.8	5.92	0.1	2	0.114	0.567925
ENSG00000179919	OR10A7	olfactory receptor, family 10, subfamily A, member 7	plasma membrane|integral component of membrane|	G-protein coupled receptor signaling pathway|detection of chemical stimulus involved in sensory perception of smell|	G-protein coupled receptor activity|olfactory receptor activity|	10	0	0	10	1.5	6.46	1.5	5.9	0.4	3	0.115	0.570553
ENSG00000183826	BTBD9	BTB (POZ) domain containing 9	None	cell adhesion|long-term memory|adult locomotory behavior|serotonin metabolic process|circadian sleep/wake cycle, non-REM sleep|sensory perception of temperature stimulus|multicellular organismal iron ion homeostasis|regulation of synaptic vesicle endocytosis|	None	10	0.9	4.99	10	0.5	1.3	0.8	5.91	0.2	1.8	0.115	0.570553
ENSG00000119682	AREL1	apoptosis resistant E3 ubiquitin protein ligase 1	nucleus|cytoplasm|cytosol|	apoptotic process|protein ubiquitination involved in ubiquitin-dependent protein catabolic process|protein ubiquitination involved in ubiquitin-dependent protein catabolic process|negative regulation of apoptotic process|	ubiquitin-protein transferase activity|ubiquitin-protein transferase activity|ligase activity|	10	0.6	3.19	10	0.7	3.02	0.7	5.9	-0.2	2.3	0.115	0.570553
ENSG00000077238	IL4R	interleukin 4 receptor	extracellular space|integral component of plasma membrane|receptor complex|	production of molecular mediator involved in inflammatory response|immune response|signal transduction|ovulation|intracellular signal transduction|interleukin-4-mediated signaling pathway|regulation of cell proliferation|defense response to protozoan|positive regulation of macrophage activation|response to estrogen|negative regulation of T-helper 1 cell differentiation|positive regulation of T-he…	interleukin-4 receptor activity|receptor signaling protein activity|protein binding|insulin receptor substrate binding|	10	0.3	0.305	10	4	9.12	3.9	5.88	0.3	8	0.116	0.573298
ENSG00000112658	SRF	serum response factor (c-fos serum response element-binding transcription factor)	nuclear chromatin|nucleus|cytoplasm|	patterning of blood vessels|response to hypoxia|mesoderm formation|neuron migration|trophectodermal cell differentiation|heart looping|morphogenesis of an epithelial sheet|cell migration involved in sprouting angiogenesis|positive regulation of transcription from RNA polymerase II promoter involved in myocardial precursor cell differentiation|transcription from RNA polymerase II promoter|cell-mat…	RNA polymerase II core promoter proximal region sequence-specific DNA binding|RNA polymerase II core promoter sequence-specific DNA binding transcription factor activity|RNA polymerase II transcription factor binding transcription factor activity|RNA polymerase II core promoter proximal region sequence-specific DNA binding transcription factor activity involved in positive regulation of transcrip…	10	0.8	1.23	10	1.6	6.1	1.1	5.87	-0.6	3	0.116	0.573298
ENSG00000179456	ZBTB18	zinc finger and BTB domain containing 18	nuclear chromosome|nucleus|nucleus|microtubule cytoskeleton|intercellular bridge|	negative regulation of transcription from RNA polymerase II promoter|in utero embryonic development|transcription, DNA-templated|skeletal muscle tissue development|cerebellum development|hippocampus development|cerebral cortex development|negative regulation of transcription, DNA-templated|neuron development|homeostasis of number of cells|regulation of cell division|	DNA binding|sequence-specific DNA binding transcription factor activity|sequence-specific DNA binding|metal ion binding|	10	0.5	3.98	10	0.4	2.36	0.5	5.87	0	1.3	0.116	0.573298
ENSG00000269267	AC008498.1	N/A	None	None	None	7	1.1	5.6	7	0.9	0.581	1.1	5.85	0.2	2	0.117	0.576298
ENSG00000148396	SEC16A	SEC16 homolog A (S. cerevisiae)	Golgi membrane|cytoplasm|endoplasmic reticulum membrane|Golgi apparatus|cytosol|	endoplasmic reticulum organization|protein transport|substantia nigra development|COPII vesicle coating|	None	10	0.8	4.33	10	0.4	2.65	0.5	5.85	0.1	1.7	0.117	0.576298
ENSG00000069345	DNAJA2	DnaJ (Hsp40) homolog, subfamily A, member 2	cytosol|membrane|extracellular vesicular exosome|	positive regulation of cell proliferation|response to heat|protein refolding|	protein binding|ATP binding|heat shock protein binding|metal ion binding|unfolded protein binding|chaperone binding|	10	0.2	0.493	10	2.3	8.87	2.2	5.81	0.3	3.7	0.118	0.578863
ENSG00000152700	SAR1B	secretion associated, Ras related GTPase 1B	endoplasmic reticulum membrane|cytosol|ER to Golgi transport vesicle membrane|Golgi cisterna membrane|	antigen processing and presentation of peptide antigen via MHC class I|GTP catabolic process|intracellular protein transport|ER to Golgi vesicle-mediated transport|protein N-linked glycosylation via asparagine|antigen processing and presentation of exogenous peptide antigen via MHC class II|post-translational protein modification|cellular protein metabolic process|small molecule metabolic process…	GTPase activity|GTP binding|metal ion binding|	10	1.3	4.18	10	1.6	2.19	1.5	5.83	0.5	3	0.118	0.578863
ENSG00000154035	C17ORF103	N/A	None	None	None	10	1.1	3.06	10	1.3	3.3	1.2	5.82	0.2	2.6	0.118	0.578863
ENSG00000260027	HOXB7	homeobox B7	nucleus|nucleus|cytoplasm|	transcription, DNA-templated|regulation of transcription, DNA-templated|multicellular organismal development|anterior/posterior pattern specification|myeloid cell differentiation|embryonic skeletal system morphogenesis|positive regulation of branching involved in ureteric bud morphogenesis|	sequence-specific DNA binding transcription factor activity|protein binding|sequence-specific DNA binding|	10	-2	7.7	10	0.7	7.13	0.6	5.83	-3.1	1.7	0.118	0.578863
ENSG00000168310	IRF2	interferon regulatory factor 2	nucleoplasm|cytosol|	negative regulation of transcription from RNA polymerase II promoter|transcription, DNA-templated|regulation of transcription, DNA-templated|blood coagulation|cell proliferation|cytokine-mediated signaling pathway|interferon-gamma-mediated signaling pathway|type I interferon signaling pathway|	regulatory region DNA binding|DNA binding|sequence-specific DNA binding transcription factor activity|protein binding|	9	0.5	2.27	9	0.6	3.87	0.5	5.81	0	1.4	0.118	0.578863
ENSG00000260415	AC068987.1	N/A	None	None	None	10	2.1	4.93	10	-2.3	3.47	1.2	5.8	-0.6	4	0.119	0.58113
ENSG00000039537	C6	complement component 6	extracellular region|membrane attack complex|	in utero embryonic development|positive regulation of activation of membrane attack complex|complement activation|complement activation, classical pathway|cytolysis|regulation of complement activation|innate immune response|positive regulation of angiogenesis|	protein binding|	10	0.6	2.23	10	0.7	3.89	0.7	5.8	0	1.6	0.119	0.58113
ENSG00000128394	APOBEC3F	apolipoprotein B mRNA editing enzyme, catalytic polypeptide-like 3F	cytoplasmic mRNA processing body|cytoplasm|ribonucleoprotein complex|apolipoprotein B mRNA editing enzyme complex|	positive regulation of defense response to virus by host|cytidine deamination|negative regulation of transposition|base conversion or substitution editing|negative regulation of viral genome replication|innate immune response|negative regulation of single stranded viral RNA replication via double stranded DNA intermediate|negative regulation of viral process|defense response to virus|DNA cytosine…	RNA binding|cytidine deaminase activity|protein binding|zinc ion binding|poly(A) RNA binding|	10	0.6	1.78	10	0.5	4.46	0.5	5.79	-0.3	1.5	0.119	0.58113
ENSG00000214753	HNRNPUL2	heterogeneous nuclear ribonucleoprotein U-like 2	nucleus|membrane|	biological_process|	poly(A) RNA binding|	10	2.2	4.73	10	0.5	2.57	0.5	5.79	0.1	3.6	0.119	0.58113
ENSG00000092931	MFSD11	major facilitator superfamily domain containing 11	cellular_component|integral component of membrane|	biological_process|	molecular_function|	10	1.9	7.7	10	0.4	1.02	1.1	5.76	0.2	3.3	0.12	0.584484
ENSG00000165684	SNAPC4	small nuclear RNA activating complex, polypeptide 4, 190kDa	nucleus|nucleoplasm|snRNA-activating protein complex|	regulation of transcription, DNA-templated|transcription from RNA polymerase II promoter|transcription from RNA polymerase III promoter|snRNA transcription|gene expression|snRNA transcription from RNA polymerase II promoter|snRNA transcription from RNA polymerase III promoter|	DNA binding|chromatin binding|sequence-specific DNA binding transcription factor activity|	9	1	2.58	9	-2.1	4.51	0.9	5.77	-3	2	0.12	0.584484
ENSG00000198162	MAN1A2	mannosidase, alpha, class 1A, member 2	Golgi membrane|nucleolus|Golgi apparatus|membrane|integral component of membrane|extracellular vesicular exosome|	N-glycan processing|respiratory gaseous exchange|protein N-linked glycosylation via asparagine|post-translational protein modification|cellular protein metabolic process|lung alveolus development|	mannosyl-oligosaccharide 1,2-alpha-mannosidase activity|calcium ion binding|	10	0.4	1.72	10	1.3	5	0.6	5.76	0	2.3	0.12	0.584484
ENSG00000186113	OR5D14	olfactory receptor, family 5, subfamily D, member 14	plasma membrane|integral component of membrane|	G-protein coupled receptor signaling pathway|detection of chemical stimulus involved in sensory perception of smell|	G-protein coupled receptor activity|olfactory receptor activity|	10	2.7	8.85	10	-0.7	1.71	2.7	5.73	0.1	5	0.121	0.585465
ENSG00000214556	C17ORF98	chromosome 17 open reading frame 98	None	None	None	10	1.6	5.26	10	1.1	1.34	1.5	5.74	0.4	3	0.121	0.585465
ENSG00000182379	NXPH4	neurexophilin 4	cellular_component|extracellular region|	neuropeptide signaling pathway|	molecular_function|	10	-0.2	0.184	10	1.1	8.61	1.1	5.75	-0.3	2	0.121	0.585465
ENSG00000146373	RNF217	ring finger protein 217	integral component of membrane|	protein ubiquitination involved in ubiquitin-dependent protein catabolic process|	ubiquitin-protein transferase activity|zinc ion binding|ligase activity|	10	0.6	2.8	10	1.9	6.3	0.8	5.75	0.1	3.5	0.121	0.585465
ENSG00000268852	AC132872.2	N/A	None	None	None	10	0.8	3.95	10	0.7	2.07	0.7	5.73	0	1.7	0.121	0.585465
ENSG00000105726	ATP13A1	ATPase type 13A1	cellular_component|endoplasmic reticulum membrane|membrane|integral component of membrane|	ATP catabolic process|cation transport|biological_process|	molecular_function|ATP binding|cation-transporting ATPase activity|metal ion binding|	10	0	0	10	0.7	7.71	0.6	5.75	0	1.5	0.121	0.585465
ENSG00000133111	RFXAP	regulatory factor X-associated protein	nucleus|	positive regulation of transcription, DNA-templated|	DNA binding|sequence-specific DNA binding transcription factor activity|transcription coactivator activity|	10	0.6	2.65	9	0.5	3.42	0.6	5.74	-0.2	1.5	0.121	0.585465
ENSG00000125352	RNF113A	ring finger protein 113A	None	None	protein binding|zinc ion binding|	10	0.6	3.14	10	0.6	2.91	0.6	5.75	-2	1.6	0.121	0.585465
ENSG00000141424	SLC39A6	solute carrier family 39 (zinc transporter), member 6	endoplasmic reticulum|plasma membrane|plasma membrane|integral component of plasma membrane|lamellipodium membrane|	cellular zinc ion homeostasis|transmembrane transport|zinc ion transmembrane transport|zinc ion transmembrane import|	zinc ion transmembrane transporter activity|	10	0.4	1.09	10	0.9	5.04	1	5.72	0.2	1.9	0.122	0.588225
ENSG00000155495	MAGEC1	melanoma antigen family C, 1	None	None	protein binding|	9	-0.3	0.376	9	0.8	5.66	0.9	5.68	0.1	1.8	0.123	0.591103
ENSG00000152104	PTPN14	protein tyrosine phosphatase, non-receptor type 14	nucleus|cytoplasm|cytoskeleton|	lymphangiogenesis|transcription, DNA-templated|regulation of transcription, DNA-templated|protein dephosphorylation|negative regulation of cell proliferation|peptidyl-tyrosine dephosphorylation|peptidyl-tyrosine dephosphorylation|peptidyl-tyrosine dephosphorylation|regulation of protein export from nucleus|	transcription cofactor activity|protein tyrosine phosphatase activity|protein binding|receptor tyrosine kinase binding|	10	0.5	2.88	10	0.4	3.16	0.4	5.69	0	1.5	0.123	0.591103
ENSG00000005189	AC004381.6	N/A	None	None	None	10	1.2	2.86	10	0.7	3.67	0.8	5.67	-0.2	2.3	0.124	0.593823
ENSG00000005156	LIG3	ligase III, DNA, ATP-dependent	synaptonemal complex|nucleus|nucleoplasm|chromosome|	lagging strand elongation|DNA repair|base-excision repair|base-excision repair, DNA ligation|nucleotide-excision repair|double-strand break repair via nonhomologous end joining|reciprocal meiotic recombination|spermatogenesis|mitochondrial DNA repair|negative regulation of DNA recombination|	DNA binding|DNA ligase activity|DNA ligase (ATP) activity|protein binding|ATP binding|zinc ion binding|	10	0.9	5.23	10	0.3	1.2	0.8	5.66	0.1	1.7	0.124	0.593823
ENSG00000130772	MED18	mediator complex subunit 18	mediator complex|	regulation of transcription from RNA polymerase II promoter|transcription from RNA polymerase II promoter|	RNA polymerase II transcription cofactor activity|protein binding|	9	-0.7	2.87	10	1.6	8.19	1.6	5.62	-1.3	3	0.126	0.60046
ENSG00000083544	TDRD3	tudor domain containing 3	nucleus|cytoplasm|exon-exon junction complex|	chromatin modification|regulation of RNA biosynthetic process|	chromatin binding|transcription coactivator activity|methylated histone binding|poly(A) RNA binding|	10	0.7	5.87	10	-0.1	0.0292	0.8	5.61	0.1	1.8	0.126	0.60046
ENSG00000269700	AC069547.2	N/A	None	None	None	10	1.7	4.5	10	0.7	2.16	0.6	5.61	0	2.9	0.126	0.60046
ENSG00000215462	AL136218.1	N/A	None	None	None	7	2.1	3.71	7	1.6	2.81	2	5.58	0.6	4	0.127	0.603684
ENSG00000126012	KDM5C	lysine (K)-specific demethylase 5C	nucleus|	transcription, DNA-templated|regulation of transcription, DNA-templated|histone H3-K4 demethylation|oxidation-reduction process|	DNA binding|zinc ion binding|oxidoreductase activity, acting on paired donors, with incorporation or reduction of molecular oxygen, 2-oxoglutarate as one donor, and incorporation of one atom each of oxygen into both donors|histone demethylase activity (H3-K4 specific)|	10	0.5	3.16	10	0.4	2.74	0.5	5.59	-0.1	1.4	0.127	0.603684
ENSG00000018236	CNTN1	contactin 1	plasma membrane|membrane|anchored component of membrane|extracellular vesicular exosome|	cell adhesion|Notch signaling pathway|axon guidance|positive regulation of gene expression|positive regulation of sodium ion transport|positive regulation of neuron projection development|cerebellum development|	glycoprotein binding|carbohydrate binding|	10	0.3	0.617	10	1	6.21	0.9	5.57	0.1	2	0.128	0.606191
ENSG00000107669	ATE1	arginyltransferase 1	nucleus|cytoplasm|	protein arginylation|	arginyltransferase activity|protein binding|	10	1.2	0.204	10	0.7	6.13	0.7	5.56	0	2.1	0.128	0.606191
ENSG00000213928	IRF9	interferon regulatory factor 9	nucleus|nucleoplasm|cytoplasm|cytosol|	regulation of transcription, DNA-templated|transcription from RNA polymerase II promoter|cell surface receptor signaling pathway|cytokine-mediated signaling pathway|type I interferon biosynthetic process|defense response to virus|interferon-gamma-mediated signaling pathway|type I interferon signaling pathway|	regulatory region DNA binding|sequence-specific DNA binding transcription factor activity|protein binding|	10	0.7	3.68	10	0.7	2.18	0.7	5.57	-1	2	0.128	0.606191
ENSG00000070770	CSNK2A2	casein kinase 2, alpha prime polypeptide	nucleus|cytosol|PcG protein complex|	mitotic cell cycle|transcription, DNA-templated|regulation of transcription, DNA-templated|protein phosphorylation|apoptotic process|axon guidance|Wnt signaling pathway|mitotic spindle checkpoint|	protein serine/threonine kinase activity|protein binding|ATP binding|protein N-terminus binding|	10	0.5	4.26	10	0.4	1.74	0.5	5.56	0	1.3	0.128	0.606191
ENSG00000106588	PSMA2	proteasome (prosome, macropain) subunit, alpha type, 2	proteasome complex|cytoplasmic mRNA processing body|nucleus|nucleoplasm|cytosol|proteasome core complex|proteasome core complex, alpha-subunit complex|extracellular vesicular exosome|	G1/S transition of mitotic cell cycle|protein polyubiquitination|mitotic cell cycle|antigen processing and presentation of peptide antigen via MHC class I|antigen processing and presentation of exogenous peptide antigen via MHC class I, TAP-dependent|regulation of cellular amino acid metabolic process|apoptotic process|DNA damage response, signal transduction by p53 class mediator resulting in ce…	threonine-type endopeptidase activity|protein binding|	6	-2.1	6.87	8	2.4	7.34	2.3	5.52	-3.2	4	0.13	0.610732
ENSG00000269103	AC002472.1	N/A	None	None	None	3	1.4	4.33	4	1	1.93	1.3	5.52	-1.2	3	0.13	0.610732
ENSG00000211804	TRDV1	T cell receptor delta variable 1	None	None	None	10	1	4.41	10	1.3	1.79	1.1	5.5	0.1	2.4	0.13	0.610732
ENSG00000176679	TGIF2LY	TGFB-induced factor homeobox 2-like, Y-linked	nucleus|	transcription, DNA-templated|regulation of transcription, DNA-templated|	sequence-specific DNA binding transcription factor activity|sequence-specific DNA binding|	6	0.3	0.456	6	0.9	6.06	0.8	5.51	0.1	1.9	0.13	0.610732
ENSG00000103591	AAGAB	alpha- and gamma-adaptin binding protein	nucleus|cytoplasm|cytosol|	protein transport|	None	9	0.5	1.02	9	0.5	4.76	0.5	5.52	-0.1	1.5	0.13	0.610732
ENSG00000119723	COQ6	coenzyme Q6 monooxygenase	mitochondrion|Golgi apparatus|cell projection|	ubiquinone biosynthetic process|ubiquinone biosynthetic process|small molecule metabolic process|oxidation-reduction process|	oxidoreductase activity, acting on paired donors, with incorporation or reduction of molecular oxygen, NAD(P)H as one donor, and incorporation of one atom of oxygen|flavin adenine dinucleotide binding|	10	0.6	5.15	10	0.3	1.15	0.5	5.48	0	1.4	0.131	0.614025
ENSG00000110514	MADD	MAP-kinase activating death domain	cytoplasm|plasma membrane|integral component of membrane|	activation of MAPK activity|cell surface receptor signaling pathway|regulation of Rab protein signal transduction|positive regulation of Rab GTPase activity|positive regulation of Rab GTPase activity|regulation of apoptotic process|regulation of cell cycle|execution phase of apoptosis|regulation of extrinsic apoptotic signaling pathway via death domain receptors|negative regulation of apoptotic s…	death receptor binding|protein binding|Rab guanyl-nucleotide exchange factor activity|Rab guanyl-nucleotide exchange factor activity|protein kinase activator activity|	10	0.5	3.45	10	0.5	2.33	0.5	5.48	0	1.4	0.131	0.614025
ENSG00000258539	RP11-12J10.3	N/A	None	None	None	2	2.1	5.42	2	0.6	1.68	2	5.47	-1.4	4	0.132	0.616881
ENSG00000176798	OR51L1	olfactory receptor, family 51, subfamily L, member 1	plasma membrane|integral component of membrane|	G-protein coupled receptor signaling pathway|detection of chemical stimulus involved in sensory perception of smell|	G-protein coupled receptor activity|olfactory receptor activity|	10	-0.5	1.26	10	1	7.92	0.9	5.44	0	2	0.133	0.620284
ENSG00000116977	LGALS8	lectin, galactoside-binding, soluble, 8	extracellular space|cytoplasm|membrane|extracellular vesicular exosome|	plasma cell differentiation|T cell costimulation|	protein binding|carbohydrate binding|	10	1.1	5.67	10	0.8	0.108	0.9	5.42	0.1	2.5	0.134	0.623531
ENSG00000145362	ANK2	ankyrin 2, neuronal	intracellular|cytosol|cytoskeleton|plasma membrane|integral component of plasma membrane|intercalated disc|basolateral plasma membrane|apical plasma membrane|Z disc|T-tubule|M band|A band|sarcolemma|neuron projection|costamere|membrane raft|postsynaptic membrane|perinuclear region of cytoplasm|	regulation of heart rate|atrial septum development|cellular calcium ion homeostasis|axon guidance|positive regulation of gene expression|regulation of cardiac muscle contraction by regulation of the release of sequestered calcium ion|regulation of cardiac muscle contraction by regulation of the release of sequestered calcium ion|regulation of cardiac muscle contraction by calcium ion signaling|pa…	structural constituent of cytoskeleton|protein binding|potassium channel regulator activity|enzyme binding|protein kinase binding|spectrin binding|protein binding, bridging|ion channel binding|ion channel binding|ATPase binding|	10	0.8	1.98	10	1.5	4.38	0.5	5.42	0.1	2.6	0.134	0.623531
ENSG00000240583	AQP1	aquaporin 1 (Colton blood group)	nucleus|cytoplasm|plasma membrane|plasma membrane|integral component of plasma membrane|brush border|basal plasma membrane|basolateral plasma membrane|apical plasma membrane|symbiont-containing vacuole|symbiont-containing vacuole membrane|brush border membrane|nuclear membrane|sarcolemma|apical part of cell|extracellular vesicular exosome|	renal water transport|cGMP biosynthetic process|potassium ion transport|water transport|water transport|water transport|cell volume homeostasis|carbon dioxide transport|ammonium transport|bicarbonate transport|glycerol transport|cellular homeostasis|lateral ventricle development|pancreatic juice secretion|nitric oxide transport|establishment or maintenance of actin cytoskeleton polarity|cerebrosp…	intracellular cGMP activated cation channel activity|potassium channel activity|water transmembrane transporter activity|protein binding|ammonium transmembrane transporter activity|potassium ion transmembrane transporter activity|glycerol transmembrane transporter activity|water channel activity|water channel activity|water channel activity|transmembrane transporter activity|nitric oxide transmem…	9	1.3	0.602	9	1.2	5.06	1.2	5.38	0.1	3	0.135	0.625915
ENSG00000243749	ZMYM6NB	ZMYM6 neighbor	integral component of membrane|	None	None	10	1	4.39	10	-1.8	2.36	1.1	5.38	-1.3	2	0.135	0.625915
ENSG00000072121	ZFYVE26	zinc finger, FYVE domain containing 26	lysosomal membrane|centrosome|midbody|	double-strand break repair via homologous recombination|cytokinesis|cell death|	protein binding|phosphatidylinositol-3-phosphate binding|metal ion binding|	10	0.4	1.93	10	0.8	3.91	0.8	5.38	0.1	1.7	0.135	0.625915
ENSG00000168566	SNRNP48	small nuclear ribonucleoprotein 48kDa (U11/U12)	U12-type spliceosomal complex|	mRNA processing|RNA splicing|	metal ion binding|	10	-1.8	4.91	10	0.8	6.4	0.6	5.4	-2.6	2	0.135	0.625915
ENSG00000121775	TMEM39B	transmembrane protein 39B	integral component of membrane|	None	None	10	2.6	8.27	10	-0.5	0.809	2.6	5.37	0.4	5	0.136	0.628281
ENSG00000143614	GATAD2B	GATA zinc finger domain containing 2B	nuclear chromatin|nucleus|nuclear speck|protein complex|	transcription, DNA-templated|regulation of transcription, DNA-templated|ATP-dependent chromatin remodeling|	RNA polymerase II core promoter proximal region sequence-specific DNA binding|RNA polymerase II distal enhancer sequence-specific DNA binding|sequence-specific DNA binding transcription factor activity|zinc ion binding|nucleosomal DNA binding|	10	0.7	2.79	10	1.8	5.89	1.6	5.36	-1.5	3	0.136	0.628281
ENSG00000172409	CLP1	cleavage and polyadenylation factor I subunit 1	tRNA-intron endonuclease complex|nucleus|nucleoplasm|mRNA cleavage factor complex|	mRNA splicing, via spliceosome|transcription from RNA polymerase II promoter|termination of RNA polymerase II transcription|tRNA splicing, via endonucleolytic cleavage and ligation|tRNA splicing, via endonucleolytic cleavage and ligation|cell death|RNA splicing|gene expression|phosphorylation|cerebellar cortex development|targeting of mRNA for destruction involved in RNA interference|mRNA 3'-end …	ATP binding|ATP-dependent polydeoxyribonucleotide 5'-hydroxyl-kinase activity|polydeoxyribonucleotide kinase activity|ATP-dependent polyribonucleotide 5'-hydroxyl-kinase activity|ATP-dependent polyribonucleotide 5'-hydroxyl-kinase activity|	10	1.4	5.86	10	-0.5	4.06	1.2	5.36	-0.7	3	0.136	0.628281
ENSG00000149187	CELF1	CUGBP, Elav-like family member 1	nucleus|nucleus|cytoplasm|membrane|ribonucleoprotein complex|	mRNA splice site selection|mRNA processing|germ cell development|spermatid development|embryo development|RNA interference|negative regulation of translation|positive regulation of multicellular organism growth|regulation of RNA splicing|	nucleotide binding|translation repressor activity, nucleic acid binding|RNA binding|mRNA binding|protein binding|translation initiation factor binding|BRE binding|poly(A) RNA binding|	10	0.1	0.0422	10	0.8	7.21	0.7	5.37	0	1.7	0.136	0.628281
ENSG00000123191	ATP7B	ATPase, Cu++ transporting, beta polypeptide	Golgi membrane|mitochondrion|late endosome|trans-Golgi network|integral component of plasma membrane|membrane|cytoplasmic membrane-bounded vesicle|basolateral plasma membrane|perinuclear region of cytoplasm|	copper ion transport|cellular copper ion homeostasis|cellular zinc ion homeostasis|lactation|metabolic process|copper ion import|intracellular copper ion transport|ion transmembrane transport|response to copper ion|sequestering of calcium ion|transmembrane transport|copper ion export|	copper-exporting ATPase activity|copper-exporting ATPase activity|copper ion binding|protein binding|ATP binding|	9	0.3	2.01	10	0.5	3.86	0.4	5.36	-0.1	1.2	0.136	0.628281
ENSG00000211813	TRAV34	T cell receptor alpha variable 34	None	None	None	10	1.2	4.81	10	2.5	3.73	2.4	5.35	0.3	5	0.137	0.630913
ENSG00000147912	FBXO10	F-box protein 10	ubiquitin ligase complex|cytoplasm|	apoptotic process|protein ubiquitination|protein ubiquitination involved in ubiquitin-dependent protein catabolic process|regulation of apoptotic process|	ubiquitin-protein transferase activity|protein binding|	10	0.9	4.77	10	0.6	1.21	0.8	5.35	0.1	1.8	0.137	0.630913
ENSG00000135502	SLC26A10	solute carrier family 26, member 10	integral component of membrane|	sulfate transmembrane transport|	sulfate transmembrane transporter activity|antiporter activity|	10	0.8	3.35	10	0.5	2.79	0.7	5.34	-2.5	2	0.137	0.630913
ENSG00000111249	CUX2	cut-like homeobox 2	nucleus|extracellular vesicular exosome|	negative regulation of transcription from RNA polymerase II promoter|transcription, DNA-templated|short-term memory|positive regulation of gene expression|positive regulation of dendrite morphogenesis|cognition|positive regulation of synapse assembly|positive regulation of dendritic spine morphogenesis|cellular response to organic substance|positive regulation of excitatory postsynaptic membrane …	RNA polymerase II regulatory region sequence-specific DNA binding|sequence-specific DNA binding transcription factor activity|sequence-specific DNA binding|	10	0.7	2.43	10	0.5	3.3	0.6	5.35	-0.1	1.5	0.137	0.630913
ENSG00000168621	GDNF	glial cell derived neurotrophic factor	extracellular region|	metanephros development|branching involved in ureteric bud morphogenesis|neural crest cell migration|organ induction|postsynaptic membrane organization|mesenchymal to epithelial transition involved in metanephros morphogenesis|signal transduction|nervous system development|axon guidance|adult locomotory behavior|postganglionic parasympathetic nervous system development|peristalsis|neuron projecti…	receptor binding|growth factor activity|protein homodimerization activity|	10	1.8	7.04	10	0.4	1.76	1.7	5.31	0.1	3.6	0.138	0.633387
ENSG00000181433	SAGE1	sarcoma antigen 1	nucleus|	None	None	10	0.8	8.12	10	-0.3	0.497	0.8	5.31	0	1.9	0.138	0.633387
ENSG00000144589	STK11IP	serine/threonine kinase 11 interacting protein	cytoplasm|lysosomal membrane|intracellular membrane-bounded organelle|	protein localization|	protein kinase binding|	10	0.5	1.12	10	0.8	4.56	0.7	5.33	0	1.8	0.138	0.633387
ENSG00000181698	OR5T1	olfactory receptor, family 5, subfamily T, member 1	plasma membrane|integral component of membrane|	G-protein coupled receptor signaling pathway|detection of chemical stimulus involved in sensory perception of smell|	G-protein coupled receptor activity|olfactory receptor activity|	10	1.8	7.22	10	0.3	0.668	1.1	5.29	0.1	3.5	0.139	0.63627
ENSG00000169413	RNASE6	ribonuclease, RNase A family, k6	extracellular region|extracellular vesicular exosome|	RNA catabolic process|defense response|RNA phosphodiester bond hydrolysis|RNA phosphodiester bond hydrolysis, endonucleolytic|	nucleic acid binding|ribonuclease activity|endoribonuclease activity, producing 3'-phosphomonoesters|	10	0.4	1.85	10	1	5.13	0.6	5.29	0	2	0.139	0.63627
ENSG00000163646	CLRN1	clarin 1	plasma membrane|microvillus|integral component of membrane|lamellipodium|	actin filament organization|visual perception|sensory perception of sound|positive regulation of lamellipodium assembly|photoreceptor cell maintenance|cell motility|response to stimulus|sensory perception of light stimulus|equilibrioception|	None	7	0.6	3.61	7	0.9	2.18	0.7	5.27	0.1	1.9	0.14	0.638569
ENSG00000139926	FRMD6	FERM domain containing 6	cytoplasm|cytoskeleton|plasma membrane|apical junction complex|	apical constriction|regulation of actin filament-based process|cellular protein localization|	None	10	0.4	3.67	10	0.3	1.91	0.4	5.28	-0.1	1.3	0.14	0.638569
ENSG00000216937	CCDC7	coiled-coil domain containing 7	None	None	None	8	0.4	1.74	9	0.7	4.36	0.6	5.26	-0.1	1.8	0.141	0.641563
ENSG00000102572	STK24	serine/threonine kinase 24	nucleus|nucleoplasm|nucleolus|cytoplasm|cytosol|membrane|extracellular vesicular exosome|	protein phosphorylation|apoptotic process|cellular component disassembly involved in execution phase of apoptosis|signal transduction|intrinsic apoptotic signaling pathway in response to oxidative stress|signal transduction by phosphorylation|negative regulation of cell migration|protein autophosphorylation|regulation of axon regeneration|execution phase of apoptosis|	protein kinase activity|protein serine/threonine kinase activity|protein binding|ATP binding|metal ion binding|	10	0.8	4.07	10	0.4	2.5	0.6	5.26	0	1.6	0.141	0.641563
ENSG00000189339	SLC35E2B	solute carrier family 35, member E2B	integral component of membrane|	None	None	10	0.7	4.64	10	1.3	1.59	1.1	5.24	0	2.6	0.142	0.64383
ENSG00000171199	PROL1	proline rich, lacrimal 1	extracellular region|extracellular space|	retina homeostasis|negative regulation of endopeptidase activity|regulation of sensory perception of pain|	endopeptidase inhibitor activity|peptidase inhibitor activity|	10	0.6	4.19	10	1.2	2.1	0.7	5.23	0	2.1	0.142	0.64383
ENSG00000211799	TRAV19	T cell receptor alpha variable 19	None	None	None	10	1.4	1.31	10	0.7	4.95	0.7	5.22	0	2.2	0.142	0.64383
ENSG00000258713	C20ORF141	chromosome 20 open reading frame 141	integral component of membrane|	None	None	7	-1.4	1.41	7	1.7	7.11	1.6	5.21	-0.5	3	0.143	0.646081
ENSG00000152944	MED21	mediator complex subunit 21	mediator complex|	blastocyst development|transcription, DNA-templated|regulation of transcription from RNA polymerase II promoter|stem cell maintenance|positive regulation of transcription from RNA polymerase II promoter|	transcription coactivator activity|DNA-directed RNA polymerase activity|	10	-0.1	0.153	10	1	5.93	0.8	5.2	0.1	1.9	0.143	0.646081
ENSG00000121764	HCRTR1	hypocretin (orexin) receptor 1	plasma membrane|integral component of plasma membrane|	neuropeptide signaling pathway|synaptic transmission|feeding behavior|	G-protein coupled receptor activity|orexin receptor activity|peptide hormone binding|	10	0.7	5.47	10	0.3	0.621	0.6	5.21	-1.5	1.4	0.143	0.646081
ENSG00000167981	ZNF597	zinc finger protein 597	nucleus|	transcription, DNA-templated|regulation of transcription, DNA-templated|	DNA binding|metal ion binding|	9	2.9	8.44	10	-1.3	3.05	2.8	5.16	0.1	5.9	0.145	0.650962
ENSG00000100842	EFS	embryonal Fyn-associated substrate	cytoplasm|	cell adhesion|intracellular signal transduction|	SH3 domain binding|protein domain specific binding|	10	0.5	2.68	10	1.2	3.74	0.8	5.17	-0.1	2.3	0.145	0.650962
ENSG00000270024	C8ORF44-SGK3	C8orf44-SGK3 readthrough	early endosome|cytosol|cytoplasmic membrane-bounded vesicle|recycling endosome|	regulation of cell growth|protein phosphorylation|response to stress|regulation of cell migration|ion transmembrane transport|regulation of cell proliferation|regulation of sequence-specific DNA binding transcription factor activity|transmembrane transport|	protein kinase activity|protein serine/threonine kinase activity|calcium channel regulator activity|protein binding|ATP binding|potassium channel regulator activity|sodium channel regulator activity|chloride channel regulator activity|phosphatidylinositol binding|	10	0.1	0.0788	10	0.8	6.59	0.7	5.16	0.1	1.8	0.145	0.650962
ENSG00000130741	EIF2S3	eukaryotic translation initiation factor 2, subunit 3 gamma, 52kDa	cytosol|extracellular vesicular exosome|	GTP catabolic process|GTP catabolic process|translation|translational initiation|translational initiation|gene expression|cellular protein metabolic process|	translation initiation factor activity|GTPase activity|protein binding|GTP binding|translation factor activity, nucleic acid binding|	9	-0.9	4.37	10	0.7	6.7	0.6	5.17	-1.3	1.7	0.145	0.650962
ENSG00000205328	OR6C65	olfactory receptor, family 6, subfamily C, member 65	plasma membrane|integral component of membrane|	G-protein coupled receptor signaling pathway|detection of chemical stimulus involved in sensory perception of smell|	G-protein coupled receptor activity|olfactory receptor activity|	10	1.5	4	10	-2.2	5.7	1.4	5.15	-3.1	3	0.146	0.654164
ENSG00000010319	SEMA3G	sema domain, immunoglobulin domain (Ig), short basic domain, secreted, (semaphorin) 3G	membrane|extracellular vesicular exosome|	multicellular organismal development|	receptor activity|	10	0.6	0.678	10	1.1	5.36	1	5.14	-0.9	3	0.146	0.654164
ENSG00000116678	LEPR	leptin receptor	extracellular region|plasma membrane|integral component of membrane|receptor complex|	energy reserve metabolic process|cell surface receptor signaling pathway|multicellular organismal development|cholesterol metabolic process|cytokine-mediated signaling pathway|negative regulation of hydrolase activity|	transmembrane signaling receptor activity|cytokine receptor activity|protein binding|identical protein binding|	10	0.8	6.47	10	0.2	0.699	0.6	5.15	0.1	1.7	0.146	0.654164
ENSG00000197993	KEL	Kell blood group, metallo-endopeptidase	plasma membrane|integral component of membrane|	proteolysis|vasoconstriction|	metalloendopeptidase activity|protein binding|metal ion binding|	10	-0.3	0.726	10	2.3	8.56	2.3	5.13	-0.2	5	0.147	0.65621
ENSG00000164880	INTS1	integrator complex subunit 1	membrane|integral component of membrane|nuclear membrane|integrator complex|	inner cell mass cell proliferation|snRNA processing|U2 snRNA 3'-end processing|negative regulation of apoptotic process|negative regulation of cysteine-type endopeptidase activity involved in apoptotic process|	None	10	0.4	0.409	10	1.3	5.49	0.9	5.13	0.1	2.6	0.147	0.65621
ENSG00000188389	PDCD1	programmed cell death 1	plasma membrane|external side of plasma membrane|integral component of membrane|	apoptotic process|humoral immune response|signal transduction|multicellular organismal development|T cell costimulation|	signal transducer activity|protein binding|	10	1.6	0.224	10	2.2	5.65	2.1	5.11	0.4	4	0.148	0.658669
ENSG00000136536	MARCH7	membrane-associated ring finger (C3HC4) 7, E3 ubiquitin protein ligase	None	protein ubiquitination|	zinc ion binding|ligase activity|	10	0.3	0.864	10	1.6	6.12	0.6	5.11	0.1	2.6	0.148	0.658669
ENSG00000073754	CD5L	CD5 molecule-like	extracellular region|extracellular space|membrane|extracellular vesicular exosome|blood microparticle|	receptor-mediated endocytosis|apoptotic process|cellular defense response|	scavenger receptor activity|	10	-1.8	1.95	10	4	8.68	4	5.07	-0.3	8	0.149	0.658835
ENSG00000046604	DSG2	desmoglein 2	plasma membrane|plasma membrane|cell-cell junction|integral component of membrane|apical plasma membrane|lateral plasma membrane|desmosome|extracellular vesicular exosome|	apoptotic process|cellular component disassembly involved in execution phase of apoptosis|cell adhesion|homophilic cell adhesion|response to progesterone|maternal process involved in female pregnancy|ventricular cardiac muscle cell action potential|bundle of His cell to Purkinje myocyte communication|regulation of heart rate by cardiac conduction|	calcium ion binding|	10	2.4	8.58	10	0	0	2.4	5.09	0.7	5	0.149	0.658835
ENSG00000131652	THOC6	THO complex 6 homolog (Drosophila)	transcription export complex|THO complex|THO complex part of transcription export complex|nucleus|nuclear speck|	mRNA processing|mRNA export from nucleus|apoptotic process|central nervous system development|RNA splicing|negative regulation of apoptotic process|viral mRNA export from host cell nucleus|	RNA binding|	10	1.2	2.16	10	1.7	3.74	1.5	5.07	-1.7	3	0.149	0.658835
ENSG00000264545	RP11-145E5.5	N/A	None	None	None	6	1.4	5.79	6	0.5	1.36	1.3	5.08	-1.3	3	0.149	0.658835
ENSG00000176049	JAKMIP2	janus kinase and microtubule interacting protein 2	Golgi apparatus|	None	microtubule binding|kinase binding|	10	2.6	4.11	10	0.7	3.7	0.7	5.07	-0.3	4.8	0.149	0.658835
ENSG00000179912	R3HDM2	R3H domain containing 2	nucleus|	None	poly(A) RNA binding|	9	-0.6	0.15	9	0.8	5.53	0.7	5.08	-0.1	2	0.149	0.658835
ENSG00000185352	HS6ST3	heparan sulfate 6-O-sulfotransferase 3	integral component of membrane|	metabolic process|	sulfotransferase activity|	10	0.7	1.41	10	0.6	3.96	0.6	5.09	-0.1	1.7	0.149	0.658835
ENSG00000111052	LIN7A	lin-7 homolog A (C. elegans)	tight junction|postsynaptic density|basolateral plasma membrane|neuron projection|postsynaptic membrane|extracellular vesicular exosome|	protein complex assembly|exocytosis|neurotransmitter secretion|protein transport|synaptic vesicle transport|inner ear development|	protein binding|PDZ domain binding|L27 domain binding|	10	0.7	3.54	10	0.4	2.22	0.6	5.08	-0.1	1.6	0.149	0.658835
ENSG00000150347	ARID5B	AT rich interactive domain 5B (MRF1-like)	nucleus|	kidney development|liver development|transcription, DNA-templated|male gonad development|female gonad development|post-embryonic development|fibroblast migration|adrenal gland development|multicellular organism growth|fat cell differentiation|negative regulation of transcription, DNA-templated|platelet-derived growth factor receptor signaling pathway|cell development|muscle organ morphogenesis|sk…	DNA binding|transcription coactivator activity|protein binding|transcription regulatory region DNA binding|	10	0.3	0.683	10	2.4	7.48	0.5	5.07	0.2	4.6	0.149	0.658835
ENSG00000135047	CTSL	cathepsin L	extracellular region|extracellular region|extracellular space|nucleus|lysosome|endolysosome lumen|lysosomal lumen|extracellular vesicular exosome|	toll-like receptor signaling pathway|adaptive immune response|proteolysis|antigen processing and presentation|antigen processing and presentation of exogenous peptide antigen via MHC class II|extracellular matrix disassembly|extracellular matrix organization|collagen catabolic process|collagen catabolic process|innate immune response|proteolysis involved in cellular protein catabolic process|macr…	fibronectin binding|cysteine-type endopeptidase activity|protein binding|collagen binding|cysteine-type peptidase activity|histone binding|proteoglycan binding|	10	0.5	2.24	10	0.4	3.17	0.4	5.08	-0.1	1.3	0.149	0.658835
ENSG00000065809	FAM107B	family with sequence similarity 107, member B	None	None	None	9	1.5	0.579	9	2.3	5.45	2.2	5.06	0.3	4	0.15	0.661263
ENSG00000162139	NEU3	sialidase 3 (membrane sialidase)	plasma membrane|plasma membrane|integral component of plasma membrane|	carbohydrate metabolic process|sphingolipid metabolic process|glycosphingolipid metabolic process|ganglioside catabolic process|oligosaccharide catabolic process|small molecule metabolic process|	exo-alpha-sialidase activity|alpha-sialidase activity|exo-alpha-(2->3)-sialidase activity|exo-alpha-(2->6)-sialidase activity|exo-alpha-(2->8)-sialidase activity|	10	2.2	3.14	10	2	2.33	2.1	5.05	0.3	4	0.15	0.661263
ENSG00000122591	FAM126A	family with sequence similarity 126, member A	cytoplasm|plasma membrane|	signal transduction|biological_process|	signal transducer activity|	10	1.2	2.65	10	1.8	3.67	1.6	5.06	0.1	3.5	0.15	0.661263
ENSG00000128272	ATF4	activating transcription factor 4	nucleus|nucleus|nucleoplasm|transcription factor complex|cytoplasm|microtubule organizing center|dendrite membrane|	gluconeogenesis|regulation of transcription, DNA-templated|transcription from RNA polymerase II promoter|cellular amino acid metabolic process|activation of signaling protein activity involved in unfolded protein response|gamma-aminobutyric acid signaling pathway|endoplasmic reticulum unfolded protein response|circadian regulation of gene expression|response to endoplasmic reticulum stress|negati…	core promoter sequence-specific DNA binding|DNA binding|DNA binding|sequence-specific DNA binding transcription factor activity|sequence-specific DNA binding transcription factor activity|protein binding|protein C-terminus binding|	10	0.1	0.116	10	1	6.83	0.8	5.03	0.1	1.9	0.151	0.663534
ENSG00000196383	OR4Q2	olfactory receptor, family 4, subfamily Q, member 2 (gene/pseudogene)	plasma membrane|integral component of membrane|	G-protein coupled receptor signaling pathway|detection of chemical stimulus involved in sensory perception of smell|	G-protein coupled receptor activity|olfactory receptor activity|	10	0.7	4.84	10	0.3	0.574	0.7	5.04	0	1.7	0.151	0.663534
ENSG00000128254	C22ORF24	chromosome 22 open reading frame 24	integral component of membrane|	None	None	10	1	1.72	10	0.5	4.25	0.5	5.04	-0.1	1.7	0.151	0.663534
ENSG00000149488	TMC2	transmembrane channel-like 2	integral component of membrane|stereocilium bundle tip|	ion transport|detection of mechanical stimulus involved in sensory perception of sound|vestibular reflex|	None	10	0.7	2.79	10	0.8	2.62	0.7	5.01	-0.3	2	0.152	0.665933
ENSG00000071991	CDH19	cadherin 19, type 2	plasma membrane|integral component of membrane|	homophilic cell adhesion|	calcium ion binding|	10	-0.2	0.148	10	2.4	7.29	2.4	4.99	0.6	5	0.153	0.668317
ENSG00000198908	BHLHB9	basic helix-loop-helix domain containing, class B, 9	nucleus|cytoplasm|extracellular vesicular exosome|	learning or memory|negative regulation of neuron apoptotic process|positive regulation of neurogenesis|positive regulation of synapse assembly|positive regulation of dendritic spine morphogenesis|	protein homodimerization activity|	10	1.1	5.44	10	0	0	1.1	4.99	0.2	2	0.153	0.668317
ENSG00000117707	PROX1	prospero homeobox 1	nucleus|cytoplasm|	negative regulation of transcription from RNA polymerase II promoter|cell fate determination|kidney development|liver development|positive regulation of endothelial cell proliferation|lymphangiogenesis|lens development in camera-type eye|hepatocyte cell migration|transcription from RNA polymerase II promoter|brain development|positive regulation of cell proliferation|negative regulation of cell p…	DNA binding|sequence-specific DNA binding transcription factor activity|RNA polymerase II distal enhancer sequence-specific DNA binding transcription factor activity|transcription corepressor activity|protein binding|ligand-dependent nuclear receptor binding|sequence-specific DNA binding|transcription regulatory region DNA binding|DBD domain binding|LBD domain binding|	10	0.9	0.643	10	0.8	4.62	0.8	5	0	1.8	0.153	0.668317
ENSG00000165272	AQP3	aquaporin 3 (Gill blood group)	cytoplasm|plasma membrane|plasma membrane|cell-cell junction|integral component of membrane|basolateral plasma membrane|	positive regulation of immune system process|transport|water transport|excretion|glycerol transport|urea transport|response to retinoic acid|response to vitamin D|odontogenesis|regulation of keratinocyte differentiation|response to calcium ion|transmembrane transport|renal water absorption|	transporter activity|water channel activity|water channel activity|glycerol channel activity|	10	1	3.07	10	0.5	2.83	0.7	4.99	-0.1	1.9	0.153	0.668317
ENSG00000174125	TLR1	toll-like receptor 1	plasma membrane|integral component of plasma membrane|membrane|phagocytic vesicle membrane|Toll-like receptor 1-Toll-like receptor 2 protein complex|	MyD88-dependent toll-like receptor signaling pathway|inflammatory response|immune response|signal transduction|toll-like receptor 1 signaling pathway|macrophage activation|detection of triacyl bacterial lipopeptide|positive regulation of tumor necrosis factor biosynthetic process|innate immune response|positive regulation of interleukin-6 biosynthetic process|regulation of cytokine secretion|cell…	receptor activity|transmembrane signaling receptor activity|protein heterodimerization activity|	10	0.7	4	10	0.5	1.49	0.6	5	-0.3	1.8	0.153	0.668317
ENSG00000146147	MLIP	muscular LMNA-interacting protein	nuclear envelope|PML body|nuclear lumen|	None	None	10	1.4	7.4	10	-0.9	2.11	1.3	4.98	-0.4	3	0.154	0.671114
ENSG00000155975	VPS37A	vacuolar protein sorting 37 homolog A (S. cerevisiae)	ESCRT I complex|nucleus|cytoplasm|centrosome|endosome membrane|late endosome membrane|intracellular membrane-bounded organelle|	cell death|protein transport|viral process|endosomal transport|viral life cycle|virion assembly|viral protein processing|ubiquitin-dependent protein catabolic process via the multivesicular body sorting pathway|ubiquitin-dependent protein catabolic process via the multivesicular body sorting pathway|membrane organization|intracellular transport of virus|	None	9	-0.3	0.109	9	1.3	7.42	1.2	4.98	-0.1	3	0.154	0.671114
ENSG00000176083	ZNF683	zinc finger protein 683	nucleus|	natural killer cell differentiation|transcription, DNA-templated|regulation of transcription, DNA-templated|	DNA binding|metal ion binding|	10	0.6	2.96	10	1	2.33	0.6	4.97	0	1.8	0.154	0.671114
ENSG00000103507	BCKDK	branched chain ketoacid dehydrogenase kinase	mitochondrion|mitochondrion|mitochondrial alpha-ketoglutarate dehydrogenase complex|mitochondrial alpha-ketoglutarate dehydrogenase complex|	protein phosphorylation|cellular amino acid catabolic process|branched-chain amino acid catabolic process|branched-chain amino acid catabolic process|phosphorylation|phosphorylation|	protein serine/threonine kinase activity|protein binding|ATP binding|kinase activity|[3-methyl-2-oxobutanoate dehydrogenase (acetyl-transferring)] kinase activity|	10	0.6	1.23	10	0.5	4.02	0.5	4.97	-0.2	1.4	0.154	0.671114
ENSG00000185420	SMYD3	SET and MYND domain containing 3	nucleus|cytoplasm|	histone lysine methylation|	histone-lysine N-methyltransferase activity|metal ion binding|	10	3	4.8	10	1.8	1.6	2.9	4.95	0	6	0.155	0.673613
ENSG00000163331	DAPL1	death associated protein-like 1	None	apoptotic process|cell differentiation|	None	10	1.1	0.724	10	0.8	4.65	0.8	4.95	0	1.9	0.155	0.673613
ENSG00000112893	MAN2A1	mannosidase, alpha, class 2A, member 1	Golgi membrane|membrane|integral component of membrane|extracellular vesicular exosome|	in utero embryonic development|liver development|mannose metabolic process|N-glycan processing|mitochondrion organization|vacuole organization|respiratory gaseous exchange|protein N-linked glycosylation via asparagine|post-translational protein modification|cellular protein metabolic process|lung alveolus development|positive regulation of neurogenesis|retina morphogenesis in camera-type eye|	mannosyl-oligosaccharide 1,3-1,6-alpha-mannosidase activity|zinc ion binding|hydrolase activity, hydrolyzing N-glycosyl compounds|carbohydrate binding|	10	0.4	1.12	10	0.9	4.89	0.6	4.94	-0.2	1.8	0.156	0.676099
ENSG00000203909	DPPA5	developmental pluripotency associated 5	cytoplasm|	multicellular organismal development|	RNA binding|	10	1.4	4.08	10	2.6	3.4	2.4	4.91	0.4	4.7	0.157	0.679286
ENSG00000211808	TRAV8-7	T cell receptor alpha variable 8-7 (non-functional)	None	None	None	10	2.4	5.04	10	0.7	2.88	0.5	4.91	0.1	4.6	0.157	0.679286
ENSG00000157315	TMED6	transmembrane emp24 protein transport domain containing 6	endoplasmic reticulum membrane|integral component of membrane|	transport|	None	10	1.8	7.51	10	0.3	0.163	1.7	4.9	-1.8	4	0.158	0.681744
ENSG00000166171	DPCD	deleted in primary ciliary dyskinesia homolog (mouse)	nucleus|	epithelial cilium movement|spermatogenesis|determination of left/right symmetry|lateral ventricle development|third ventricle development|sperm motility|left/right pattern formation|	None	10	0.8	5.72	10	0.1	0.0269	0.7	4.89	0	1.7	0.158	0.681744
ENSG00000170113	NIPA1	non imprinted in Prader-Willi/Angelman syndrome 1	early endosome|plasma membrane|integral component of membrane|	cell death|magnesium ion transport|	magnesium ion transmembrane transporter activity|	10	2.1	7.82	10	0.3	1.39	2.1	4.87	0.2	3.8	0.159	0.684333
ENSG00000101040	ZMYND8	zinc finger, MYND-type containing 8	nucleus|	negative regulation of transcription from RNA polymerase II promoter|	RNA polymerase II transcription corepressor activity|protein binding|zinc ion binding|repressing transcription factor binding|	10	-2.8	7.59	10	1.6	6.51	1.5	4.87	-4	3	0.159	0.684333
ENSG00000165762	OR4K2	olfactory receptor, family 4, subfamily K, member 2	plasma membrane|integral component of membrane|	G-protein coupled receptor signaling pathway|detection of chemical stimulus involved in sensory perception of smell|	G-protein coupled receptor activity|olfactory receptor activity|	10	0.8	2.48	10	0.4	3.09	0.5	4.88	-0.4	1.8	0.159	0.684333
ENSG00000169397	RNASE3	ribonuclease, RNase A family, 3	extracellular region|extracellular space|extracellular vesicular exosome|	innate immune response in mucosa|RNA catabolic process|antibacterial humoral response|defense response to Gram-positive bacterium|RNA phosphodiester bond hydrolysis|RNA phosphodiester bond hydrolysis, endonucleolytic|	nucleic acid binding|ribonuclease activity|endoribonuclease activity, producing 3'-phosphomonoesters|	10	1	5.13	10	0.3	1.96	0.4	4.88	0	1.7	0.159	0.684333
ENSG00000115648	MLPH	melanophilin	stress fiber|microtubule organizing center|cortical actin cytoskeleton|microtubule plus-end|	protein targeting|melanocyte differentiation|melanosome localization|	actin binding|Rab GTPase binding|myosin V binding|metal ion binding|microtubule plus-end binding|	10	2.2	3.75	10	1.7	1.97	2.1	4.86	0.3	4	0.16	0.685762
ENSG00000197938	OR5H2	olfactory receptor, family 5, subfamily H, member 2	plasma membrane|integral component of membrane|	G-protein coupled receptor signaling pathway|detection of chemical stimulus involved in sensory perception of smell|	G-protein coupled receptor activity|olfactory receptor activity|	10	-0.1	0.0225	10	2.1	8.22	2.1	4.85	0.2	4	0.16	0.685762
ENSG00000151657	KIN	Kin17 DNA and RNA binding protein	nucleus|cytoplasm|nuclear matrix|	DNA replication|DNA repair|DNA recombination|mRNA processing|cellular response to DNA damage stimulus|viral process|	DNA binding|double-stranded DNA binding|RNA binding|metal ion binding|	10	0.7	1.72	10	-2.3	5.01	1.2	4.86	-3.3	2.9	0.16	0.685762
ENSG00000103266	STUB1	STIP1 homology and U-box containing protein 1, E3 ubiquitin protein ligase	ubiquitin ligase complex|nucleus|cytoplasm|cytosol|plasma membrane|ubiquitin conjugating enzyme complex|nuclear inclusion body|intermediate filament cytoskeleton|extracellular vesicular exosome|	protein polyubiquitination|protein polyubiquitination|DNA repair|ubiquitin-dependent protein catabolic process|misfolded or incompletely synthesized protein catabolic process|transforming growth factor beta receptor signaling pathway|negative regulation of transforming growth factor beta receptor signaling pathway|ubiquitin-dependent SMAD protein catabolic process|positive regulation of protein u…	ubiquitin-protein transferase activity|ubiquitin-protein transferase activity|ubiquitin-protein transferase activity|protein binding|ligase activity|enzyme binding|kinase binding|Hsp70 protein binding|protein binding, bridging|TPR domain binding|ubiquitin protein ligase binding|ubiquitin-ubiquitin ligase activity|protein homodimerization activity|SMAD binding|misfolded protein binding|Hsp90 prote…	10	0.2	0.271	10	1.1	6.92	0.9	4.86	0	2.5	0.16	0.685762
ENSG00000175311	ANKS4B	ankyrin repeat and sterile alpha motif domain containing 4B	plasma membrane|	None	None	10	0.2	0.646	10	0.8	5.08	0.7	4.85	0	1.7	0.16	0.685762
ENSG00000140157	NIPA2	non imprinted in Prader-Willi/Angelman syndrome 2	early endosome|plasma membrane|integral component of membrane|	magnesium ion transport|	magnesium ion transmembrane transporter activity|	10	0.6	2.62	10	0.6	2.51	0.6	4.85	0	1.6	0.16	0.685762
ENSG00000259132	RP11-298I3.5	N/A	None	None	None	8	2.3	4.94	9	0.9	3.13	2.2	4.83	-0.4	4	0.161	0.68675
ENSG00000111361	EIF2B1	eukaryotic translation initiation factor 2B, subunit 1 alpha, 26kDa	cytoplasm|cytosol|eukaryotic translation initiation factor 2B complex|plasma membrane|membrane|	translation|translational initiation|translational initiation|regulation of translational initiation|response to heat|response to heat|response to glucose|gene expression|oligodendrocyte development|negative regulation of translational initiation in response to stress|response to peptide hormone|positive regulation of GTPase activity|cellular protein metabolic process|cellular response to stimulu…	translation initiation factor activity|guanyl-nucleotide exchange factor activity|protein binding|GTP binding|GDP binding|enzyme regulator activity|	10	0.8	3.35	9	-0.8	3.15	1	4.83	-1.2	2	0.161	0.68675
ENSG00000188120	DAZ1	deleted in azoospermia 1	nucleus|cytoplasm|	multicellular organismal development|spermatogenesis|cell differentiation|positive regulation of translational initiation|	nucleotide binding|RNA binding|protein binding|translation activator activity|	4	0.4	0.53	4	0.9	5.05	0.8	4.83	0	2	0.161	0.68675
ENSG00000091490	SEL1L3	sel-1 suppressor of lin-12-like 3 (C. elegans)	integral component of membrane|	None	None	10	0.5	2.27	10	0.7	3.11	0.7	4.84	-0.1	1.6	0.161	0.68675
ENSG00000129657	SEC14L1	SEC14-like 1 (S. cerevisiae)	Golgi apparatus|membrane|integral component of membrane|	transport|	None	9	0.2	0.253	10	0.7	6.12	0.6	4.84	-0.1	1.8	0.161	0.68675
ENSG00000224051	GLTPD1	N/A	None	None	None	10	0.1	0.15	10	2.7	7.76	2.7	4.82	0.1	5	0.162	0.688156
ENSG00000165512	ZNF22	zinc finger protein 22	nucleus|nucleus|	transcription, DNA-templated|regulation of transcription, DNA-templated|odontogenesis|	DNA binding|zinc ion binding|	10	-2.1	5.26	10	2.6	6.55	2.5	4.81	-2.5	5	0.162	0.688156
ENSG00000164330	EBF1	early B-cell factor 1	nucleus|	transcription, DNA-templated|multicellular organismal development|positive regulation of transcription, DNA-templated|	DNA binding|sequence-specific DNA binding transcription factor activity|metal ion binding|protein dimerization activity|	9	1.9	1.24	9	1	5.67	1.1	4.81	0	3.5	0.162	0.688156
ENSG00000117054	ACADM	acyl-CoA dehydrogenase, C-4 to C-12 straight chain	nucleus|mitochondrion|mitochondrial matrix|axon|extracellular vesicular exosome|	liver development|glycogen biosynthetic process|regulation of gluconeogenesis|fatty acid beta-oxidation|fatty acid beta-oxidation|response to cold|post-embryonic development|carnitine metabolic process, CoA-linked|fatty acid beta-oxidation using acyl-CoA dehydrogenase|fatty acid beta-oxidation using acyl-CoA dehydrogenase|response to starvation|cellular lipid metabolic process|small molecule meta…	acyl-CoA dehydrogenase activity|acyl-CoA dehydrogenase activity|acyl-CoA dehydrogenase activity|identical protein binding|flavin adenine dinucleotide binding|medium-chain-acyl-CoA dehydrogenase activity|	9	0.5	2.17	9	1	3.93	0.8	4.81	-0.2	2	0.162	0.688156
ENSG00000145649	GZMA	granzyme A (granzyme 1, cytotoxic T-lymphocyte-associated serine esterase 3)	immunological synapse|extracellular region|nucleus|	apoptotic process|immune response|cytolysis|negative regulation of endodeoxyribonuclease activity|positive regulation of apoptotic process|negative regulation of DNA binding|negative regulation of oxidoreductase activity|proteolysis involved in cellular protein catabolic process|	serine-type endopeptidase activity|protein binding|protein homodimerization activity|	10	0.9	6.71	10	0.1	0.166	0.7	4.82	0	2	0.162	0.688156
ENSG00000123728	RAP2C	RAP2C, member of RAS oncogene family	cytoplasm|cytosol|plasma membrane|recycling endosome membrane|extracellular vesicular exosome|	GTP catabolic process|negative regulation of cell migration|positive regulation of protein autophosphorylation|Rap protein signal transduction|regulation of protein tyrosine kinase activity|regulation of RNA biosynthetic process|	transcription coactivator activity|GTP binding|GDP binding|	10	0	0	10	0.7	7.03	0.6	4.81	-0.1	1.8	0.162	0.688156
ENSG00000259164	RP11-463C8.4	N/A	None	None	None	8	0.6	1.31	8	2.7	6.72	2.6	4.8	0.2	5	0.163	0.690689
ENSG00000130827	PLXNA3	plexin A3	semaphorin receptor complex|intracellular|plasma membrane|membrane|integral component of membrane|	multicellular organismal development|axon guidance|hippocampus development|pyramidal neuron development|negative regulation of axon extension involved in axon guidance|negative chemotaxis|positive regulation of cytoskeleton organization|semaphorin-plexin signaling pathway|	transmembrane signaling receptor activity|protein binding|semaphorin receptor activity|	10	0	0	10	1.1	6.15	1	4.8	-0.1	2.5	0.163	0.690689
ENSG00000143553	SNAPIN	SNAP-associated protein	Golgi membrane|nucleolus|Golgi apparatus|synaptic vesicle|cell junction|transport vesicle|secretory granule|cytoplasmic vesicle membrane|synaptic vesicle membrane|BLOC-1 complex|synapse|perinuclear region of cytoplasm|	intracellular protein transport|neurotransmitter secretion|anterograde axon cargo transport|viral process|synaptic vesicle exocytosis|synaptic vesicle maturation|neuron projection development|synaptic vesicle fusion to presynaptic membrane|melanosome organization|regulation of protein binding|synaptic vesicle transport|anterograde synaptic vesicle transport|terminal button organization|positive r…	SNARE binding|protein binding|	10	-2	2.84	10	0.9	5.5	0.8	4.8	-2.5	2	0.163	0.690689
ENSG00000245317	CTC-241N9.1	N/A	None	None	None	9	-0.7	3.92	9	0.7	5.92	0.6	4.8	-1.1	1.7	0.163	0.690689
ENSG00000009765	IYD	iodotyrosine deiodinase	plasma membrane|integral component of membrane|	thyroid hormone generation|cellular nitrogen compound metabolic process|small molecule metabolic process|oxidation-reduction process|	iodide peroxidase activity|oxidoreductase activity|	10	2.1	4.98	10	0.9	3.02	2	4.78	0.2	3.8	0.164	0.692782
ENSG00000268640	AC026369.1	N/A	None	None	None	3	1.7	3.83	3	0.9	2.09	1.6	4.78	-0.7	3	0.164	0.692782
ENSG00000082458	DLG3	discs, large homolog 3 (Drosophila)	extracellular space|cytoplasm|plasma membrane|tight junction|growth cone|alpha-amino-3-hydroxy-5-methyl-4-isoxazolepropionic acid selective glutamate receptor complex|neuronal cell body|dendritic shaft|synapse|	establishment of planar polarity|synaptic transmission|axon guidance|negative regulation of cell proliferation|negative regulation of phosphatase activity|establishment or maintenance of epithelial cell apical/basal polarity|	protein binding|protein C-terminus binding|phosphatase binding|protein phosphatase binding|PDZ domain binding|ubiquitin protein ligase binding|ionotropic glutamate receptor binding|	10	0.5	1.25	10	1.5	5.39	0.7	4.78	0.1	2.6	0.164	0.692782
ENSG00000154479	CCDC173	coiled-coil domain containing 173	None	None	None	10	-1.1	1.88	10	2.6	8.08	2.5	4.77	-1.7	5	0.165	0.694719
ENSG00000186452	TMPRSS12	transmembrane (C-terminal) protease, serine 12	integral component of membrane|	proteolysis|	serine-type endopeptidase activity|	10	1	2.1	10	0.8	3.17	0.9	4.77	-0.4	2	0.165	0.694719
ENSG00000184949	FAM227A	family with sequence similarity 227, member A	None	None	None	10	0.3	0.3	10	0.9	5.67	0.8	4.76	0.1	1.9	0.165	0.694719
ENSG00000179988	PSTK	phosphoseryl-tRNA kinase	mitochondrion|	selenocysteine incorporation|phosphorylation|selenocysteinyl-tRNA(Sec) biosynthetic process|	tRNA binding|ATP binding|kinase activity|	10	0	0	10	0.5	5.74	0.5	4.77	-0.2	1.4	0.165	0.694719
ENSG00000168806	LCMT2	leucine carboxyl methyltransferase 2	None	tRNA processing|methylation|	protein binding|methyltransferase activity|	10	0.8	5.84	10	0	0	0.7	4.74	-0.1	1.7	0.166	0.696928
ENSG00000162604	TM2D1	TM2 domain containing 1	integral component of membrane|	apoptotic process|	None	10	0.7	1.13	10	0.5	3.87	0.5	4.74	0	1.6	0.166	0.696928
ENSG00000135220	UGT2A3	UDP glucuronosyltransferase 2 family, polypeptide A3	integral component of membrane|	cellular glucuronidation|	glucuronosyltransferase activity|	10	0.5	2.87	10	0.5	2.15	0.5	4.75	-0.2	1.6	0.166	0.696928
ENSG00000170923	OR7G2	olfactory receptor, family 7, subfamily G, member 2	plasma membrane|integral component of membrane|	G-protein coupled receptor signaling pathway|detection of chemical stimulus involved in sensory perception of smell|	G-protein coupled receptor activity|olfactory receptor activity|	9	-0.7	1.56	9	0.6	3.79	0.6	4.72	-0.9	1.8	0.167	0.69884
ENSG00000165006	UBAP1	ubiquitin associated protein 1	ESCRT I complex|cytoplasm|cytosol|	protein transport|ubiquitin-dependent protein catabolic process via the multivesicular body sorting pathway|	ubiquitin binding|	10	0.6	6.43	10	-1.8	4.96	0.6	4.73	-2.7	1.3	0.167	0.69884
ENSG00000109220	CHIC2	cysteine-rich hydrophobic domain 2	cellular_component|Golgi-associated vesicle|plasma membrane|	biological_process|	molecular_function|protein binding|	10	1.6	2.92	10	0.4	3.14	0.5	4.73	0	2.5	0.167	0.69884
ENSG00000188878	FBF1	Fas (TNFRSF6) binding factor 1	spindle pole|centriole|apical junction complex|keratin filament|ciliary transition fiber|	cilium assembly|apical junction assembly|establishment of epithelial cell polarity|	protein binding|	10	2.5	6.3	10	-0.8	3.46	2.4	4.71	-0.5	5	0.168	0.701452
ENSG00000123737	EXOSC9	exosome component 9	nuclear exosome (RNase complex)|nuclear exosome (RNase complex)|exosome (RNase complex)|nucleus|nucleolus|cytoplasm|cytosol|intermediate filament cytoskeleton|	nuclear-transcribed mRNA catabolic process, deadenylation-dependent decay|nuclear-transcribed mRNA catabolic process|rRNA processing|immune response|gene expression|RNA metabolic process|mRNA metabolic process|positive regulation of cell growth|exonucleolytic nuclear-transcribed mRNA catabolic process involved in deadenylation-dependent decay|exonucleolytic nuclear-transcribed mRNA catabolic proc…	3'-5'-exoribonuclease activity|RNA binding|protein binding|AU-rich element binding|poly(A) RNA binding|	10	3	5.37	10	1.1	2.97	2.9	4.69	0.1	5.4	0.169	0.703481
ENSG00000181689	OR8K3	olfactory receptor, family 8, subfamily K, member 3	plasma membrane|integral component of membrane|	G-protein coupled receptor signaling pathway|detection of chemical stimulus involved in sensory perception of smell|	G-protein coupled receptor activity|olfactory receptor activity|	10	1.2	3.67	10	1	1.36	1.1	4.69	-0.5	2	0.169	0.703481
ENSG00000128923	FAM63B	family with sequence similarity 63, member B	cellular_component|	biological_process|	molecular_function|	10	0.4	1.21	10	1.5	5.05	1	4.69	0.1	2.6	0.169	0.703481
ENSG00000254692	TM9SF1	transmembrane 9 superfamily member 1	autophagic vacuole membrane|lysosomal membrane|integral component of membrane|cytoplasmic vesicle|	autophagy|	None	3	0.8	2.08	3	1.2	3.2	1	4.69	-0.1	2	0.169	0.703481
ENSG00000101292	PROKR2	prokineticin receptor 2	plasma membrane|integral component of membrane|	neuropeptide signaling pathway|circadian rhythm|	neuropeptide Y receptor activity|	10	0.2	0.307	10	0.8	5.88	0.7	4.69	0	1.8	0.169	0.703481
ENSG00000149311	ATM	ATM serine/threonine kinase	chromosome, telomeric region|nucleoplasm|spindle|cytoplasmic membrane-bounded vesicle|	telomere maintenance|double-strand break repair via homologous recombination|response to hypoxia|somitogenesis|pre-B cell allelic exclusion|DNA repair|double-strand break repair|protein phosphorylation|cellular response to DNA damage stimulus|DNA damage induced protein phosphorylation|DNA damage response, signal transduction by p53 class mediator resulting in cell cycle arrest|cell cycle arrest|m…	DNA binding|protein serine/threonine kinase activity|DNA-dependent protein kinase activity|protein binding|ATP binding|1-phosphatidylinositol-3-kinase activity|protein complex binding|histone serine kinase activity|protein dimerization activity|protein N-terminus binding|	10	0.3	0.359	10	0.8	5.12	0.6	4.68	0	1.7	0.169	0.703481
ENSG00000092439	TRPM7	transient receptor potential cation channel, subfamily M, member 7	ruffle|plasma membrane|integral component of membrane|	calcium-dependent cell-matrix adhesion|actomyosin structure organization|ion transmembrane transport|protein autophosphorylation|transmembrane transport|necroptotic process|calcium ion transmembrane transport|	actin binding|protein serine/threonine kinase activity|calcium channel activity|ATP binding|myosin binding|metal ion binding|	10	0.1	0.0972	10	1.1	7.2	1	4.66	0.1	2	0.17	0.705213
ENSG00000087302	C14ORF166	chromosome 14 open reading frame 166	nucleus|cytoplasm|microtubule organizing center|actin cytoskeleton|perinuclear region of cytoplasm|tRNA-splicing ligase complex|	transcription, DNA-templated|viral process|positive regulation of transcription from RNA polymerase II promoter|	RNA polymerase II core binding|protein binding|identical protein binding|poly(A) RNA binding|	9	0.9	2.31	9	0.7	2.73	0.8	4.67	-0.5	1.9	0.17	0.705213
ENSG00000161573	CCL16	chemokine (C-C motif) ligand 16	extracellular region|extracellular space|	chemotaxis|inflammatory response|immune response|cell communication|cell-cell signaling|positive chemotaxis|cell chemotaxis|cell chemotaxis|	chemokine activity|chemoattractant activity|	10	0.9	7.45	10	-0.9	2.96	0.8	4.67	-1	2	0.17	0.705213
ENSG00000156171	DRAM2	DNA-damage regulated autophagy modulator 2	cytoplasm|lysosome|lysosomal membrane|Golgi apparatus|microtubule cytoskeleton|integral component of membrane|intracellular membrane-bounded organelle|	apoptotic nuclear changes|execution phase of apoptosis|	None	10	2	3.41	10	1.8	1.55	1.9	4.64	0.2	4	0.172	0.711067
ENSG00000172465	TCEAL1	transcription elongation factor A (SII)-like 1	nucleus|	negative regulation of transcription from RNA polymerase II promoter|transcription, DNA-templated|	sequence-specific DNA binding transcription factor activity|	10	0.1	0.0299	10	0.7	5.89	0.6	4.64	0	1.7	0.172	0.711067
ENSG00000205323	SARNP	SAP domain containing ribonucleoprotein	transcription export complex|nucleus|nucleus|nuclear speck|intracellular membrane-bounded organelle|	transcription, DNA-templated|regulation of transcription, DNA-templated|mRNA export from nucleus|regulation of translation|	DNA binding|poly(A) RNA binding|	10	-0.4	1.94	10	0.8	4.97	0.7	4.61	-1	1.7	0.173	0.713048
ENSG00000134909	ARHGAP32	Rho GTPase activating protein 32	Golgi membrane|endoplasmic reticulum membrane|cytosol|cell cortex|endosome membrane|postsynaptic density|actin cytoskeleton|cell junction|dendritic spine|postsynaptic membrane|	small GTPase mediated signal transduction|positive regulation of GTPase activity|regulation of small GTPase mediated signal transduction|	GTPase activator activity|protein binding|phosphatidylinositol binding|	10	0.8	2.52	10	0.4	2.83	0.6	4.61	-0.1	1.6	0.173	0.713048
ENSG00000150779	TIMM8B	translocase of inner mitochondrial membrane 8 homolog B (yeast)	extracellular space|mitochondrial inner membrane|mitochondrial intermembrane space protein transporter complex|	protein targeting to mitochondrion|sensory perception of sound|cellular protein metabolic process|chaperone-mediated protein transport|	zinc ion binding|	10	0.3	1.2	10	2	7.04	1.9	4.6	0	4	0.174	0.714444
ENSG00000167822	OR8J3	olfactory receptor, family 8, subfamily J, member 3	plasma membrane|integral component of membrane|	G-protein coupled receptor signaling pathway|detection of chemical stimulus involved in sensory perception of smell|	G-protein coupled receptor activity|olfactory receptor activity|	10	1.2	4.38	10	-0.6	3.03	1.2	4.59	-1.8	2.7	0.174	0.714444
ENSG00000143353	LYPLAL1	lysophospholipase-like 1	cytosol|extracellular vesicular exosome|	protein depalmitoylation|biological_process|negative regulation of Golgi to plasma membrane protein transport|	lysophospholipase activity|	10	1	0.622	10	0.9	4.23	0.9	4.6	-0.4	2	0.174	0.714444
ENSG00000160679	CHTOP	chromatin target of PRMT1	transcription export complex|nucleolus|nuclear speck|	transcription, DNA-templated|regulation of transcription, DNA-templated|mRNA export from nucleus|positive regulation of ATPase activity|positive regulation of helicase activity|	protein binding|poly(A) RNA binding|	10	0.5	0.69	10	0.9	4.5	0.8	4.58	0	1.9	0.175	0.715545
ENSG00000176253	OR4K13	olfactory receptor, family 4, subfamily K, member 13	plasma membrane|integral component of membrane|	G-protein coupled receptor signaling pathway|detection of chemical stimulus involved in sensory perception of smell|	G-protein coupled receptor activity|olfactory receptor activity|	10	1	4.2	10	0.4	1.36	0.7	4.58	0	2	0.175	0.715545
ENSG00000122728	TAF1L	TAF1 RNA polymerase II, TATA box binding protein (TBP)-associated factor, 210kDa-like	cellular_component|transcription factor TFIID complex|	DNA-templated transcription, initiation|regulation of transcription from RNA polymerase II promoter|protein phosphorylation|male meiosis|histone acetylation|positive regulation of transcription, DNA-templated|	DNA binding|histone acetyltransferase activity|protein serine/threonine kinase activity|TBP-class protein binding|lysine-acetylated histone binding|	10	0.6	1.91	10	1.2	3.53	0.7	4.58	-0.2	2.4	0.175	0.715545
ENSG00000165886	UBTD1	ubiquitin domain containing 1	None	None	None	10	0.6	4.25	10	0.3	0.827	0.6	4.58	-0.2	1.6	0.175	0.715545
ENSG00000176393	RNPEP	arginyl aminopeptidase (aminopeptidase B)	extracellular region|extracellular region|extracellular space|plasma membrane|plasma membrane|extracellular vesicular exosome|	proteolysis|leukotriene biosynthetic process|	aminopeptidase activity|aminopeptidase activity|epoxide hydrolase activity|metalloexopeptidase activity|zinc ion binding|	10	0.5	2.93	10	0.5	1.91	0.5	4.57	-0.4	2	0.175	0.715545
ENSG00000120051	CCDC147	coiled-coil domain containing 147	extracellular space|	None	None	10	0.5	3.09	10	0.5	1.74	0.5	4.56	-0.2	1.4	0.176	0.717633
ENSG00000116903	EXOC8	exocyst complex component 8	exocyst|cytoplasm|plasma membrane|membrane|growth cone|	exocytosis|protein transport|cellular protein localization|cellular protein metabolic process|membrane organization|	protein binding|	10	0.7	3.79	10	0.3	1.62	0.5	4.56	-0.1	1.5	0.176	0.717633
ENSG00000138400	MDH1B	malate dehydrogenase 1B, NAD (soluble)	None	carbohydrate metabolic process|tricarboxylic acid cycle|malate metabolic process|	malate dehydrogenase activity|oxidoreductase activity, acting on the CH-OH group of donors, NAD or NADP as acceptor|	10	2.3	3.84	10	2	1.25	2.2	4.54	-0.1	5	0.177	0.718997
ENSG00000268472	AP002884.2	N/A	None	None	None	3	0.7	2.01	3	1	3.08	0.9	4.54	-0.1	2	0.177	0.718997
ENSG00000253767	PCDHGA8	protocadherin gamma subfamily A, 8	plasma membrane|integral component of membrane|	homophilic cell adhesion|	calcium ion binding|	4	0.7	2.16	4	0.8	2.67	0.7	4.54	-0.2	2	0.177	0.718997
ENSG00000100614	PPM1A	protein phosphatase, Mg2+/Mn2+ dependent, 1A	nucleus|nucleoplasm|cytosol|cytosol|voltage-gated calcium channel complex|membrane|neuron projection|	negative regulation of transcription from RNA polymerase II promoter|transcription, DNA-templated|transcription initiation from RNA polymerase II promoter|protein dephosphorylation|N-terminal protein myristoylation|cell cycle arrest|transforming growth factor beta receptor signaling pathway|insulin receptor signaling pathway|gene expression|negative regulation of SMAD protein complex assembly|Wnt…	magnesium ion binding|protein serine/threonine phosphatase activity|protein serine/threonine phosphatase activity|signal transducer activity|protein binding|protein C-terminus binding|manganese ion binding|calmodulin-dependent protein phosphatase activity|R-SMAD binding|	10	0.4	0.869	10	0.4	3.91	0.4	4.54	-0.2	1.3	0.177	0.718997
ENSG00000229117	RPL41	ribosomal protein L41	cytosol|cytosolic large ribosomal subunit|	nuclear-transcribed mRNA catabolic process, nonsense-mediated decay|translation|translation|translational initiation|translational elongation|translational termination|SRP-dependent cotranslational protein targeting to membrane|gene expression|viral process|RNA metabolic process|mRNA metabolic process|viral life cycle|viral transcription|cellular protein metabolic process|	RNA binding|structural constituent of ribosome|	2	-0.4	0.662	2	1.6	5.82	1.6	4.52	-0.6	3	0.178	0.719783
ENSG00000225362	CT62	cancer/testis antigen 62	None	None	None	10	0.5	2.09	10	0.5	2.71	0.5	4.53	-0.5	1.6	0.178	0.719783
ENSG00000181562	EDDM3A	epididymal protein 3A	extracellular space|	sperm displacement|	None	10	0.7	2.62	10	0.4	2.26	0.5	4.53	-0.1	1.9	0.178	0.719783
ENSG00000114125	RNF7	ring finger protein 7	nucleus|nucleus|cytoplasm|cytoplasm|Cul5-RING ubiquitin ligase complex|	intrinsic apoptotic signaling pathway in response to oxidative stress|protein ubiquitination|negative regulation of apoptotic process|protein neddylation|response to redox state|	copper ion binding|protein binding|zinc ion binding|NEDD8 ligase activity|	10	1.9	3.12	10	0.5	2.84	0.5	4.53	-0.6	3.9	0.178	0.719783
ENSG00000128040	SPINK2	serine peptidase inhibitor, Kazal type 2 (acrosin-trypsin inhibitor)	acrosomal vesicle|extracellular region|	male germ cell proliferation|spermatid development|fertilization|seminiferous tubule development|negative regulation of serine-type endopeptidase activity|	endopeptidase inhibitor activity|serine-type endopeptidase inhibitor activity|	10	1.1	6.33	10	-0.7	1.06	0.5	4.52	-0.3	2.6	0.178	0.719783
ENSG00000113649	TCERG1	transcription elongation regulator 1	nucleus|	negative regulation of transcription from RNA polymerase II promoter|transcription from RNA polymerase II promoter|	RNA polymerase II repressing transcription factor binding|RNA polymerase II transcription corepressor activity|transcription coactivator activity|protein binding|poly(A) RNA binding|proline-rich region binding|	10	0.9	3.83	10	0.6	1.2	0.8	4.51	-0.3	1.8	0.179	0.722262
ENSG00000259658	RP11-89K11.1	N/A	None	None	None	3	3	6.45	3	-0.8	1.9	2.9	4.49	-0.9	5	0.18	0.72473
ENSG00000137947	GTF2B	general transcription factor IIB	nucleoplasm|	regulation of transcription, DNA-templated|transcription from RNA polymerase II promoter|transcription initiation from RNA polymerase II promoter|transcription elongation from RNA polymerase II promoter|gene expression|viral process|	core promoter binding|protein binding|transcription factor binding|zinc ion binding|TBP-class protein binding|thyroid hormone receptor binding|	8	-1	2.78	7	1.4	7.21	1.3	4.49	-1.2	3	0.18	0.72473
ENSG00000230510	PPP5D1	PPP5 tetratricopeptide repeat domain containing 1	None	None	None	10	0.6	3.23	10	0.3	1.8	0.5	4.49	-0.3	1.9	0.18	0.72473
ENSG00000167994	RAB3IL1	RAB3A interacting protein (rabin3)-like 1	None	protein transport|positive regulation of Rab GTPase activity|	protein binding|Rab guanyl-nucleotide exchange factor activity|	10	-0.2	0.248	10	2	7.63	1.9	4.47	-0.1	4	0.181	0.725909
ENSG00000204179	PTPN20A	N/A	None	None	None	1	1.3	4.08	1	0.6	1.04	1.1	4.48	-0.8	2	0.181	0.725909
ENSG00000147475	ERLIN2	ER lipid raft associated 2	endoplasmic reticulum|endoplasmic reticulum membrane|integral component of membrane|protein complex|extracellular vesicular exosome|	cell death|ER-associated ubiquitin-dependent protein catabolic process|	protein binding|	10	-0.2	0.163	10	0.7	5.77	0.6	4.48	-0.3	1.6	0.181	0.725909
ENSG00000185122	HSF1	heat shock transcription factor 1	nucleus|cytoplasm|protein complex|pronucleus|	negative regulation of transcription from RNA polymerase II promoter|embryonic placenta development|transcription, DNA-templated|protein phosphorylation|defense response|female meiotic division|spermatogenesis|negative regulation of cell proliferation|response to lipopolysaccharide|negative regulation of tumor necrosis factor production|cellular response to heat|positive regulation of multicellul…	RNA polymerase II core promoter proximal region sequence-specific DNA binding|RNA polymerase II core promoter proximal region sequence-specific DNA binding transcription factor activity involved in negative regulation of transcription|RNA polymerase II intronic transcription regulatory region sequence-specific DNA binding|chromatin binding|sequence-specific DNA binding transcription factor activi…	10	2	3.53	10	0.4	2.42	0.4	4.48	0	3.3	0.181	0.725909
ENSG00000119950	MXI1	MAX interactor 1, dimerization protein	nucleus|nucleolus|cytoplasm|	negative regulation of transcription from RNA polymerase II promoter|transcription, DNA-templated|negative regulation of cell proliferation|cytoplasmic sequestering of transcription factor|	DNA binding|transcription corepressor activity|protein dimerization activity|	10	0.5	2.43	10	0.4	2.44	0.4	4.47	-0.1	1.4	0.181	0.725909
ENSG00000168813	ZNF507	zinc finger protein 507	nucleus|	transcription, DNA-templated|regulation of transcription, DNA-templated|	DNA binding|metal ion binding|	10	1.4	6.31	10	0.3	0.708	1	4.46	0	2.7	0.182	0.728213
ENSG00000213983	AP1G2	adaptor-related protein complex 1, gamma 2 subunit	Golgi apparatus|Golgi-associated vesicle|endosome membrane|membrane|AP-1 adaptor complex|transport vesicle|	intracellular protein transport|viral process|vesicle-mediated transport|	protein binding|protein transporter activity|	10	0.6	2.5	10	0.5	2.28	0.5	4.45	-0.3	2	0.182	0.728213
ENSG00000061987	MON2	MON2 homolog (S. cerevisiae)	trans-Golgi network|	Golgi to endosome transport|protein transport|vesicle-mediated transport|actin cytoskeleton organization|positive regulation of GTPase activity|	ARF guanyl-nucleotide exchange factor activity|protein binding|	10	0.5	4.25	10	0.3	0.518	0.4	4.45	-0.1	1.5	0.182	0.728213
ENSG00000152784	PRDM8	PR domain containing 8	nucleus|	transcription, DNA-templated|corpus callosum morphogenesis|corticospinal tract morphogenesis|negative regulation of transcription, DNA-templated|histone H3-K9 methylation|	DNA binding|chromatin binding|transcription corepressor activity|metal ion binding|histone methyltransferase activity (H3-K9 specific)|	10	1.1	6.29	10	0.1	0.193	0.8	4.44	0	2.3	0.183	0.731074
ENSG00000145348	TBCK	TBC1 domain containing kinase	None	protein phosphorylation|positive regulation of Rab GTPase activity|	protein kinase activity|Rab GTPase activator activity|ATP binding|	10	0.4	1.65	10	0.5	3.08	0.4	4.44	-0.3	1.4	0.183	0.731074
ENSG00000223601	EBLN1	endogenous Bornavirus-like nucleoprotein 1	None	None	None	10	1.9	1.11	10	1.3	4.3	1.6	4.43	-0.2	3.6	0.184	0.731936
ENSG00000110944	IL23A	interleukin 23, alpha subunit p19	interleukin-23 complex|	positive regulation of T cell mediated cytotoxicity|positive regulation of defense response to virus by host|positive regulation of defense response to virus by host|positive regulation of T-helper 1 type immune response|positive regulation of T-helper 1 type immune response|positive regulation of T-helper 1 type immune response|positive regulation of T-helper 1 type immune response|inflammatory …	cytokine activity|interleukin-23 receptor binding|	10	0	0	10	0.8	7.19	0.8	4.43	-0.1	1.9	0.184	0.731936
ENSG00000079337	RAPGEF3	Rap guanine nucleotide exchange factor (GEF) 3	plasma membrane|cAMP-dependent protein kinase complex|endomembrane system|membrane|extracellular vesicular exosome|	angiogenesis|energy reserve metabolic process|signal transduction|blood coagulation|cell proliferation|cAMP-mediated signaling|platelet activation|positive regulation of cAMP catabolic process|Rap protein signal transduction|positive regulation of Rap GTPase activity|small molecule metabolic process|positive regulation of angiogenesis|regulation of protein kinase activity|regulation of insulin se…	guanyl-nucleotide exchange factor activity|protein binding|cAMP-dependent protein kinase regulator activity|Rap guanyl-nucleotide exchange factor activity|cAMP binding|	10	0.5	0.924	10	0.7	4.02	0.6	4.43	-0.1	1.6	0.184	0.731936
ENSG00000104313	EYA1	EYA transcriptional coactivator and phosphatase 1	nucleus|cytoplasm|	establishment of mitotic spindle orientation|metanephros development|branching involved in ureteric bud morphogenesis|outflow tract morphogenesis|double-strand break repair|transcription, DNA-templated|pattern specification process|sensory perception of sound|anatomical structure morphogenesis|response to ionizing radiation|striated muscle tissue development|histone dephosphorylation|protein sumo…	RNA binding|protein tyrosine phosphatase activity|protein binding|metal ion binding|	10	0.4	1.51	10	0.4	3.16	0.4	4.42	-0.3	1.4	0.184	0.731936
ENSG00000174738	NR1D2	nuclear receptor subfamily 1, group D, member 2	nucleus|nucleus|nucleoplasm|	regulation of transcription, DNA-templated|transcription initiation from RNA polymerase II promoter|gene expression|regulation of lipid metabolic process|intracellular receptor signaling pathway|regulation of circadian rhythm|steroid hormone mediated signaling pathway|negative regulation of transcription, DNA-templated|positive regulation of transcription, DNA-templated|rhythmic process|regulatio…	core promoter sequence-specific DNA binding|steroid hormone receptor activity|ligand-activated sequence-specific DNA binding RNA polymerase II transcription factor activity|protein binding|zinc ion binding|	10	0.7	1.74	10	1.8	5.29	1.6	4.41	-0.5	3.5	0.185	0.73279
ENSG00000228144	TMBIM4	transmembrane BAX inhibitor motif containing 4	Golgi membrane|Golgi stack|integral component of membrane|	apoptotic process|negative regulation of apoptotic process|regulation of calcium-mediated signaling|	protein binding|	4	0.5	2.42	4	1.1	3.25	0.9	4.41	0	2	0.185	0.73279
ENSG00000100395	L3MBTL2	l(3)mbt-like 2 (Drosophila)	nucleus|	transcription, DNA-templated|regulation of transcription, DNA-templated|chromatin modification|	protein binding|zinc ion binding|methylated histone binding|histone binding|	10	0.6	3.99	10	0.4	0.883	0.6	4.39	-1.1	1.9	0.186	0.735474
ENSG00000127947	PTPN12	protein tyrosine phosphatase, non-receptor type 12	podosome|cytoplasm|cytosol|plasma membrane|cell junction|cell projection|	protein dephosphorylation|peptidyl-tyrosine dephosphorylation|peptidyl-tyrosine dephosphorylation|	non-membrane spanning protein tyrosine phosphatase activity|protein binding|SH3 domain binding|	10	0.3	0.841	10	0.5	4.04	0.5	4.39	-0.1	1.5	0.186	0.735474
ENSG00000124733	MEA1	male-enhanced antigen 1	cytoplasm|	spermatogenesis|male gonad development|cell differentiation|	protein binding|	10	1.2	6.89	10	-0.3	0.682	1.1	4.37	-0.5	2.7	0.187	0.737439
ENSG00000145335	SNCA	synuclein, alpha (non A4 component of amyloid precursor)	extracellular region|nucleus|nuclear outer membrane|cytoplasm|mitochondrion|lysosome|rough endoplasmic reticulum|Golgi apparatus|cytosol|ribosome|plasma membrane|cell cortex|synaptic vesicle|actin cytoskeleton|inclusion body|cell junction|axon|growth cone|platelet alpha granule membrane|terminal bouton|fibril|perinuclear region of cytoplasm|	microglial cell activation|positive regulation of receptor recycling|negative regulation of protein phosphorylation|positive regulation of neurotransmitter secretion|fatty acid metabolic process|neutral lipid metabolic process|phospholipid metabolic process|activation of cysteine-type endopeptidase activity involved in apoptotic process|mitochondrial membrane organization|aging|adult locomotory b…	magnesium ion binding|copper ion binding|calcium ion binding|protein binding|phospholipid binding|microtubule binding|ferrous iron binding|zinc ion binding|oxidoreductase activity|kinesin binding|protein domain specific binding|Hsp70 protein binding|histone binding|identical protein binding|alpha-tubulin binding|cysteine-type endopeptidase inhibitor activity involved in apoptotic process|phosphol…	10	0.7	4.26	10	0.4	0.699	0.5	4.37	-0.4	1.9	0.187	0.737439
ENSG00000109667	SLC2A9	solute carrier family 2 (facilitated glucose transporter), member 9	nuclear envelope|plasma membrane|integral component of plasma membrane|integral component of membrane|	glucose transport|proton transport|urate metabolic process|transmembrane transport|	sugar:proton symporter activity|glucose transmembrane transporter activity|	10	3.1	7.96	10	0	0	3.1	4.35	0.2	6	0.188	0.738828
ENSG00000058600	POLR3E	polymerase (RNA) III (DNA directed) polypeptide E (80kD)	nucleus|nucleoplasm|DNA-directed RNA polymerase III complex|DNA-directed RNA polymerase III complex|centrosome|cytosol|	transcription from RNA polymerase III promoter|transcription elongation from RNA polymerase III promoter|termination of RNA polymerase III transcription|gene expression|positive regulation of type I interferon production|innate immune response|defense response to virus|	RNA polymerase III activity|	10	0.2	0.567	10	2.8	7.61	2.8	4.36	0.3	5	0.188	0.738828
ENSG00000153214	TMEM87B	transmembrane protein 87B	integral component of membrane|	None	None	10	-0.8	2.6	10	1.5	7.1	0.8	4.35	-0.7	3	0.188	0.738828
ENSG00000104081	BMF	Bcl2 modifying factor	acrosomal vesicle|mitochondrial outer membrane|cytosol|plasma membrane|myosin complex|	apoptotic process|positive regulation of protein homooligomerization|anoikis|positive regulation of release of cytochrome c from mitochondria|intrinsic apoptotic signaling pathway|positive regulation of protein insertion into mitochondrial membrane involved in apoptotic signaling pathway|negative regulation of apoptotic signaling pathway|positive regulation of intrinsic apoptotic signaling pathwa…	protein binding|	10	1	4.28	10	-2.2	2.68	0.7	4.35	-2.5	3	0.188	0.738828
ENSG00000181761	OR8H3	olfactory receptor, family 8, subfamily H, member 3	plasma membrane|integral component of membrane|	G-protein coupled receptor signaling pathway|detection of chemical stimulus involved in sensory perception of smell|	G-protein coupled receptor activity|olfactory receptor activity|	10	-0.3	0.34	10	1	6.32	0.9	4.34	-0.1	2	0.189	0.741906
ENSG00000163492	CCDC141	coiled-coil domain containing 141	None	None	protein binding|	10	1.4	4.61	10	0.3	0.42	0.9	4.33	-0.2	2.7	0.19	0.744124
ENSG00000112078	KCTD20	potassium channel tetramerization domain containing 20	None	protein homooligomerization|	None	10	0.4	1.4	10	0.5	3.28	0.5	4.33	-0.2	1.5	0.19	0.744124
ENSG00000116350	SRSF4	serine/arginine-rich splicing factor 4	nucleus|nucleoplasm|nuclear speck|	RNA splicing, via transesterification reactions|mRNA splicing, via spliceosome|transcription from RNA polymerase II promoter|termination of RNA polymerase II transcription|mRNA processing|mRNA export from nucleus|RNA splicing|gene expression|mRNA 3'-end processing|negative regulation of mRNA splicing, via spliceosome|	nucleotide binding|poly(A) RNA binding|	10	0.8	3.52	10	0.4	1.54	0.5	4.32	-0.2	1.8	0.19	0.744124
ENSG00000135111	TBX3	T-box 3	nucleus|	negative regulation of transcription from RNA polymerase II promoter|skeletal system development|blood vessel development|in utero embryonic development|heart looping|outflow tract morphogenesis|atrioventricular bundle cell differentiation|transcription, DNA-templated|regulation of transcription from RNA polymerase II promoter|cell aging|positive regulation of cell proliferation|anterior/posterio…	RNA polymerase II transcription factor binding|RNA polymerase II activating transcription factor binding|sequence-specific DNA binding transcription factor activity|protein binding|sequence-specific DNA binding|	10	0.5	3.72	10	0.4	0.954	0.5	4.32	-0.2	1.4	0.19	0.744124
ENSG00000268365	AL646016.1	N/A	None	None	None	2	1.7	5.69	2	-0.3	0.159	1.7	4.31	-0.4	3	0.191	0.745623
ENSG00000180185	FAHD1	fumarylacetoacetate hydrolase domain containing 1	nucleus|cytoplasm|mitochondrion|mitochondrial inner membrane|cytosol|	metabolic process|	acetylpyruvate hydrolase activity|fumarylpyruvate hydrolase activity|metal ion binding|acylpyruvate hydrolase activity|	10	1.3	1.35	10	1.7	3.68	1.6	4.3	-0.1	3	0.191	0.745623
ENSG00000070371	CLTCL1	clathrin, heavy chain-like 1	trans-Golgi network|spindle|coated pit|membrane|clathrin coat of trans-Golgi network vesicle|clathrin coat of coated pit|coated vesicle|clathrin-coated vesicle|	intracellular protein transport|receptor-mediated endocytosis|mitotic nuclear division|signal transduction|anatomical structure morphogenesis|positive regulation of glucose import|	signal transducer activity|structural molecule activity|protein binding|	10	1.6	4.96	10	0.6	1.79	0.9	4.31	0.1	2.8	0.191	0.745623
ENSG00000159461	AMFR	autocrine motility factor receptor, E3 ubiquitin protein ligase	Hrd1p ubiquitin ligase complex|nucleus|endoplasmic reticulum membrane|membrane|integral component of membrane|integral component of endoplasmic reticulum membrane|dendrite|growth cone|neuronal cell body|protein complex|perinuclear region of cytoplasm|	protein polyubiquitination|ubiquitin-dependent protein catabolic process|cellular component movement|signal transduction|aging|learning or memory|ER-associated ubiquitin-dependent protein catabolic process|ER-associated ubiquitin-dependent protein catabolic process|endoplasmic reticulum unfolded protein response|protein oligomerization|	ubiquitin-protein transferase activity|ubiquitin-protein transferase activity|receptor activity|protein binding|zinc ion binding|ligase activity|	10	0.4	2.48	10	0.3	2.26	0.4	4.31	-0.4	1.4	0.191	0.745623
ENSG00000139496	NUPL1	nucleoporin like 1	nuclear envelope|nuclear pore|nuclear membrane|	mitotic cell cycle|carbohydrate metabolic process|nucleocytoplasmic transport|mitotic nuclear envelope disassembly|hexose transport|regulation of glucose transport|protein transport|glucose transport|viral process|cytokine-mediated signaling pathway|small molecule metabolic process|mRNA transport|transmembrane transport|	nucleocytoplasmic transporter activity|protein binding|	10	1.1	4.11	10	1.9	1.92	1.6	4.29	-0.2	3.6	0.192	0.74853
ENSG00000131725	WDR44	WD repeat domain 44	Golgi apparatus|cytosol|endosome membrane|perinuclear region of cytoplasm|	None	None	10	0	0	10	0.8	5.42	0.7	4.29	-0.1	1.8	0.192	0.74853
ENSG00000122711	SPINK4	serine peptidase inhibitor, Kazal type 4	extracellular region|	negative regulation of endopeptidase activity|response to drug|	serine-type endopeptidase inhibitor activity|	10	1.1	6.66	10	-1.9	6.5	0.8	4.28	-3.3	2.4	0.193	0.75086
ENSG00000165533	TTC8	tetratricopeptide repeat domain 8	cytoplasm|centrosome|cilium|photoreceptor connecting cilium|BBSome|ciliary basal body|ciliary membrane|	axon guidance|sensory perception of smell|protein transport|olfactory bulb development|regulation of protein localization|nonmotile primary cilium assembly|multicellular organism growth|cilium assembly|fat cell differentiation|establishment of anatomical structure orientation|sensory processing|camera-type eye photoreceptor cell differentiation|renal tubule development|	RNA polymerase II repressing transcription factor binding|protein binding|	10	0.3	1.06	10	0.8	4.36	0.6	4.28	-0.4	1.8	0.193	0.75086
ENSG00000171970	ZNF57	zinc finger protein 57	nucleus|	transcription, DNA-templated|regulation of transcription, DNA-templated|	DNA binding|metal ion binding|	10	0.5	1.67	10	1.4	4.12	0.6	4.27	0	2.6	0.193	0.75086
ENSG00000114650	SCAP	SREBF chaperone	Golgi membrane|endoplasmic reticulum|endoplasmic reticulum membrane|Golgi apparatus|ER to Golgi transport vesicle membrane|integral component of membrane|protein complex|	response to hypoxia|aging|cholesterol metabolic process|response to insulin|SREBP signaling pathway|regulation of fatty acid biosynthetic process|small molecule metabolic process|negative regulation of cholesterol biosynthetic process|positive regulation of low-density lipoprotein particle receptor biosynthetic process|	protein binding|protein complex binding|unfolded protein binding|	10	0.7	2.67	10	0.4	2.27	0.5	4.28	-0.1	1.5	0.193	0.75086
ENSG00000120526	NUDCD1	NudC domain containing 1	nucleus|cytoplasm|	immune system process|	None	10	1.3	4.76	10	0.2	0.301	0.6	4.25	0	2.5	0.194	0.752327
ENSG00000100324	TAB1	TGF-beta activated kinase 1/MAP3K7 binding protein 1	nucleus|cytoplasm|cytosol|endosome membrane|protein complex|	activation of MAPKKK activity|activation of MAPK activity|in utero embryonic development|toll-like receptor signaling pathway|MyD88-dependent toll-like receptor signaling pathway|MyD88-independent toll-like receptor signaling pathway|heart morphogenesis|transforming growth factor beta receptor signaling pathway|I-kappaB kinase/NF-kappaB signaling|JNK cascade|lung development|toll-like receptor 2 …	catalytic activity|protein binding|enzyme activator activity|kinase activator activity|protein complex binding|mitogen-activated protein kinase p38 binding|	10	0.3	0.72	10	0.8	4.73	0.6	4.25	-0.4	1.7	0.194	0.752327
ENSG00000115687	PASK	PAS domain containing serine/threonine kinase	nucleus|cytoplasm|Golgi apparatus|	protein phosphorylation|signal transduction|regulation of respiratory gaseous exchange|negative regulation of glycogen biosynthetic process|positive regulation of translation|protein autophosphorylation|regulation of glucagon secretion|regulation of energy homeostasis|	protein serine/threonine kinase activity|signal transducer activity|protein binding|ATP binding|phosphatidylinositol binding|	10	0.5	2.28	10	0.5	2.24	0.5	4.26	-0.1	1.5	0.194	0.752327
ENSG00000188706	ZDHHC9	zinc finger, DHHC-type containing 9	palmitoyltransferase complex|cytoplasm|endoplasmic reticulum|endoplasmic reticulum membrane|Golgi apparatus|integral component of membrane|intrinsic component of Golgi membrane|	peptidyl-L-cysteine S-palmitoylation|protein palmitoylation|	zinc ion binding|palmitoyltransferase activity|protein-cysteine S-palmitoyltransferase activity|Ras palmitoyltransferase activity|	10	0.4	1.46	10	0.4	3.04	0.4	4.25	-1.1	1.4	0.194	0.752327
ENSG00000122122	SASH3	SAM and SH3 domain containing 3	nucleus|cytoplasm|	positive regulation of immunoglobulin production|positive regulation of T cell cytokine production|positive regulation of B cell proliferation|positive regulation of interferon-gamma production|positive regulation of interleukin-10 production|positive regulation of interleukin-2 production|positive regulation of interleukin-4 production|positive regulation of tumor necrosis factor production|posi…	None	10	2	5.81	10	0.5	2.82	1.9	4.24	0.1	3.8	0.195	0.755064
ENSG00000174982	OR4S2	olfactory receptor, family 4, subfamily S, member 2	plasma membrane|integral component of membrane|	G-protein coupled receptor signaling pathway|detection of chemical stimulus involved in sensory perception of smell|	G-protein coupled receptor activity|olfactory receptor activity|	10	1	2.56	10	0.6	2.66	0.8	4.24	-0.1	1.9	0.195	0.755064
ENSG00000176904	OR51H1P	olfactory receptor, family 51, subfamily H, member 1 pseudogene	plasma membrane|integral component of membrane|	G-protein coupled receptor signaling pathway|detection of chemical stimulus involved in sensory perception of smell|	G-protein coupled receptor activity|olfactory receptor activity|	10	1	1.92	10	0.9	2.58	1	4.23	-1.9	2	0.196	0.756084
ENSG00000122644	ARL4A	ADP-ribosylation factor-like 4A	nucleus|nucleolus|cytoplasm|plasma membrane|	small GTPase mediated signal transduction|brown fat cell differentiation|	protein binding|GTP binding|	10	0.1	0.0477	10	0.7	6	0.7	4.22	-0.2	1.7	0.196	0.756084
ENSG00000171566	PLRG1	pleiotropic regulator 1	nucleus|nuclear speck|catalytic step 2 spliceosome|	mRNA splicing, via spliceosome|signal transduction|regulation of RNA biosynthetic process|	transcription corepressor activity|signal transducer activity|protein binding|	10	0.6	3.83	10	0.5	0.679	0.6	4.23	-0.3	1.7	0.196	0.756084
ENSG00000138018	EPT1	ethanolaminephosphotransferase 1 (CDP-ethanolamine-specific)	endoplasmic reticulum membrane|integral component of membrane|	phospholipid metabolic process|phosphatidylethanolamine biosynthetic process|phosphatidylethanolamine biosynthetic process|small molecule metabolic process|glycerophospholipid biosynthetic process|	ethanolaminephosphotransferase activity|metal ion binding|	10	0.6	4.01	10	0.3	1.23	0.5	4.23	-0.2	1.6	0.196	0.756084
ENSG00000211806	TRAV25	T cell receptor alpha variable 25	None	None	None	10	0.3	1.25	10	0.7	3.43	0.4	4.22	-0.2	1.6	0.196	0.756084
ENSG00000152223	EPG5	ectopic P-granules autophagy protein 5 homolog (C. elegans)	None	autophagy|	None	9	2.6	4.56	9	0.6	2.32	0.7	4.21	0	4.7	0.197	0.758659
ENSG00000175646	PRM1	protamine 1	nucleosome|nucleoplasm|	DNA packaging|multicellular organismal development|spermatogenesis|cell differentiation|chromosome condensation|	DNA binding|	10	-0.5	0.317	10	0.7	6.33	0.6	4.21	-0.4	1.8	0.197	0.758659
ENSG00000114374	USP9Y	ubiquitin specific peptidase 9, Y-linked	cytoplasm|	ubiquitin-dependent protein catabolic process|transforming growth factor beta receptor signaling pathway|spermatogenesis|protein deubiquitination|BMP signaling pathway|	ubiquitin-specific protease activity|cysteine-type peptidase activity|co-SMAD binding|	10	0.2	0.29	10	0.7	5.46	0.5	4.21	-0.1	1.6	0.197	0.758659
ENSG00000064309	CDON	cell adhesion associated, oncogene regulated	plasma membrane|integral component of membrane|extracellular matrix|	cell fate specification|positive regulation of protein phosphorylation|lens development in camera-type eye|cell adhesion|smoothened signaling pathway|myoblast fusion|anterior/posterior pattern specification|embryonic body morphogenesis|skeletal muscle satellite cell differentiation|cerebral cortex development|muscle cell differentiation|positive regulation of MAPK cascade|regulation of protein he…	protein binding|	10	0.2	0.913	10	0.5	4.24	0.4	4.21	-0.2	1.4	0.197	0.758659
ENSG00000104859	CLASRP	CLK4-associating serine/arginine rich protein	nucleus|	mRNA processing|RNA splicing|	None	10	1.5	3.31	10	0.3	1.56	0.4	4.21	-0.1	2.8	0.197	0.758659
ENSG00000159958	TNFRSF13C	tumor necrosis factor receptor superfamily, member 13C	external side of plasma membrane|integral component of membrane|	B cell homeostasis|positive regulation of germinal center formation|positive regulation of B cell proliferation|T cell costimulation|B cell costimulation|positive regulation of T cell proliferation|positive regulation of interferon-gamma biosynthetic process|	None	10	1.6	3.87	10	0.8	1.99	1.1	4.2	0	2.9	0.198	0.759376
ENSG00000204386	NEU1	sialidase 1 (lysosomal sialidase)	lysosome|lysosomal membrane|plasma membrane|cytoplasmic membrane-bounded vesicle|cell junction|lysosomal lumen|intracellular membrane-bounded organelle|extracellular vesicular exosome|	sphingolipid metabolic process|glycosphingolipid metabolic process|oligosaccharide catabolic process|lipid catabolic process|small molecule metabolic process|	exo-alpha-sialidase activity|exo-alpha-(2->3)-sialidase activity|exo-alpha-(2->6)-sialidase activity|exo-alpha-(2->8)-sialidase activity|	10	0.3	1.68	10	0.7	3.11	0.4	4.19	0	1.7	0.198	0.759376
ENSG00000101333	PLCB4	phospholipase C, beta 4	nucleus|smooth endoplasmic reticulum|cytosol|postsynaptic density|dendrite|	lipid catabolic process|intracellular signal transduction|inositol phosphate metabolic process|small molecule metabolic process|	phosphatidylinositol phospholipase C activity|phospholipase C activity|signal transducer activity|calcium ion binding|	10	1.1	0.173	10	0.6	4.54	0.6	4.17	-0.3	1.8	0.2	0.763481
ENSG00000186666	BCDIN3D	BCDIN3 domain containing	nucleus|cytoplasm|	RNA methylation|miRNA metabolic process|negative regulation of pre-miRNA processing|	O-methyltransferase activity|RNA methyltransferase activity|	10	0.4	3.46	10	0.3	1.06	0.4	4.16	-0.9	1.6	0.2	0.763481
ENSG00000079385	CEACAM1	carcinoembryonic antigen-related cell adhesion molecule 1 (biliary glycoprotein)	plasma membrane|integral component of plasma membrane|membrane|integral component of membrane|extracellular vesicular exosome|	angiogenesis|homophilic cell adhesion|integrin-mediated signaling pathway|cell migration|	molecular_function|protein binding|protein homodimerization activity|	10	0.6	2.42	10	0.4	2.1	0.4	4.17	-0.1	1.6	0.2	0.763481
ENSG00000211797	TRAV17	T cell receptor alpha variable 17	None	None	None	10	3.6	7.81	10	0	0	3.6	4.15	0.8	7	0.201	0.764031
ENSG00000135324	MRAP2	melanocortin 2 receptor accessory protein 2	endoplasmic reticulum|endoplasmic reticulum membrane|plasma membrane|integral component of membrane|	energy reserve metabolic process|feeding behavior|positive regulation of cAMP biosynthetic process|protein localization to cell surface|energy homeostasis|	corticotropin hormone receptor binding|type 3 melanocortin receptor binding|type 4 melanocortin receptor binding|type 5 melanocortin receptor binding|type 1 melanocortin receptor binding|	10	1	1.29	10	3.4	6.08	3.3	4.14	0.3	6	0.201	0.764031
ENSG00000218357	LL22NC03-75H12.2	N/A	None	None	None	10	3.1	7.47	10	0.1	0.176	3	4.14	0.1	6	0.201	0.764031
ENSG00000166575	TMEM135	transmembrane protein 135	peroxisome|integral component of membrane|	peroxisome organization|	None	10	1	6.79	10	0	0	0.9	4.15	0	2	0.201	0.764031
ENSG00000119596	YLPM1	YLP motif containing 1	nucleus|nuclear speck|	negative regulation of transcription from RNA polymerase II promoter|transcription, DNA-templated|biological_process|regulation of telomere maintenance|	RNA polymerase II core promoter proximal region sequence-specific DNA binding transcription factor activity involved in negative regulation of transcription|protein binding|poly(A) RNA binding|	10	0.1	0.25	10	0.7	5.8	0.6	4.15	0	1.7	0.201	0.764031
ENSG00000165288	BRWD3	bromodomain and WD repeat domain containing 3	None	cytoskeleton organization|regulation of cell shape|	None	10	-2.5	3.24	10	0.6	5.73	0.5	4.14	-3.9	2	0.201	0.764031
ENSG00000145741	BTF3	basic transcription factor 3	nucleus|cytoplasm|	in utero embryonic development|regulation of transcription, DNA-templated|transcription from RNA polymerase II promoter|protein transport|	protein binding|poly(A) RNA binding|	10	0.5	3.62	10	0.3	0.837	0.5	4.14	-0.4	1.6	0.201	0.764031
ENSG00000231738	TSPAN19	tetraspanin 19	integral component of membrane|	None	None	10	0.7	2.93	10	0.4	1.82	0.5	4.14	-0.2	1.6	0.201	0.764031
ENSG00000168615	ADAM9	ADAM metallopeptidase domain 9	extracellular space|extracellular space|cytoplasm|cell surface|integral component of membrane|basolateral plasma membrane|intrinsic component of external side of plasma membrane|	activation of MAPKK activity|membrane protein ectodomain proteolysis|membrane protein ectodomain proteolysis|cell adhesion|cell-matrix adhesion|transforming growth factor beta receptor signaling pathway|transforming growth factor beta receptor signaling pathway|integrin-mediated signaling pathway|response to manganese ion|extracellular matrix disassembly|extracellular matrix organization|keratino…	metalloendopeptidase activity|metalloendopeptidase activity|protein kinase C binding|integrin binding|integrin binding|integrin binding|protein binding|collagen binding|metallopeptidase activity|zinc ion binding|SH3 domain binding|SH3 domain binding|laminin binding|	9	0.5	3.32	9	0.4	1.09	0.4	4.14	-1.2	1.5	0.201	0.764031
ENSG00000253304	TMEM200B	transmembrane protein 200B	integral component of membrane|	None	None	10	0.3	2.11	10	0.6	2.75	0.4	4.15	-0.2	1.5	0.201	0.764031
ENSG00000015479	MATR3	matrin 3	nucleus|nuclear inner membrane|membrane|nuclear matrix|	None	nucleotide binding|structural molecule activity|protein binding|zinc ion binding|poly(A) RNA binding|	10	1	4.39	10	0.5	0.825	0.8	4.13	-0.1	1.9	0.202	0.766271
ENSG00000155957	TMBIM4	transmembrane BAX inhibitor motif containing 4	Golgi membrane|Golgi stack|integral component of membrane|	apoptotic process|negative regulation of apoptotic process|regulation of calcium-mediated signaling|	protein binding|	10	1.1	5.26	10	-2.8	4.1	1.7	4.11	-3.7	4	0.203	0.767653
ENSG00000166889	PATL1	protein associated with topoisomerase II homolog 1 (yeast)	cytoplasmic mRNA processing body|cytosol|PML body|nuclear speck|CCR4-NOT complex|intracellular membrane-bounded organelle|	nuclear-transcribed mRNA catabolic process, deadenylation-dependent decay|deadenylation-dependent decapping of nuclear-transcribed mRNA|gene expression|RNA metabolic process|mRNA metabolic process|cytoplasmic mRNA processing body assembly|exonucleolytic nuclear-transcribed mRNA catabolic process involved in deadenylation-dependent decay|	RNA binding|protein binding|poly(U) RNA binding|poly(G) binding|poly(A) RNA binding|	10	0.4	1.18	10	0.7	3.83	0.6	4.12	-0.1	1.9	0.203	0.767653
ENSG00000137103	TMEM8B	transmembrane protein 8B	nucleus|mitochondrion|endoplasmic reticulum|plasma membrane|cell surface|integral component of membrane|	cell-matrix adhesion|regulation of mitotic cell cycle|regulation of growth|	protein binding|	10	0	0	10	0.5	5.43	0.4	4.12	-0.3	1.4	0.203	0.767653
ENSG00000123411	IKZF4	IKAROS family zinc finger 4 (Eos)	nucleus|	transcription, DNA-templated|negative regulation of transcription, DNA-templated|	DNA binding|sequence-specific DNA binding transcription factor activity|protein homodimerization activity|metal ion binding|protein heterodimerization activity|	10	0.9	2.17	10	1.3	2.45	1.1	4.1	-1.1	3	0.204	0.7703
ENSG00000205327	OR6C68	olfactory receptor, family 6, subfamily C, member 68	plasma membrane|integral component of membrane|	G-protein coupled receptor signaling pathway|detection of chemical stimulus involved in sensory perception of smell|	G-protein coupled receptor activity|olfactory receptor activity|	10	1.4	4.67	10	-0.6	1.45	1.3	4.09	-0.6	2.9	0.205	0.771946
ENSG00000013725	CD6	CD6 molecule	integral component of plasma membrane|	receptor-mediated endocytosis|cell adhesion|	scavenger receptor activity|	10	-0.7	4.03	10	0.8	5.28	0.6	4.09	-1.1	1.7	0.205	0.771946
ENSG00000164970	FAM219A	family with sequence similarity 219, member A	None	None	None	9	0.5	2.74	9	1.3	2.83	0.6	4.08	-0.6	2.5	0.205	0.771946
ENSG00000150787	PTS	6-pyruvoyltetrahydropterin synthase	cytoplasm|mitochondrion|cytosol|	cellular amino acid metabolic process|tetrahydrobiopterin biosynthetic process|central nervous system development|small molecule metabolic process|nitric oxide metabolic process|regulation of nitric-oxide synthase activity|	6-pyruvoyltetrahydropterin synthase activity|identical protein binding|protein homodimerization activity|metal ion binding|	10	1.2	4	10	0.3	1.82	0.5	4.08	-0.9	2.4	0.205	0.771946
ENSG00000137815	RTF1	Rtf1, Paf1/RNA polymerase II complex component, homolog (S. cerevisiae)	nucleolus|Cdc73/Paf1 complex|	negative regulation of transcription from RNA polymerase II promoter|endodermal cell fate commitment|DNA-templated transcription, initiation|Wnt signaling pathway|stem cell maintenance|positive regulation of transcription elongation from RNA polymerase II promoter|positive regulation of transcription from RNA polymerase II promoter|positive regulation of histone H3-K4 methylation|histone H3-K4 tr…	single-stranded DNA binding|protein binding|poly(A) RNA binding|	9	2.2	6.23	9	0.2	0.29	0.5	4.09	0.1	3.8	0.205	0.771946
ENSG00000267988	AC096582.1	N/A	None	None	None	10	1.4	6.54	10	0.2	0.637	1.4	4.05	-0.1	3	0.207	0.776345
ENSG00000198087	CD2AP	CD2-associated protein	ruffle|cytoplasm|plasma membrane|actin cytoskeleton|endocytic vesicle|filamentous actin|perinuclear region of cytoplasm|extracellular vesicular exosome|	protein complex assembly|substrate-dependent cell migration, cell extension|mitotic nuclear division|signal transduction|vesicle organization|single organismal cell-cell adhesion|proteasome-mediated ubiquitin-dependent protein catabolic process|regulation of receptor-mediated endocytosis|	vascular endothelial growth factor receptor binding|structural constituent of cytoskeleton|protein binding|beta-catenin binding|protein C-terminus binding|SH3 domain binding|protein complex binding|cadherin binding|	10	0.3	0.54	10	0.8	4.1	0.8	4.06	-0.1	1.8	0.207	0.776345
ENSG00000158158	CNNM4	cyclin M4	plasma membrane|integral component of membrane|	ion transport|visual perception|biomineral tissue development|response to stimulus|	adenyl nucleotide binding|	10	0.3	1.12	10	1.8	6.04	0.7	4.04	0	3.4	0.208	0.779241
ENSG00000104133	SPG11	spastic paraplegia 11 (autosomal recessive)	nucleolus|cytoplasm|lysosomal membrane|cytosol|plasma membrane|integral component of membrane|cytoplasmic vesicle|extracellular vesicular exosome|	cell death|	protein binding|	10	0.5	2.69	10	0.4	1.61	0.5	4.04	-0.1	1.6	0.208	0.779241
ENSG00000258474	RP11-187E13.1	N/A	None	None	None	7	2.2	5.66	7	0.5	2.37	2.1	4.02	0.1	3.8	0.209	0.78014
ENSG00000158711	ELK4	ELK4, ETS-domain protein (SRF accessory protein 1)	nucleus|cytoplasm|	negative regulation of transcription from RNA polymerase II promoter|transcription from RNA polymerase II promoter|cell differentiation|histone H3 deacetylation|	sequence-specific DNA binding RNA polymerase II transcription factor activity|core promoter binding|DNA binding|chromatin binding|sequence-specific DNA binding transcription factor activity|transcription cofactor activity|protein binding|sequence-specific DNA binding|	10	0.4	3.89	10	0.5	0.335	0.5	4.03	-0.1	1.5	0.209	0.78014
ENSG00000123570	RAB9B	RAB9B, member RAS oncogene family	plasma membrane|phagocytic vesicle membrane|phagocytic vesicle|	small GTPase mediated signal transduction|protein transport|	protein binding|GTP binding|GDP binding|	9	2.1	4.47	9	1.2	1.02	2	4.01	0.1	3.8	0.21	0.781882
ENSG00000166352	C11ORF74	chromosome 11 open reading frame 74	None	None	None	10	0.9	4.13	10	1.2	0.402	1	4.01	-0.6	2	0.21	0.781882
ENSG00000113492	AGXT2	alanine--glyoxylate aminotransferase 2	mitochondrion|mitochondrial matrix|	pyrimidine nucleobase metabolic process|glyoxylate catabolic process|glycine biosynthetic process, by transamination of glyoxylate|L-alanine catabolic process, by transamination|cellular nitrogen compound metabolic process|small molecule metabolic process|positive regulation of nitric oxide biosynthetic process|pyrimidine nucleoside catabolic process|glyoxylate metabolic process|nucleobase-contai…	alanine-glyoxylate transaminase activity|alanine-glyoxylate transaminase activity|beta-alanine-pyruvate transaminase activity|pyridoxal phosphate binding|(R)-3-amino-2-methylpropionate-pyruvate transaminase activity|	10	1.6	4.09	10	0.5	1.47	0.7	4.01	-0.1	3	0.21	0.781882
ENSG00000164626	KCNK5	potassium channel, subfamily K, member 5	integral component of plasma membrane|	potassium ion transport|excretion|regulation of ion transmembrane transport|potassium ion transmembrane transport|	voltage-gated ion channel activity|potassium channel activity|	10	0	0	10	0.5	4.77	0.5	3.99	-0.2	1.8	0.211	0.782908
ENSG00000135778	NTPCR	nucleoside-triphosphatase, cancer-related	membrane|extracellular vesicular exosome|	dephosphorylation|	ATP binding|nucleoside-triphosphatase activity|poly(A) RNA binding|nucleotide phosphatase activity, acting on free nucleotides|	10	0.6	4.81	10	0.1	0.0943	0.5	3.99	-0.6	1.5	0.211	0.782908
ENSG00000175782	SLC35E3	solute carrier family 35, member E3	integral component of membrane|	None	None	10	0.6	3.57	10	0.3	1.19	0.5	3.99	-0.3	1.7	0.211	0.782908
ENSG00000197157	SND1	staphylococcal nuclease and tudor domain containing 1	nucleus|cytoplasm|mitochondrion|membrane|RISC complex|melanosome|extracellular vesicular exosome|	osteoblast differentiation|transcription, DNA-templated|regulation of transcription, DNA-templated|viral process|gene silencing by RNA|nucleic acid phosphodiester bond hydrolysis|	transcription cofactor activity|nuclease activity|protein binding|poly(A) RNA binding|	10	0.7	4.44	10	2.7	3.37	2.5	3.96	0.1	4.7	0.213	0.783953
ENSG00000040487	PQLC2	PQ loop repeat containing 2	lysosomal membrane|integral component of organelle membrane|	amino acid transmembrane transport|arginine transport|lysine transport|amino acid homeostasis|	arginine transmembrane transporter activity|L-lysine transmembrane transporter activity|cationic amino acid transmembrane transporter activity|	10	0.6	3.12	10	1.7	4.6	1.2	3.97	0.1	2.9	0.213	0.783953
ENSG00000205362	MT1A	metallothionein 1A	nucleus|cytoplasm|perinuclear region of cytoplasm|	negative regulation of growth|cellular response to cadmium ion|cellular response to zinc ion|	protein binding|zinc ion binding|	9	1	3.54	10	-2.2	3.06	0.9	3.97	-2.9	2	0.213	0.783953
ENSG00000149480	MTA2	metastasis associated 1 family, member 2	histone deacetylase complex|nuclear chromatin|nucleus|transcription factor complex|membrane|NuRD complex|protein complex|	negative regulation of transcription from RNA polymerase II promoter|DNA methylation|chromatin assembly or disassembly|histone deacetylation|ATP-dependent chromatin remodeling|positive regulation of transcription from RNA polymerase II promoter|	RNA polymerase II core promoter proximal region sequence-specific DNA binding|RNA polymerase II distal enhancer sequence-specific DNA binding|transcription factor binding transcription factor activity|RNA polymerase II transcription factor binding|RNA polymerase II repressing transcription factor binding|sequence-specific DNA binding transcription factor activity|histone deacetylase activity|prot…	10	0.7	4.06	10	0.3	0.617	0.6	3.96	-0.3	1.9	0.213	0.783953
ENSG00000078328	RBFOX1	RNA binding protein, fox-1 homolog (C. elegans) 1	nucleus|cytoplasm|trans-Golgi network|	mRNA processing|RNA splicing|regulation of RNA splicing|RNA transport|neuromuscular process controlling balance|	nucleotide binding|RNA binding|protein binding|protein C-terminus binding|	10	0.1	0.204	10	0.7	5.04	0.6	3.98	-0.2	1.7	0.212	0.783953
ENSG00000156239	N6AMT1	N-6 adenine-specific DNA methyltransferase 1 (putative)	protein complex|	protein methylation|protein methylation|positive regulation of cell growth|	nucleic acid binding|protein binding|protein methyltransferase activity|	10	0.1	0.0774	10	0.7	5.41	0.5	3.96	-0.2	1.6	0.213	0.783953
ENSG00000162877	PM20D1	peptidase M20 domain containing 1	extracellular vesicular exosome|	proteolysis|regulation of defense response to virus by host|regulation of viral process|negative regulation of neuron death|	molecular_function|peptidase activity|metal ion binding|	10	1.1	2.24	10	0.4	2.16	0.5	3.98	-0.3	2.2	0.212	0.783953
ENSG00000113212	PCDHB7	protocadherin beta 7	plasma membrane|integral component of membrane|	homophilic cell adhesion|	calcium ion binding|	10	1	4.65	10	0.3	1.64	0.4	3.96	0	1.8	0.213	0.783953
ENSG00000176230	OR4K17	olfactory receptor, family 4, subfamily K, member 17	plasma membrane|integral component of membrane|	G-protein coupled receptor signaling pathway|detection of chemical stimulus involved in sensory perception of smell|	G-protein coupled receptor activity|olfactory receptor activity|	10	0	0	10	2.3	7.02	2.3	3.95	0.4	4	0.214	0.785802
ENSG00000124802	EEF1E1	eukaryotic translation elongation factor 1 epsilon 1	nucleus|cytoplasm|cytosol|extracellular vesicular exosome|	tRNA aminoacylation for protein translation|negative regulation of cell proliferation|gene expression|positive regulation of apoptotic process|positive regulation of DNA damage response, signal transduction by p53 class mediator|	protein binding|	3	0.6	1.99	3	1.2	2.94	1	3.95	-0.3	2	0.214	0.785802
ENSG00000206538	VGLL3	vestigial-like family member 3	nucleus|	transcription, DNA-templated|regulation of transcription, DNA-templated|	None	10	1.3	2.36	10	0.5	2.74	1	3.95	-0.2	2.6	0.214	0.785802
ENSG00000119686	FLVCR2	feline leukemia virus subgroup C cellular receptor family, member 2	plasma membrane|integral component of membrane|	heme transport|transmembrane transport|	heme transporter activity|heme binding|	10	1.1	1.18	10	0.6	3.27	0.6	3.95	-3.8	2	0.214	0.785802
ENSG00000047648	ARHGAP6	Rho GTPase activating protein 6	cytoplasm|cytosol|actin filament|actin cytoskeleton|	activation of phospholipase C activity|small GTPase mediated signal transduction|Rho protein signal transduction|positive regulation of signal transduction|positive regulation of phospholipase activity|actin filament polymerization|positive regulation of Rho GTPase activity|regulation of GTPase activity|focal adhesion assembly|regulation of small GTPase mediated signal transduction|negative regul…	SH3/SH2 adaptor activity|Rho GTPase activator activity|phospholipase activator activity|SH3 domain binding|phospholipase binding|	10	0.4	0.504	10	1.8	6.35	1.7	3.94	-0.2	4	0.215	0.788065
ENSG00000197872	FAM49A	family with sequence similarity 49, member A	intracellular|	None	None	10	0	0	10	1	5.64	0.9	3.94	-0.2	2	0.215	0.788065
ENSG00000162594	IL23R	interleukin 23 receptor	receptor complex|interleukin-23 receptor complex|	positive regulation of T cell mediated cytotoxicity|positive regulation of defense response to virus by host|positive regulation of defense response to virus by host|positive regulation of T-helper 1 type immune response|positive regulation of T-helper 1 type immune response|inflammatory response|positive regulation of activation of JAK2 kinase activity|response to lipopolysaccharide|negative reg…	interleukin-12 receptor binding|interleukin-23 binding|interleukin-23 receptor activity|	10	0.7	2.31	10	0.5	1.99	0.6	3.94	-0.5	1.7	0.215	0.788065
ENSG00000168081	PNOC	prepronociceptin	extracellular region|	signal transduction|neuropeptide signaling pathway|synaptic transmission|sensory perception|	opioid peptide activity|neuropeptide hormone activity|protein binding|	10	0.9	3.06	10	0.4	1.95	0.6	3.94	-0.5	2	0.215	0.788065
ENSG00000164418	GRIK2	glutamate receptor, ionotropic, kainate 2	plasma membrane|integral component of plasma membrane|cell junction|dendrite|kainate selective glutamate receptor complex|presynaptic membrane|neuronal cell body|postsynaptic membrane|	behavioral fear response|transport|cellular calcium ion homeostasis|intracellular protein transport|glutamate receptor signaling pathway|synaptic transmission|neuronal action potential|ion transmembrane transport|ion transmembrane transport|ionotropic glutamate receptor signaling pathway|synaptic transmission, glutamatergic|negative regulation of neuron apoptotic process|regulation of long-term n…	extracellular-glutamate-gated ion channel activity|kainate selective glutamate receptor activity|	10	0.5	1.54	10	2.7	6.51	2.6	3.92	0.3	5	0.216	0.789475
ENSG00000066248	NGEF	neuronal guanine nucleotide exchange factor	cytosol|membrane|growth cone|	small GTPase mediated signal transduction|positive regulation of Rho GTPase activity|positive regulation of apoptotic process|regulation of GTPase activity|neurotrophin TRK receptor signaling pathway|ephrin receptor signaling pathway|regulation of small GTPase mediated signal transduction|negative regulation of dendritic spine morphogenesis|apoptotic signaling pathway|	Rho guanyl-nucleotide exchange factor activity|	10	0.8	5.58	10	0.1	0.0644	0.7	3.93	-0.2	1.8	0.216	0.789475
ENSG00000172188	OR4C11	olfactory receptor, family 4, subfamily C, member 11	plasma membrane|integral component of membrane|	G-protein coupled receptor signaling pathway|detection of chemical stimulus involved in sensory perception of smell|	G-protein coupled receptor activity|olfactory receptor activity|	10	0.1	0.0458	10	0.8	5.59	0.7	3.93	-0.5	1.8	0.216	0.789475
ENSG00000205544	TMEM256	transmembrane protein 256	integral component of membrane|extracellular vesicular exosome|	biological_process|	molecular_function|	10	1.9	5.96	10	-1.7	0.668	1.9	3.9	-0.1	4	0.218	0.791851
ENSG00000172534	HCFC1	host cell factor C1	histone acetyltransferase complex|nucleus|nucleoplasm|Ada2/Gcn5/Ada3 transcription activator complex|cytoplasm|mitochondrion|membrane|neuronal cell body|Set1C/COMPASS complex|SAGA-type complex|MLL5-L complex|MLL1 complex|	negative regulation of transcription from RNA polymerase II promoter|chromatin organization|regulation of transcription, DNA-templated|transcription from RNA polymerase II promoter|cell cycle|positive regulation of gene expression|release from viral latency|regulation of protein complex assembly|histone H4-K5 acetylation|histone H4-K8 acetylation|histone H4-K16 acetylation|positive regulation of …	chromatin binding|sequence-specific DNA binding transcription factor activity|transcription coactivator activity|protein binding|identical protein binding|histone acetyltransferase activity (H4-K5 specific)|histone acetyltransferase activity (H4-K8 specific)|histone acetyltransferase activity (H4-K16 specific)|	10	1.2	2.79	10	-1.1	4.99	1.2	3.9	-1.8	2.3	0.218	0.791851
ENSG00000175398	OR10P1	olfactory receptor, family 10, subfamily P, member 1	plasma membrane|integral component of membrane|	G-protein coupled receptor signaling pathway|detection of chemical stimulus involved in sensory perception of smell|	G-protein coupled receptor activity|olfactory receptor activity|	10	1.6	4.28	10	0.8	1.25	1.2	3.89	-0.4	3	0.218	0.791851
ENSG00000171150	SOCS5	suppressor of cytokine signaling 5	None	epidermal growth factor receptor signaling pathway|negative regulation of epidermal growth factor-activated receptor activity|JAK-STAT cascade|negative regulation of signal transduction|cell growth|protein ubiquitination|cytokine-mediated signaling pathway|positive regulation of proteasomal ubiquitin-dependent protein catabolic process|regulation of growth|positive regulation of T-helper 1 cell d…	epidermal growth factor receptor binding|protein binding|receptor tyrosine kinase binding|	10	1.4	4.65	10	0.4	0.657	1.1	3.89	-1.2	2.7	0.218	0.791851
ENSG00000198774	RASSF9	Ras association (RalGDS/AF-6) domain family (N-terminal) member 9	endosome|cytosol|trans-Golgi network transport vesicle membrane|	protein targeting|signal transduction|endosomal transport|	transporter activity|protein binding|	9	0.1	0.0748	10	1.4	6.14	1	3.89	0.1	2.7	0.218	0.791851
ENSG00000110881	ASIC1	acid-sensing (proton-gated) ion channel 1	plasma membrane|integral component of plasma membrane|integral component of plasma membrane|cell surface|synapse|	response to acid|transport|sodium ion transport|signal transduction|memory|associative learning|response to pH|ion transmembrane transport|sodium ion transmembrane transport|sodium ion transmembrane transport|regulation of membrane potential|negative regulation of neurotransmitter secretion|sensory perception of sour taste|transmembrane transport|protein homotrimerization|calcium ion transmembran…	protein binding|ligand-gated sodium channel activity|ion gated channel activity|acid-sensing ion channel activity|acid-sensing ion channel activity|	10	0.6	2.31	10	0.6	1.83	0.6	3.89	-2	1.7	0.218	0.791851
ENSG00000215883	CYB5RL	cytochrome b5 reductase-like	None	oxidation-reduction process|	cytochrome-b5 reductase activity, acting on NAD(P)H|	10	0.3	0.389	10	0.8	4.76	0.6	3.9	-0.5	1.9	0.218	0.791851
ENSG00000151838	CCDC175	coiled-coil domain containing 175	None	None	None	10	0.6	1.26	10	0.4	2.96	0.5	3.9	-0.2	1.8	0.218	0.791851
ENSG00000228607	CLDN25	claudin 25	plasma membrane|tight junction|integral component of membrane|	None	structural molecule activity|	10	-2.9	3.13	10	0.9	2.26	1	3.88	-4.7	3	0.219	0.793377
ENSG00000011485	PPP5C	protein phosphatase 5, catalytic subunit	nucleus|cytoplasm|cytosol|membrane|neuron projection|neuronal cell body|intracellular membrane-bounded organelle|	DNA repair|transcription, DNA-templated|protein dephosphorylation|mitotic nuclear division|signal transduction|cell death|positive regulation of I-kappaB kinase/NF-kappaB signaling|response to morphine|protein heterooligomerization|	RNA binding|phosphoprotein phosphatase activity|protein serine/threonine phosphatase activity|signal transducer activity|protein binding|lipid binding|identical protein binding|metal ion binding|	10	0.1	0.0315	10	0.5	4.42	0.5	3.88	-0.2	1.6	0.219	0.793377
ENSG00000092969	TGFB2	transforming growth factor, beta 2	extracellular region|extracellular region|extracellular space|axon|extracellular matrix|platelet alpha granule lumen|neuronal cell body|	cell morphogenesis|cartilage condensation|angiogenesis|eye development|response to hypoxia|epithelial to mesenchymal transition|epithelial to mesenchymal transition|hair follicle development|hair follicle development|blood vessel remodeling|platelet degranulation|heart morphogenesis|protein phosphorylation|cell cycle arrest|transforming growth factor beta receptor signaling pathway|SMAD protein i…	beta-amyloid binding|receptor signaling protein serine/threonine kinase activity|receptor binding|type II transforming growth factor beta receptor binding|type II transforming growth factor beta receptor binding|cytokine activity|transforming growth factor beta receptor binding|protein binding|protein binding|growth factor activity|protein homodimerization activity|protein heterodimerization acti…	10	0.7	2.04	10	0.3	2.7	0.4	3.88	-0.2	1.6	0.219	0.793377
ENSG00000246922	UBAP1L	ubiquitin associated protein 1-like	None	None	None	10	0.1	0.00513	10	-2.5	6.45	0.9	3.87	-4.3	2	0.22	0.794337
ENSG00000137841	PLCB2	phospholipase C, beta 2	cytosol|	phospholipid metabolic process|activation of phospholipase C activity|synaptic transmission|lipid catabolic process|intracellular signal transduction|inositol phosphate metabolic process|small molecule metabolic process|sensory perception of bitter taste|	phosphatidylinositol phospholipase C activity|phospholipase C activity|signal transducer activity|calcium ion binding|	10	0.4	2.5	10	0.3	1.65	0.4	3.87	-0.3	1.4	0.22	0.794337
ENSG00000259529	RP11-468E2.4	N/A	None	None	None	10	0.4	1.02	10	0.4	3.08	0.4	3.87	-0.2	1.5	0.22	0.794337
ENSG00000128849	CGNL1	cingulin-like 1	tight junction|myosin complex|	metabolic process|	motor activity|	10	-2.4	2.91	10	1.1	6.34	0.8	3.85	-2.9	3	0.221	0.796826
ENSG00000123384	LRP1	low density lipoprotein receptor-related protein 1	nucleus|lysosomal membrane|endosome|plasma membrane|integral component of plasma membrane|coated pit|clathrin-coated vesicle|dendrite|endocytic vesicle membrane|neuronal cell body|receptor complex|	retinoid metabolic process|receptor-mediated endocytosis|protein kinase C-activating G-protein coupled receptor signaling pathway|aging|phototransduction, visible light|cholesterol metabolic process|cell proliferation|positive regulation of cholesterol efflux|negative regulation of smooth muscle cell migration|negative regulation of Wnt signaling pathway|positive regulation of lipid transport|reg…	protease binding|receptor activity|calcium ion binding|protein binding|protein complex binding|apolipoprotein binding|apolipoprotein binding|lipoprotein transporter activity|poly(A) RNA binding|lipoprotein particle receptor binding|	10	1	1.21	10	0.6	3.02	0.6	3.85	-0.1	1.8	0.221	0.796826
ENSG00000211877	TRAJ12	T cell receptor alpha joining 12	None	None	None	2	-0.1	0.00997	2	1.5	5.09	1.5	3.83	-0.5	3	0.222	0.797212
ENSG00000117318	ID3	inhibitor of DNA binding 3, dominant negative helix-loop-helix protein	nucleus|cytoplasm|microtubule cytoskeleton|	negative regulation of transcription from RNA polymerase II promoter|metanephros development|regulation of DNA replication|transcription, DNA-templated|multicellular organismal development|central nervous system development|heart development|muscle organ development|response to wounding|neuron differentiation|epithelial cell differentiation|notochord development|odontogenesis|positive regulation …	sequence-specific DNA binding transcription factor activity|transcription corepressor activity|protein binding|transcription factor binding|protein domain specific binding|protein dimerization activity|	10	1.7	3.98	10	0.5	2.88	0.8	3.84	-1.2	2.6	0.222	0.797212
ENSG00000111860	CEP85L	centrosomal protein 85kDa-like	cytoplasm|centrosome|	None	None	10	0.8	6.36	10	0	0	0.7	3.84	0	1.9	0.222	0.797212
ENSG00000143486	EIF2D	eukaryotic translation initiation factor 2D	nucleus|cytoplasm|cytosolic small ribosomal subunit|	formation of translation preinitiation complex|IRES-dependent translational initiation|intracellular protein transport|ribosome disassembly|	translation initiation factor activity|receptor activity|	10	0.7	3.95	10	0.3	0.62	0.5	3.83	-0.3	2	0.222	0.797212
ENSG00000169184	MN1	meningioma (disrupted in balanced translocation) 1	cellular_component|	intramembranous ossification|biological_process|	molecular_function|	10	0.6	2.44	10	0.4	1.72	0.5	3.83	-0.5	1.6	0.222	0.797212
ENSG00000100122	CRYBB1	crystallin, beta B1	None	visual perception|	structural constituent of eye lens|	10	0.5	3.59	10	0.3	0.989	0.4	3.84	-0.2	1.5	0.222	0.797212
ENSG00000075239	ACAT1	acetyl-CoA acetyltransferase 1	mitochondrion|mitochondrial inner membrane|mitochondrial matrix|extracellular vesicular exosome|	liver development|brain development|branched-chain amino acid catabolic process|response to hormone|response to organic cyclic compound|cellular nitrogen compound metabolic process|response to starvation|cellular lipid metabolic process|small molecule metabolic process|cellular ketone body metabolic process|ketone body biosynthetic process|ketone body catabolic process|protein homooligomerization…	acetyl-CoA C-acetyltransferase activity|enzyme binding|protein homodimerization activity|metal ion binding|coenzyme binding|	10	0.5	2.95	10	0.3	1.2	0.4	3.82	-0.2	1.5	0.223	0.799126
ENSG00000090376	IRAK3	interleukin-1 receptor-associated kinase 3	nucleus|cytoplasm|	negative regulation of cytokine-mediated signaling pathway|MyD88-dependent toll-like receptor signaling pathway|protein phosphorylation|response to virus|positive regulation of macrophage tolerance induction|negative regulation of macrophage cytokine production|cytokine-mediated signaling pathway|negative regulation of NF-kappaB transcription factor activity|response to peptidoglycan|response to …	magnesium ion binding|protein serine/threonine kinase activity|ATP binding|protein homodimerization activity|protein heterodimerization activity|	10	0.9	4.29	10	-0.4	0.708	0.8	3.81	-0.8	1.8	0.224	0.801729
ENSG00000069956	MAPK6	mitogen-activated protein kinase 6	nucleus|cytoplasm|cytoplasm|	MAPK cascade|protein phosphorylation|cell cycle|signal transduction|	protein serine/threonine kinase activity|MAP kinase activity|protein binding|ATP binding|protein kinase binding|protein heterodimerization activity|	10	0.5	2.48	10	0.4	1.77	0.5	3.81	-1.5	1.3	0.224	0.801729
ENSG00000063761	ADCK1	aarF domain containing kinase 1	extracellular region|mitochondrion|	protein phosphorylation|	protein serine/threonine kinase activity|ATP binding|	10	0.4	2.11	10	0.5	2.1	0.4	3.81	-0.3	1.5	0.224	0.801729
ENSG00000135587	SMPD2	sphingomyelin phosphodiesterase 2, neutral membrane (neutral sphingomyelinase)	plasma membrane|integral component of plasma membrane|caveola|	sphingolipid metabolic process|sphingomyelin metabolic process|glycosphingolipid metabolic process|response to mechanical stimulus|small molecule metabolic process|ceramide biosynthetic process|neurotrophin TRK receptor signaling pathway|apoptotic signaling pathway|	sphingomyelin phosphodiesterase activity|metal ion binding|	10	1.5	1.76	10	0.8	3.11	0.8	3.8	-0.1	2.9	0.225	0.802232
ENSG00000137193	PIM1	Pim-1 proto-oncogene, serine/threonine kinase	nucleus|cytoplasm|plasma membrane|	protein phosphorylation|apoptotic process|cell cycle|multicellular organismal development|cell proliferation|hyaluronan metabolic process|positive regulation of cyclin-dependent protein serine/threonine kinase activity involved in G1/S transition of mitotic cell cycle|negative regulation of apoptotic process|negative regulation of sequence-specific DNA binding transcription factor activity|protei…	protein serine/threonine kinase activity|protein binding|ATP binding|transcription factor binding|manganese ion binding|ribosomal small subunit binding|	10	0.7	2.9	10	1	1.31	0.7	3.79	-0.1	1.9	0.225	0.802232
ENSG00000168005	C11ORF84	chromosome 11 open reading frame 84	None	None	None	10	0.5	2.15	10	1.5	3.53	0.6	3.79	-0.1	2.7	0.225	0.802232
ENSG00000110906	KCTD10	potassium channel tetramerization domain containing 10	nucleus|cytoplasm|Cul3-RING ubiquitin ligase complex|TCTN-B9D complex|	protein ubiquitination|protein ubiquitination|proteasome-mediated ubiquitin-dependent protein catabolic process|protein homooligomerization|	ubiquitin-protein transferase activity|	10	0.7	1.45	10	0.5	2.72	0.5	3.77	-0.9	1.8	0.227	0.80726
ENSG00000107859	PITX3	paired-like homeodomain 3	nucleus|	lens development in camera-type eye|lens morphogenesis in camera-type eye|transcription, DNA-templated|regulation of transcription, DNA-templated|locomotory behavior|organ morphogenesis|midbrain development|positive regulation of transcription, DNA-templated|neuron development|lens fiber cell differentiation|dopaminergic neuron differentiation|	sequence-specific DNA binding transcription factor activity|sequence-specific DNA binding|	10	0.5	3.68	10	0.2	0.385	0.5	3.77	-1.6	1.5	0.227	0.80726
ENSG00000213931	HBE1	hemoglobin, epsilon 1	cytosol|hemoglobin complex|blood microparticle|	negative regulation of transcription from RNA polymerase II promoter|blood coagulation|oxygen transport|protein heterooligomerization|	oxygen transporter activity|iron ion binding|oxygen binding|heme binding|hemoglobin alpha binding|	9	1.1	1.03	9	0.9	3.06	1	3.76	-1.2	2	0.228	0.809554
ENSG00000100739	BDKRB1	bradykinin receptor B1	endoplasmic reticulum|plasma membrane|integral component of plasma membrane|neuron projection|	negative regulation of protein phosphorylation|positive regulation of leukocyte migration|inflammatory response|positive regulation of cytosolic calcium ion concentration|protein kinase C-activating G-protein coupled receptor signaling pathway|response to mechanical stimulus|cell migration|sensory perception of pain|negative regulation of cell growth|response to lipopolysaccharide|negative regula…	bradykinin receptor activity|protein binding|peptide binding|	10	0.8	6.46	10	-0.3	0.209	0.7	3.76	-0.7	1.9	0.228	0.809554
ENSG00000109790	KLHL5	kelch-like family member 5	cytoplasm|cytoskeleton|	biological_process|	molecular_function|actin binding|	10	1.1	4.32	10	0.3	1.1	0.5	3.76	-0.3	2.5	0.228	0.809554
ENSG00000130182	ZSCAN10	zinc finger and SCAN domain containing 10	nucleus|	transcription, DNA-templated|regulation of transcription, DNA-templated|negative regulation of transcription, DNA-templated|	sequence-specific DNA binding transcription factor activity|sequence-specific DNA binding transcription factor activity|sequence-specific DNA binding|metal ion binding|	10	1.7	7.12	10	-0.4	3.05	1.6	3.75	-0.8	3	0.229	0.810162
ENSG00000171467	ZNF318	zinc finger protein 318	nucleus|	transcription, DNA-templated|regulation of transcription, DNA-templated|meiotic nuclear division|	nucleic acid binding|zinc ion binding|	10	0	0	10	1.1	5.1	0.8	3.75	-0.1	2	0.229	0.810162
ENSG00000248511	RP11-9B6.1	N/A	None	None	None	4	0.5	1.87	4	0.9	2.46	0.7	3.75	-0.4	2	0.229	0.810162
ENSG00000170946	DNAJC24	DnaJ (Hsp40) homolog, subfamily C, member 24	cytoplasm|cytoskeleton|	peptidyl-diphthamide biosynthetic process from peptidyl-histidine|positive regulation of ATPase activity|oxidation-reduction process|chaperone-mediated protein folding|	ATPase activator activity|ferrous iron binding|zinc ion binding|	10	0	0	10	0.6	5.27	0.6	3.75	-0.5	1.8	0.229	0.810162
ENSG00000211794	TRAV12-3	T cell receptor alpha variable 12-3	None	None	None	9	0.8	3.37	9	0.3	1.04	0.5	3.74	-0.1	1.9	0.229	0.810162
ENSG00000100038	TOP3B	topoisomerase (DNA) III beta	condensed chromosome|nucleus|	DNA topological change|chromosome segregation|	DNA binding|DNA topoisomerase activity|DNA topoisomerase type I activity|poly(A) RNA binding|	10	0.5	2.68	10	0.4	1.38	0.4	3.75	-0.3	1.6	0.229	0.810162
ENSG00000161847	RAVER1	ribonucleoprotein, PTB-binding 1	nucleus|cytoplasm|	None	nucleotide binding|poly(A) RNA binding|	10	2.1	5.59	10	-2	2.53	2	3.73	-2.4	4	0.23	0.811881
ENSG00000212657	KRTAP16-1	keratin associated protein 16-1	keratin filament|	None	None	10	0.4	1.79	10	0.8	2.61	0.5	3.73	-0.1	1.8	0.23	0.811881
ENSG00000129422	MTUS1	microtubule associated tumor suppressor 1	extracellular space|nucleus|mitochondrion|Golgi apparatus|microtubule organizing center|spindle|microtubule|plasma membrane|	cellular response to peptide hormone stimulus|	None	10	0.8	4.8	10	1.9	1.84	0.7	3.72	-0.2	3.3	0.231	0.812199
ENSG00000179133	C10ORF67	chromosome 10 open reading frame 67	None	None	None	10	0.4	2.27	10	0.3	1.7	0.4	3.72	-0.4	1.4	0.231	0.812199
ENSG00000196890	HIST3H2BB	histone cluster 3, H2bb	nucleosome|nucleus|nucleoplasm|	chromatin organization|nucleosome assembly|	molecular_function|DNA binding|protein heterodimerization activity|	9	0.8	0.372	10	0.4	3.69	0.4	3.72	-3.3	1.6	0.231	0.812199
ENSG00000023572	GLRX2	glutaredoxin 2	nucleus|mitochondrion|	regulation of transcription, DNA-templated|protein folding|glutathione metabolic process|apoptotic process|response to temperature stimulus|regulation of signal transduction|response to organic substance|cell differentiation|DNA protection|response to hydrogen peroxide|cell redox homeostasis|response to redox state|oxidation-reduction process|	protein disulfide isomerase activity|arsenate reductase (glutaredoxin) activity|electron carrier activity|protein disulfide oxidoreductase activity|glutathione disulfide oxidoreductase activity|metal ion binding|2 iron, 2 sulfur cluster binding|	10	1.7	0.231	10	1	5.02	1.1	3.7	-0.1	2.9	0.232	0.814042
ENSG00000204172	AGAP10	ArfGAP with GTPase domain, ankyrin repeat and PH domain 10	None	regulation of ARF GTPase activity|positive regulation of GTPase activity|	ARF GTPase activator activity|zinc ion binding|	5	0.8	3.97	5	0.4	0.744	0.8	3.7	-0.8	2	0.232	0.814042
ENSG00000185252	ZNF74	zinc finger protein 74	nucleus|actin cytoskeleton|	transcription, DNA-templated|regulation of transcription, DNA-templated|multicellular organismal development|	DNA binding|sequence-specific DNA binding transcription factor activity|RNA binding|metal ion binding|	10	1.5	4.71	10	0.3	0.844	0.6	3.7	-0.1	2.6	0.232	0.814042
ENSG00000078596	ITM2A	integral membrane protein 2A	integral component of membrane|	None	protein binding|	10	0.2	0.356	10	0.5	3.83	0.5	3.7	-0.5	1.6	0.232	0.814042
ENSG00000138744	NAAA	N-acylethanolamine acid amidase	cytoplasm|lysosome|extracellular vesicular exosome|	lipid metabolic process|biological_process|	transcription factor binding|hydrolase activity, acting on carbon-nitrogen (but not peptide) bonds|	10	0.4	0.73	10	0.4	3.18	0.4	3.7	-1.5	1.3	0.232	0.814042
ENSG00000154143	PANX3	pannexin 3	plasma membrane|gap junction|integral component of membrane|	ion transport|cell-cell signaling|protein hexamerization|transmembrane transport|	gap junction hemi-channel activity|	10	1.8	1.85	10	1.3	2.77	1.6	3.69	-0.9	3.7	0.233	0.816435
ENSG00000164124	TMEM144	transmembrane protein 144	integral component of membrane|	None	None	10	1.1	5.99	10	0.1	0.138	1	3.69	-0.3	2.6	0.233	0.816435
ENSG00000159459	UBR1	ubiquitin protein ligase E3 component n-recognin 1	ubiquitin ligase complex|proteasome complex|cytosol|	ubiquitin-dependent protein catabolic process|protein ubiquitination|negative regulation of TOR signaling|cellular response to leucine|	ubiquitin-protein transferase activity|zinc ion binding|ligase activity|leucine binding|	10	0.7	0.652	10	0.5	3.27	0.5	3.69	-0.2	1.6	0.233	0.816435
ENSG00000157985	AGAP1	ArfGAP with GTPase domain, ankyrin repeat and PH domain 1	cytoplasm|	small GTPase mediated signal transduction|protein transport|regulation of ARF GTPase activity|positive regulation of GTPase activity|	GTP binding|phospholipid binding|ARF GTPase activator activity|zinc ion binding|	10	1.1	2.62	10	-2.3	3.1	1.4	3.67	-2.9	3	0.234	0.817427
ENSG00000198952	SMG5	SMG5 nonsense mediated mRNA decay factor	nucleus|cytoplasm|cytosol|	nuclear-transcribed mRNA catabolic process, nonsense-mediated decay|mRNA export from nucleus|gene expression|RNA metabolic process|mRNA metabolic process|regulation of dephosphorylation|	protein binding|protein phosphatase 2A binding|	10	1.1	0.56	9	1.4	3.48	1.3	3.67	-0.1	2.9	0.234	0.817427
ENSG00000131969	ABHD12B	abhydrolase domain containing 12B	None	metabolic process|	hydrolase activity|	10	0	0	10	0.7	5.76	0.6	3.67	-0.2	1.8	0.234	0.817427
ENSG00000222018	C21ORF140	chromosome 21 open reading frame 140	None	None	None	10	0.9	2.07	10	0.5	2.1	0.6	3.67	-0.2	1.9	0.234	0.817427
ENSG00000189401	OTUD6A	OTU deubiquitinase 6A	None	proteolysis|protein K29-linked deubiquitination|protein K11-linked deubiquitination|protein K27-linked deubiquitination|protein K33-linked deubiquitination|	ubiquitin-specific protease activity|	10	0.5	1.32	9	0.7	2.82	0.6	3.68	-0.2	1.7	0.234	0.817427
ENSG00000154556	SORBS2	sorbin and SH3 domain containing 2	nucleus|plasma membrane|actin cytoskeleton|Z disc|perinuclear region of cytoplasm|	actin filament organization|cell adhesion|biological_process|cell migration|	structural constituent of cytoskeleton|protein binding|cytoskeletal adaptor activity|structural constituent of muscle|protein domain specific binding|poly(A) RNA binding|metal ion binding|	10	2.5	6.52	10	0.2	0.474	0.6	3.68	0	4.6	0.234	0.817427
ENSG00000092820	EZR	ezrin	ruffle|uropod|extracellular space|nucleolus|cytosol|cytosol|actin filament|plasma membrane|microvillus|focal adhesion|actin cytoskeleton|membrane|basolateral plasma membrane|apical plasma membrane|extrinsic component of membrane|filopodium|T-tubule|cortical cytoskeleton|microvillus membrane|ruffle membrane|cell body|microspike|membrane raft|apical part of cell|cell tip|extracellular vesicular exo…	cytoskeletal anchoring at plasma membrane|leukocyte cell-cell adhesion|axon guidance|regulation of cell shape|positive regulation of gene expression|membrane to membrane docking|receptor internalization|establishment or maintenance of apical/basal cell polarity|filopodium assembly|actin filament bundle assembly|establishment of endothelial barrier|	protein binding|protein domain specific binding|poly(A) RNA binding|cell adhesion molecule binding|actin filament binding|	10	0.1	0.157	10	0.5	4.15	0.5	3.67	-0.2	1.5	0.234	0.817427
ENSG00000163069	SGCB	sarcoglycan, beta (43kDa dystrophin-associated glycoprotein)	cytoplasm|cytoskeleton|integral component of plasma membrane|dystrophin-associated glycoprotein complex|sarcoglycan complex|sarcolemma|	muscle organ development|cardiocyte differentiation|	None	10	1.1	2.57	10	0.4	1.68	0.5	3.67	-0.2	2.3	0.234	0.817427
ENSG00000012232	EXTL3	exostosin-like glycosyltransferase 3	endoplasmic reticulum|endoplasmic reticulum membrane|integral component of membrane|intrinsic component of endoplasmic reticulum membrane|	activation of signaling protein activity involved in unfolded protein response|heparan sulfate proteoglycan biosynthetic process|positive regulation of cell growth|endoplasmic reticulum unfolded protein response|cellular protein metabolic process|	glucuronyl-galactosyl-proteoglycan 4-alpha-N-acetylglucosaminyltransferase activity|metal ion binding|	10	0.5	1.84	10	0.4	2.11	0.4	3.68	-1	1.4	0.234	0.817427
ENSG00000119977	TCTN3	tectonic family member 3	integral component of membrane|extracellular vesicular exosome|	apoptotic process|smoothened signaling pathway|cilium morphogenesis|	None	10	0.3	0.212	10	0.5	3.71	0.4	3.67	-1.2	1.4	0.234	0.817427
ENSG00000186803	IFNA10	interferon, alpha 10	extracellular region|extracellular space|	adaptive immune response|T cell activation involved in immune response|natural killer cell activation involved in immune response|humoral immune response|blood coagulation|cytokine-mediated signaling pathway|cytokine-mediated signaling pathway|B cell differentiation|positive regulation of peptidyl-serine phosphorylation of STAT protein|B cell proliferation|response to exogenous dsRNA|innate immun…	cytokine activity|type I interferon receptor binding|	10	0.3	1.29	10	1.1	4.86	0.9	3.66	0	1.9	0.235	0.819248
ENSG00000177483	RBM44	RNA binding motif protein 44	cytoplasm|intercellular bridge|	None	nucleotide binding|RNA binding|protein homodimerization activity|	9	0.5	1.55	10	0.7	2.41	0.6	3.65	-0.2	1.8	0.236	0.8212
ENSG00000167280	ENGASE	endo-beta-N-acetylglucosaminidase	cytosol|	metabolic process|	mannosyl-glycoprotein endo-beta-N-acetylglucosaminidase activity|	10	1.4	0.673	10	2.1	3.92	2	3.63	0.1	4	0.238	0.822998
ENSG00000168016	TRANK1	tetratricopeptide repeat and ankyrin repeat containing 1	None	metabolic process|	ATP binding|hydrolase activity|	10	0.3	0.934	10	1.8	6.22	1.7	3.62	0	3.5	0.238	0.822998
ENSG00000196459	TRAPPC2	trafficking protein particle complex 2	nucleus|endoplasmic reticulum|Golgi apparatus|perinuclear region of cytoplasm|	skeletal system development|transcription, DNA-templated|regulation of transcription, DNA-templated|ER to Golgi vesicle-mediated transport|	protein binding|transcription factor binding|ion channel binding|	10	-2.3	6.01	10	0.7	2.45	0.7	3.62	-3.6	2.4	0.238	0.822998
ENSG00000174804	FZD4	frizzled class receptor 4	cytoplasm|plasma membrane|plasma membrane|integral component of plasma membrane|cell-cell junction|cell surface|clathrin-coated endocytic vesicle membrane|cell projection|extracellular vesicular exosome|	vasculogenesis|G-protein coupled receptor signaling pathway|Wnt signaling pathway, calcium modulating pathway|brain development|sensory perception of sound|negative regulation of cell-substrate adhesion|Wnt signaling pathway|neuron differentiation|regulation of vascular endothelial growth factor receptor signaling pathway|locomotion involved in locomotory behavior|substrate adhesion-dependent cel…	G-protein coupled receptor activity|protein binding|Wnt-protein binding|cytokine binding|PDZ domain binding|PDZ domain binding|ubiquitin protein ligase binding|protein homodimerization activity|Wnt-activated receptor activity|protein heterodimerization activity|	10	0.5	1.21	10	0.8	3.16	0.6	3.64	-0.2	1.8	0.237	0.822998
ENSG00000042429	MED17	mediator complex subunit 17	nucleus|nucleoplasm|transcription factor complex|membrane|mediator complex|	regulation of transcription from RNA polymerase II promoter|transcription initiation from RNA polymerase II promoter|transcription initiation from RNA polymerase II promoter|gene expression|stem cell maintenance|intracellular steroid hormone receptor signaling pathway|androgen receptor signaling pathway|positive regulation of transcription, DNA-templated|positive regulation of transcription from …	RNA polymerase II transcription cofactor activity|transcription cofactor activity|transcription coactivator activity|receptor activity|ligand-dependent nuclear receptor transcription coactivator activity|vitamin D receptor binding|thyroid hormone receptor binding|	9	-0.1	0.112	9	0.6	3.98	0.6	3.62	-1	1.7	0.238	0.822998
ENSG00000189362	TMEM194B	transmembrane protein 194B	integral component of membrane|	None	None	10	2.2	3.99	10	0.8	2.61	0.6	3.63	0	3.9	0.238	0.822998
ENSG00000141026	MED9	mediator complex subunit 9	mediator complex|	regulation of transcription from RNA polymerase II promoter|transcription from RNA polymerase II promoter|	RNA polymerase II transcription cofactor activity|protein binding|	8	0.7	1.93	7	0.4	2.19	0.5	3.64	-1.1	1.8	0.237	0.822998
ENSG00000255223	OR5M11	olfactory receptor, family 5, subfamily M, member 11	plasma membrane|integral component of membrane|	G-protein coupled receptor signaling pathway|detection of chemical stimulus involved in sensory perception of smell|	G-protein coupled receptor activity|olfactory receptor activity|	10	0.5	1.1	10	0.5	2.75	0.5	3.62	-0.8	1.6	0.238	0.822998
ENSG00000177200	CHD9	chromodomain helicase DNA binding protein 9	nucleoplasm|cytoplasm|	transcription, DNA-templated|regulation of transcription, DNA-templated|chromatin modification|cellular lipid metabolic process|small molecule metabolic process|	DNA binding|helicase activity|protein binding|ATP binding|	10	0.4	1.03	10	0.4	2.81	0.4	3.62	-0.2	1.5	0.238	0.822998
ENSG00000114166	KAT2B	K(lysine) acetyltransferase 2B	PCAF complex|kinetochore|nucleus|nucleoplasm|Ada2/Gcn5/Ada3 transcription activator complex|A band|I band|actomyosin|	chromatin organization|chromatin remodeling|chromatin remodeling|transcription from RNA polymerase I promoter|transcription initiation from RNA polymerase I promoter|transcription initiation from RNA polymerase II promoter|protein acetylation|cell cycle arrest|Notch signaling pathway|negative regulation of cell proliferation|gene expression|regulation of protein ADP-ribosylation|viral process|N-t…	transcription cofactor activity|transcription coactivator activity|histone acetyltransferase activity|lysine N-acetyltransferase activity|lysine N-acetyltransferase activity|cyclin-dependent protein serine/threonine kinase inhibitor activity|protein binding|transcription factor binding|acetyltransferase activity|protein kinase binding|protein complex binding|histone deacetylase binding|	10	0.5	2.05	10	0.4	1.81	0.4	3.62	-0.8	1.5	0.238	0.822998
ENSG00000258987	RP11-131H24.4	N/A	None	None	None	9	0.5	2.27	9	0.4	1.67	0.4	3.64	-0.3	1.7	0.237	0.822998
ENSG00000166289	PLEKHF1	pleckstrin homology domain containing, family F (with FYVE domain) member 1	nucleus|lysosome|lysosomal membrane|endosome|endosome membrane|perinuclear region of cytoplasm|	apoptotic process|endosome organization|positive regulation of autophagy|vesicle organization|protein localization to plasma membrane|positive regulation of intrinsic apoptotic signaling pathway|	phosphatidylinositol-5-phosphate binding|phosphatidylinositol-3-phosphate binding|metal ion binding|phosphatidylinositol-4-phosphate binding|	10	0.4	2.21	10	0.9	2.72	0.6	3.61	-0.1	1.8	0.239	0.82465
ENSG00000183246	RIMBP3C	RIMS binding protein 3C	None	None	None	4	2.7	6.01	4	-0.6	0.295	2.6	3.6	-0.3	5	0.24	0.825585
ENSG00000143355	LHX9	LIM homeobox 9	nucleus|	motor neuron axon guidance|cell proliferation|male gonad development|female gonad development|gonad morphogenesis|negative regulation of transcription, DNA-templated|	sequence-specific DNA binding transcription factor activity|transcription corepressor activity|zinc ion binding|sequence-specific DNA binding|	10	-1.5	1.95	10	2.3	5.36	2.2	3.58	-1.4	4	0.241	0.825585
ENSG00000221823	PPP3R1	protein phosphatase 3, regulatory subunit B, alpha	nucleoplasm|cytosol|calcineurin complex|sarcolemma|	apoptotic process|dephosphorylation|Fc-epsilon receptor signaling pathway|innate immune response|intrinsic apoptotic signaling pathway|positive regulation of protein insertion into mitochondrial membrane involved in apoptotic signaling pathway|	calcium-dependent protein serine/threonine phosphatase activity|calcium ion binding|protein binding|calmodulin binding|protein domain specific binding|	10	1	3.42	10	1.9	2.25	1.6	3.59	-1.4	3.6	0.241	0.825585
ENSG00000152078	TMEM56	transmembrane protein 56	cellular_component|integral component of membrane|	biological_process|	molecular_function|	10	1.1	6.49	10	0	0	1.1	3.6	-0.1	2	0.24	0.825585
ENSG00000139684	ESD	esterase D	nucleus|cytoplasm|Golgi apparatus|plasma membrane|cytoplasmic membrane-bounded vesicle|extracellular vesicular exosome|	biological_process|formaldehyde catabolic process|	hydrolase activity, acting on ester bonds|S-formylglutathione hydrolase activity|methylumbelliferyl-acetate deacetylase activity|carboxylic ester hydrolase activity|	10	1.4	4	10	0.3	0.901	0.7	3.59	-0.3	2.6	0.241	0.825585
ENSG00000108262	GIT1	G protein-coupled receptor kinase interacting ArfGAP 1	cytoplasm|focal adhesion|membrane|aggresome|	regulation of G-protein coupled receptor protein signaling pathway|regulation of ARF GTPase activity|positive regulation of GTPase activity|	protein binding|ARF GTPase activator activity|zinc ion binding|	10	0.6	0.915	10	0.7	2.9	0.7	3.59	-0.1	1.8	0.241	0.825585
ENSG00000153714	LURAP1L	leucine rich adaptor protein 1-like	None	None	None	9	-0.5	0.747	9	0.9	4.11	0.6	3.6	-1	1.9	0.24	0.825585
ENSG00000133641	C12ORF29	chromosome 12 open reading frame 29	None	None	None	10	0.3	0.958	10	0.6	3.08	0.5	3.58	-0.2	1.6	0.241	0.825585
ENSG00000182372	CLN8	ceroid-lipofuscinosis, neuronal 8 (epilepsy, progressive with mental retardation)	mitochondrion|endoplasmic reticulum|endoplasmic reticulum membrane|endoplasmic reticulum-Golgi intermediate compartment|integral component of membrane|endoplasmic reticulum-Golgi intermediate compartment membrane|	age-dependent response to oxidative stress|phospholipid metabolic process|ceramide metabolic process|lipid transport|mitochondrial membrane organization|lysosome organization|nervous system development|visual perception|adult walking behavior|cholesterol metabolic process|cell death|associative learning|regulation of cell size|lipid biosynthetic process|somatic motor neuron differentiation|protei…	None	10	0.5	1.18	10	0.5	2.63	0.5	3.58	-0.3	1.6	0.241	0.825585
ENSG00000153187	HNRNPU	heterogeneous nuclear ribonucleoprotein U (scaffold attachment factor A)	nucleus|nucleoplasm|cell surface|membrane|ribonucleoprotein complex|cytoplasmic ribonucleoprotein granule|CRD-mediated mRNA stability complex|catalytic step 2 spliceosome|	mRNA splicing, via spliceosome|mRNA splicing, via spliceosome|osteoblast differentiation|RNA processing|RNA splicing|gene expression|CRD-mediated mRNA stabilization|	DNA binding|RNA binding|protein binding|ATP binding|poly(A) RNA binding|	10	0.4	0.694	10	0.6	3.18	0.5	3.59	-0.6	1.6	0.241	0.825585
ENSG00000179546	HTR1D	5-hydroxytryptamine (serotonin) receptor 1D, G protein-coupled	plasma membrane|integral component of plasma membrane|	G-protein coupled receptor signaling pathway, coupled to cyclic nucleotide second messenger|adenylate cyclase-inhibiting G-protein coupled receptor signaling pathway|serotonin receptor signaling pathway|synaptic transmission|response to toxic substance|intestine smooth muscle contraction|regulation of locomotion|vasoconstriction|regulation of behavior|	serotonin receptor activity|serotonin binding|	10	0.4	2.54	10	0.5	1.28	0.5	3.58	-0.3	2.3	0.241	0.825585
ENSG00000109680	TBC1D19	TBC1 domain family, member 19	None	positive regulation of Rab GTPase activity|	Rab GTPase activator activity|	10	0.6	2.16	10	0.4	1.75	0.5	3.6	-0.6	1.6	0.24	0.825585
ENSG00000175893	ZDHHC21	zinc finger, DHHC-type containing 21	Golgi membrane|Golgi apparatus|plasma membrane|integral component of membrane|	hair follicle development|peptidyl-L-cysteine S-palmitoylation|protein palmitoylation|small molecule metabolic process|nitric oxide metabolic process|sebaceous gland development|regulation of nitric-oxide synthase activity|	zinc ion binding|palmitoyltransferase activity|protein-cysteine S-palmitoyltransferase activity|	10	0.5	3.95	10	0.1	0.164	0.5	3.6	-0.5	1.7	0.24	0.825585
ENSG00000156925	ZIC3	Zic family member 3	nucleus|cytoplasm|	heart looping|transcription, DNA-templated|determination of left/right symmetry|anterior/posterior pattern specification|cell differentiation|lung development|determination of pancreatic left/right asymmetry|determination of left/right asymmetry in nervous system|positive regulation of transcription, DNA-templated|positive regulation of transcription from RNA polymerase II promoter|determination …	sequence-specific DNA binding transcription factor activity|protein binding|sequence-specific DNA binding|metal ion binding|	10	0.5	2.85	10	0.3	1.17	0.4	3.6	-0.3	1.5	0.24	0.825585
ENSG00000170264	FAM161A	family with sequence similarity 161, member A	cytoplasm|centrosome|photoreceptor connecting cilium|ciliary basal body|	visual perception|cilium assembly|response to stimulus|	protein binding|	10	0.3	1.04	10	2.2	5.5	0.3	3.59	0	4	0.241	0.825585
ENSG00000089280	FUS	FUS RNA binding protein	nucleus|nucleoplasm|cytoplasm|	mRNA splicing, via spliceosome|cell death|RNA splicing|gene expression|	nucleotide binding|DNA binding|RNA binding|protein binding|zinc ion binding|identical protein binding|poly(A) RNA binding|	10	0.4	1.3	10	0.9	3.69	0.6	3.57	0	1.8	0.242	0.827905
ENSG00000177989	ODF3B	outer dense fiber of sperm tails 3B	None	None	None	9	0.2	0.323	10	1.8	6.34	1.7	3.56	-0.2	3.8	0.243	0.829667
ENSG00000070010	UFD1L	ubiquitin fusion degradation 1 like (yeast)	nucleus|cytosol|	skeletal system development|ubiquitin-dependent protein catabolic process|proteasome-mediated ubiquitin-dependent protein catabolic process|	ubiquitin-specific protease activity|receptor binding|protein binding|protein complex binding|	10	-2	2.33	9	1.5	5.45	1.3	3.56	-2.7	3	0.243	0.829667
ENSG00000120306	CYSTM1	cysteine-rich transmembrane module containing 1	integral component of membrane|extracellular vesicular exosome|	biological_process|	molecular_function|	10	1	4.89	10	-0.1	0.0432	0.9	3.56	-0.3	1.9	0.243	0.829667
ENSG00000126777	KTN1	kinectin 1 (kinesin receptor)	endoplasmic reticulum|endoplasmic reticulum membrane|integral component of plasma membrane|membrane|integral component of membrane|	microtubule-based movement|	kinesin binding|poly(A) RNA binding|	10	0.6	0.704	10	0.6	3.06	0.6	3.56	-0.2	1.8	0.243	0.829667
ENSG00000129472	RAB2B	RAB2B, member RAS oncogene family	Golgi membrane|endoplasmic reticulum membrane|plasma membrane|	small GTPase mediated signal transduction|protein transport|vesicle-mediated transport|positive regulation of exocytosis|	GTP binding|	10	0.8	1.29	10	0.4	3.2	0.6	3.56	-0.3	1.7	0.243	0.829667
ENSG00000155008	APOOL	apolipoprotein O-like	mitochondrial inner membrane|integral component of membrane|	None	None	10	0.5	3.24	10	0.3	0.658	0.5	3.55	-0.4	1.6	0.244	0.831837
ENSG00000211873	TRAJ16	T cell receptor alpha joining 16	None	None	None	4	2.4	5.89	4	-1	3.52	2.3	3.54	-1.4	4	0.245	0.83193
ENSG00000211881	TRAJ8	T cell receptor alpha joining 8	None	None	None	3	0	0	3	2	5.34	2	3.54	-0.4	4	0.245	0.83193
ENSG00000104055	TGM5	transglutaminase 5	cytoplasm|	cellular protein modification process|epidermis development|peptide cross-linking|	protein-glutamine gamma-glutamyltransferase activity|metal ion binding|	10	0	0	10	1	6.01	0.9	3.53	-0.1	2	0.245	0.83193
ENSG00000255561	FDXACB1	ferredoxin-fold anticodon binding domain containing 1	None	phenylalanyl-tRNA aminoacylation|tRNA processing|	tRNA binding|magnesium ion binding|phenylalanine-tRNA ligase activity|ATP binding|	10	0.6	4.67	10	0.1	0.26	0.4	3.54	-0.2	1.5	0.245	0.83193
ENSG00000164764	SBSPON	somatomedin B and thrombospondin, type 1 domain containing	proteinaceous extracellular matrix|extracellular matrix|	receptor-mediated endocytosis|immune response|	scavenger receptor activity|polysaccharide binding|	9	2.6	3.74	9	1.2	2.1	2.5	3.51	0.1	5	0.247	0.835681
ENSG00000108587	GOSR1	golgi SNAP receptor complex member 1	Golgi membrane|Golgi apparatus|cis-Golgi network|membrane|integral component of membrane|SNARE complex|	ER to Golgi vesicle-mediated transport|intra-Golgi vesicle-mediated transport|protein transport|retrograde transport, endosome to Golgi|	SNAP receptor activity|	10	0.2	0.461	10	1.2	5.84	1.2	3.51	-0.1	2.7	0.247	0.835681
ENSG00000269879	AL353583.1	N/A	None	None	None	10	0.5	1.81	10	0.4	1.95	0.5	3.51	-0.9	1.6	0.247	0.835681
ENSG00000140350	ANP32A	acidic (leucine-rich) nuclear phosphoprotein 32 family, member A	nucleus|nucleoplasm|cytoplasm|endoplasmic reticulum|perinuclear region of cytoplasm|	transcription, DNA-templated|regulation of transcription, DNA-templated|nucleocytoplasmic transport|nucleocytoplasmic transport|gene expression|RNA metabolic process|mRNA metabolic process|intracellular signal transduction|	protein binding|poly(A) RNA binding|	10	0.4	2.13	10	0.3	1.74	0.4	3.51	-1.8	1.6	0.247	0.835681
ENSG00000063515	GSC2	goosecoid homeobox 2	nucleus|	regulation of transcription from RNA polymerase II promoter|anatomical structure morphogenesis|	DNA binding|sequence-specific DNA binding transcription factor activity|sequence-specific DNA binding|	10	0.7	0.252	10	1.3	4.15	1.2	3.5	-0.8	2.7	0.248	0.837959
ENSG00000179331	RAB39A	RAB39A, member RAS oncogene family	plasma membrane|phagocytic vesicle membrane|phagocytic vesicle|	small GTPase mediated signal transduction|protein transport|phagosome acidification|phagosome-lysosome fusion|	GTP binding|	10	2.1	4.59	10	0.4	1.52	0.5	3.5	-1	3.8	0.248	0.837959
ENSG00000099992	TBC1D10A	TBC1 domain family, member 10A	microvillus|extracellular vesicular exosome|	positive regulation of Rab GTPase activity|positive regulation of proteolysis|activation of cysteine-type endopeptidase activity|	guanyl-nucleotide exchange factor activity|Rab GTPase activator activity|protein binding|PDZ domain binding|	6	-0.9	1.84	6	2.1	6.12	2.1	3.49	-0.8	4	0.249	0.838781
ENSG00000124459	ZNF45	zinc finger protein 45	nucleoplasm|	regulation of transcription, DNA-templated|transcription initiation from RNA polymerase II promoter|multicellular organismal development|gene expression|	DNA binding|sequence-specific DNA binding transcription factor activity|metal ion binding|	10	-1.5	2.21	10	1.6	6.37	1.6	3.49	-1.4	3	0.249	0.838781
ENSG00000153936	HS2ST1	heparan sulfate 2-O-sulfotransferase 1	Golgi membrane|membrane|integral component of membrane|	carbohydrate metabolic process|glycosaminoglycan biosynthetic process|glycosaminoglycan metabolic process|small molecule metabolic process|	sulfotransferase activity|	10	-0.7	2.29	10	1	4.11	0.9	3.49	-1	2	0.249	0.838781
ENSG00000117632	STMN1	stathmin 1	intracellular|cytosol|microtubule|membrane|extracellular vesicular exosome|	microtubule depolymerization|mitotic spindle organization|signal transduction|axonogenesis|response to virus|negative regulation of microtubule polymerization|intracellular signal transduction|positive regulation of cellular component movement|	signal transducer activity|tubulin binding|	10	0.7	3.79	10	1.3	1.01	0.8	3.47	-0.2	2.9	0.25	0.838781
ENSG00000211796	TRAV16	T cell receptor alpha variable 16	None	None	None	9	1.1	3.42	9	0.6	0.628	0.7	3.47	-0.2	2.5	0.25	0.838781
ENSG00000185222	WBP5	WW domain binding protein 5	None	None	WW domain binding|	10	0	0	10	0.6	4.47	0.6	3.47	-0.5	2	0.25	0.838781
ENSG00000159176	CSRP1	cysteine and glycine-rich protein 1	nucleus|extracellular vesicular exosome|	None	zinc ion binding|poly(A) RNA binding|	10	-0.5	0.59	10	0.5	4.11	0.5	3.47	-0.9	1.6	0.25	0.838781
ENSG00000117501	MROH9	maestro heat-like repeat family member 9	None	None	None	10	-0.6	2.31	10	0.5	2.46	0.5	3.47	-1.2	1.5	0.25	0.838781
ENSG00000187713	TMEM203	transmembrane protein 203	integral component of membrane|	None	None	9	0.4	0.107	9	0.6	3.72	0.5	3.48	-0.5	1.8	0.25	0.838781
ENSG00000103310	ZP2	zona pellucida glycoprotein 2 (sperm receptor)	extracellular region|proteinaceous extracellular matrix|multivesicular body|endoplasmic reticulum|Golgi apparatus|plasma membrane|integral component of membrane|secretory granule|extracellular matrix|	intracellular protein transport|signal transduction|single fertilization|binding of sperm to zona pellucida|binding of sperm to zona pellucida|multicellular organism reproduction|prevention of polyspermy|	coreceptor activity|acrosin binding|	10	0.4	1.32	10	0.6	2.42	0.5	3.49	-0.3	1.7	0.249	0.838781
ENSG00000224854	C9ORF53	chromosome 9 open reading frame 53	None	None	None	10	0.3	0.98	10	0.5	2.81	0.4	3.47	-0.4	1.5	0.25	0.838781
ENSG00000138641	HERC3	HECT and RLD domain containing E3 ubiquitin protein ligase 3	nucleus|cytoplasmic membrane-bounded vesicle|	protein ubiquitination involved in ubiquitin-dependent protein catabolic process|	ubiquitin-protein transferase activity|ligase activity|	10	0.2	0.506	10	0.5	3.57	0.4	3.48	-1.3	1.8	0.25	0.838781
ENSG00000100968	NFATC4	nuclear factor of activated T-cells, cytoplasmic, calcineurin-dependent 4	nucleus|transcription factor complex|cytoplasm|cytosol|intermediate filament cytoskeleton|	patterning of blood vessels|transcription from RNA polymerase II promoter|inflammatory response|heart development|intrinsic apoptotic signaling pathway in response to DNA damage|positive regulation of tumor necrosis factor production|cellular response to UV|positive regulation of apoptotic process|cellular respiration|positive regulation of transcription from RNA polymerase II promoter|regulation…	sequence-specific DNA binding RNA polymerase II transcription factor activity|DNA binding|transcription coactivator activity|protein binding|transcription factor binding|peroxisome proliferator activated receptor binding|	10	0.3	1.34	10	1.1	4.25	0.4	3.49	-0.2	2.4	0.249	0.838781
ENSG00000171476	HOPX	HOP homeobox	nucleus|	negative regulation of transcription from RNA polymerase II promoter|trophectodermal cell differentiation|transcription, DNA-templated|heart development|regulation of heart contraction|histone deacetylation|regulation of protein binding|positive regulation of skeletal muscle tissue regeneration|negative regulation of cell differentiation|lung alveolus development|positive regulation of striated m…	sequence-specific DNA binding transcription factor activity|sequence-specific DNA binding|	10	0.3	1.38	10	0.4	2.4	0.3	3.48	-0.4	1.4	0.25	0.838781
ENSG00000107929	LARP4B	La ribonucleoprotein domain family, member 4B	nucleolus|cytoplasm|cytosol|cytoplasmic stress granule|membrane|polysomal ribosome|	positive regulation of translation|	poly(A) RNA binding|	10	-0.4	1.98	10	2.4	4.35	2.3	3.46	-1.4	4	0.251	0.841036
ENSG00000185250	PPIL6	peptidylprolyl isomerase (cyclophilin)-like 6	None	protein peptidyl-prolyl isomerization|protein folding|	peptidyl-prolyl cis-trans isomerase activity|	10	0.3	1.66	10	2.3	5.65	0.4	3.46	0.1	4	0.251	0.841036
ENSG00000171815	PCDHB1	protocadherin beta 1	plasma membrane|integral component of membrane|	homophilic cell adhesion|	calcium ion binding|	10	2	1.82	10	1.3	3.02	1.8	3.45	-0.8	4	0.252	0.842737
ENSG00000186567	CEACAM19	carcinoembryonic antigen-related cell adhesion molecule 19	integral component of membrane|	None	None	10	1.4	2.59	10	1.4	1.07	1.4	3.45	0	2.9	0.252	0.842737
ENSG00000198680	TUSC1	tumor suppressor candidate 1	None	None	None	10	0.8	1.46	10	0.5	2.83	0.6	3.45	-0.2	1.7	0.252	0.842737
ENSG00000183729	NPBWR1	neuropeptides B/W receptor 1	plasma membrane|integral component of membrane|	G-protein coupled receptor signaling pathway|neuropeptide signaling pathway|synaptic transmission|regulation of metabolic process|opioid receptor signaling pathway|	opioid receptor activity|protein binding|neuropeptide receptor activity|	10	2.4	2.91	10	1.5	2.08	2.3	3.44	0.2	5	0.253	0.843881
ENSG00000159239	C2ORF81	chromosome 2 open reading frame 81	None	None	None	10	1.9	6.71	9	-0.2	0.326	1.9	3.44	0	4	0.253	0.843881
ENSG00000143850	PLEKHA6	pleckstrin homology domain containing, family A member 6	None	None	None	10	0.3	1.13	10	1.6	3.7	1.4	3.44	-0.1	2.9	0.253	0.843881
ENSG00000023041	ZDHHC6	zinc finger, DHHC-type containing 6	endoplasmic reticulum|endoplasmic reticulum membrane|integral component of membrane|	protein palmitoylation|	zinc ion binding|palmitoyltransferase activity|protein-cysteine S-palmitoyltransferase activity|	10	1.3	3.69	10	0	0	1.3	3.44	-0.3	3	0.253	0.843881
ENSG00000186197	EDARADD	EDAR-associated death domain	cytoplasm|	hair follicle development|signal transduction|cell differentiation|odontogenesis of dentin-containing tooth|trachea gland development|	None	10	0.7	0.155	10	1.1	3.94	1	3.44	0	2	0.253	0.843881
ENSG00000183963	SMTN	smoothelin	nucleus|cytoplasm|cytoskeleton|actin cytoskeleton|	smooth muscle contraction|muscle organ development|	actin binding|structural constituent of muscle|	10	1	4.66	10	0.4	0.0406	0.9	3.44	-0.4	2	0.253	0.843881
ENSG00000053747	LAMA3	laminin, alpha 3	extracellular region|basement membrane|laminin-1 complex|laminin-5 complex|	cell adhesion|epidermis development|extracellular matrix disassembly|regulation of cell adhesion|extracellular matrix organization|regulation of cell migration|hemidesmosome assembly|cell junction assembly|regulation of embryonic development|	receptor binding|structural molecule activity|	10	0.6	2.16	10	0.8	1.65	0.8	3.44	-0.6	2	0.253	0.843881
ENSG00000211814	TRAV35	T cell receptor alpha variable 35	None	None	None	10	0	0	10	0.9	3.76	0.8	3.44	-0.1	2	0.253	0.843881
ENSG00000130997	POLN	polymerase (DNA directed) nu	nucleus|	double-strand break repair via homologous recombination|DNA-dependent DNA replication|DNA-dependent DNA replication|translesion synthesis|translesion synthesis|interstrand cross-link repair|	DNA binding|DNA-directed DNA polymerase activity|protein binding|cyclin binding|	10	0.9	4.37	10	0.3	0.66	0.5	3.44	-0.3	1.8	0.253	0.843881
ENSG00000166130	IKBIP	IKBKB interacting protein	endoplasmic reticulum|endoplasmic reticulum membrane|membrane|integral component of membrane|	response to X-ray|	protein binding|	9	0.4	2.22	9	0.3	1.49	0.4	3.43	-0.5	1.5	0.254	0.84598
ENSG00000179476	C14ORF28	chromosome 14 open reading frame 28	None	None	None	10	1.5	5.94	10	-2	3.01	1.4	3.42	-2.8	3	0.255	0.846153
ENSG00000112559	MDFI	MyoD family inhibitor	nucleus|cytoplasm|	negative regulation of transcription from RNA polymerase II promoter|activation of JUN kinase activity|embryo development|dorsal/ventral axis specification|negative regulation of Wnt signaling pathway|cytoplasmic sequestering of transcription factor|negative regulation of DNA binding|embryonic skeletal system morphogenesis|trophoblast giant cell differentiation|	protein binding|transcription factor binding|	10	-0.5	0.616	10	1.2	6.47	1.2	3.42	-0.4	2.9	0.255	0.846153
ENSG00000076248	UNG	uracil-DNA glycosylase	nucleus|mitochondrion|	DNA repair|base-excision repair|viral process|somatic hypermutation of immunoglobulin genes|somatic recombination of immunoglobulin gene segments|negative regulation of apoptotic process|	uracil DNA N-glycosylase activity|	10	1	6.37	10	0	0	0.9	3.41	0	2	0.255	0.846153
ENSG00000164620	RELL2	RELT-like 2	basement membrane|plasma membrane|integral component of membrane|	positive regulation of cell-substrate adhesion|	collagen binding|	10	-0.5	1.57	10	0.6	2.39	0.8	3.42	-0.8	1.9	0.255	0.846153
ENSG00000057657	PRDM1	PR domain containing 1, with ZNF domain	nucleus|cytoplasm|	negative regulation of transcription from RNA polymerase II promoter|maternal placenta development|transcription, DNA-templated|germ cell development|positive regulation of gene expression|negative regulation of B cell proliferation|negative regulation of lipopolysaccharide-mediated signaling pathway|methylation|eye photoreceptor cell development|cell fate commitment|positive regulation of B cell…	sequence-specific DNA binding transcription factor activity|protein binding|methyltransferase activity|histone deacetylase binding|sequence-specific DNA binding|metal ion binding|	10	0.8	6.11	10	-2.6	3.07	0.7	3.41	-3.9	2	0.255	0.846153
ENSG00000127419	TMEM175	transmembrane protein 175	lysosomal membrane|integral component of membrane|	None	None	10	0.6	4.55	10	0	0	0.5	3.41	-0.8	1.7	0.255	0.846153
ENSG00000151726	ACSL1	acyl-CoA synthetase long-chain family member 1	mitochondrion|mitochondrial outer membrane|peroxisomal membrane|endoplasmic reticulum membrane|plasma membrane|membrane|integral component of membrane|	long-chain fatty acid metabolic process|response to nutrient|lipid biosynthetic process|response to organic cyclic compound|triglyceride biosynthetic process|adiponectin-activated signaling pathway|unsaturated fatty acid metabolic process|response to oleic acid|long-chain fatty-acyl-CoA biosynthetic process|alpha-linolenic acid metabolic process|xenobiotic catabolic process|response to drug|linol…	long-chain fatty acid-CoA ligase activity|long-chain fatty acid-CoA ligase activity|ATP binding|	10	1.9	5.01	10	0.4	1.99	0.7	3.4	0	3.4	0.256	0.848648
ENSG00000186834	HEXIM1	hexamethylene bis-acetamide inducible 1	nucleus|cytoplasm|	negative regulation of transcription from RNA polymerase II promoter|transcription, DNA-templated|heart development|negative regulation of cyclin-dependent protein serine/threonine kinase activity|negative regulation of transcription, DNA-templated|	cyclin-dependent protein serine/threonine kinase inhibitor activity|protein binding|snRNA binding|	10	0.5	1.09	10	0.5	2.53	0.5	3.4	-0.4	1.6	0.256	0.848648
ENSG00000100523	DDHD1	DDHD domain containing 1	cytoplasm|	cell death|lipid catabolic process|	hydrolase activity|metal ion binding|	10	0.8	5.79	10	0	0	0.7	3.39	-0.1	1.9	0.257	0.850727
ENSG00000166596	WDR16	WD repeat domain 16	cytoplasm|	None	protein binding|	10	0.9	5.17	10	-0.1	0.179	0.8	3.38	-0.4	1.9	0.258	0.852114
ENSG00000111142	METAP2	methionyl aminopeptidase 2	cytoplasm|cytosol|plasma membrane|	proteolysis|phototransduction, visible light|rhodopsin mediated signaling pathway|protein processing|peptidyl-methionine modification|regulation of rhodopsin mediated signaling pathway|N-terminal protein amino acid modification|protein initiator methionine removal|	aminopeptidase activity|metalloexopeptidase activity|poly(A) RNA binding|metal ion binding|metalloaminopeptidase activity|	10	-0.7	2.4	10	1.7	4.37	1.6	3.36	-0.9	3	0.26	0.856515
ENSG00000242866	STRC	stereocilin	cell surface|stereocilium|stereocilium bundle tip|kinocilium|	detection of mechanical stimulus involved in sensory perception of sound|auditory receptor cell stereocilium organization|	None	10	0.9	4.04	10	0	0	0.8	3.36	-0.2	1.9	0.26	0.856515
ENSG00000211876	TRAJ13	T cell receptor alpha joining 13	None	None	None	3	0.4	0.947	3	0.9	3.11	0.7	3.36	-0.6	2	0.26	0.856515
ENSG00000121314	TAS2R8	taste receptor, type 2, member 8	plasma membrane|integral component of membrane|	detection of chemical stimulus involved in sensory perception of bitter taste|G-protein coupled receptor signaling pathway|	taste receptor activity|bitter taste receptor activity|	10	-0.2	0.429	10	1	4.02	0.6	3.36	-0.4	2	0.26	0.856515
ENSG00000170835	CEL	carboxyl ester lipase	extracellular region|extracellular space|extracellular space|cytoplasm|cytosol|extracellular vesicular exosome|	lipid metabolic process|triglyceride metabolic process|cholesterol catabolic process|cholesterol catabolic process|fatty acid catabolic process|protein esterification|pancreatic juice secretion|intestinal cholesterol absorption|lipid digestion|intestinal lipid catabolic process|small molecule metabolic process|	catalytic activity|sterol esterase activity|sterol esterase activity|triglyceride lipase activity|protein binding|heparin binding|hydrolase activity|acylglycerol lipase activity|	10	1.5	0.329	10	2.4	4.09	2.3	3.34	-0.7	4	0.261	0.857745
ENSG00000102886	GDPD3	glycerophosphodiester phosphodiesterase domain containing 3	integral component of membrane|extracellular vesicular exosome|	glycerol metabolic process|lipid metabolic process|	glycerophosphodiester phosphodiesterase activity|metal ion binding|	10	1	4.09	10	1.9	1.49	1.6	3.35	-0.3	3.5	0.261	0.857745
ENSG00000178623	GPR35	G protein-coupled receptor 35	integral component of plasma membrane|	G-protein coupled receptor signaling pathway|	G-protein coupled receptor activity|	10	0.1	0.144	9	0.7	3.77	0.7	3.35	-0.2	1.9	0.261	0.857745
ENSG00000054523	KIF1B	kinesin family member 1B	mitochondrion|kinesin complex|microtubule|microtubule associated complex|cytoplasmic vesicle membrane|cytoplasmic vesicle|neuron projection|	ATP catabolic process|apoptotic process|microtubule-based movement|neuron-neuron synaptic transmission|neuromuscular synaptic transmission|anterograde axon cargo transport|cytoskeleton-dependent intracellular transport|mitochondrion transport along microtubule|	microtubule motor activity|protein binding|ATP binding|microtubule binding|ATPase activity|kinesin binding|	10	0.5	3.09	10	1.6	2.36	0.5	3.35	-0.1	2.8	0.261	0.857745
[truncated: 3,948 more rows]
