# Supplementary material for: A genome-wide genetic screen uncovers determinants of human pigmentation
Source: Science. Author manuscript; Available in PMC 2024 Feb 28. (PMC10901463; doi:10.1126/science.ade6289)
Supplement: Table S2 [file NIHMS1964433-supplement-Table_S2.xlsx]

## Sheet: tables description
Tables contain GO term enrichment analysis output from GOrilla.
P-value' is the enrichment p-value computed according to the HG model. This p-value is not corrected for multiple testing of GO terms.
'FDR q-value' is the correction of the above p-value for multiple testing using the Benjamini and Hochberg (1995) method.
Namely, for the ith term (ranked according to p-value) the FDR q-value is (p-value * number of GO terms) / i.
Enrichment (N, B, n, b) is defined as follows:
N - is the total number of genes
B - is the total number of genes associated with a specific GO term
n - is the number of genes in the top of the user's input list or in the target set when appropriate
b - is the number of genes in the intersection
Enrichment = (b/n) / (B/N)
Genes: For each GO term you can see the list of associated genes that appear in the optimal top of the list.
Each gene name is specified by gene symbol followed by a short description of the gene

## Sheet: GO biological processes
GO Term	Description	P-value	FDR q-value	Enrichment	N	B	n	b	Genes
GO:0032438	melanosome organization	8.7e-23	1.35e-18	61.02	18584	26	164	14	[HPS1 - hermansky-pudlak syndrome 1, AP1G1 - adaptor-related protein complex 1, gamma 1 subunit, BLOC1S5 - biogenesis of lysosomal organelles complex-1, subunit 5, muted, BLOC1S6 - biogenesis of lysosomal organelles complex-1, subunit 6, pallidin, AP3B1 - adaptor-related protein complex 3, beta 1 subunit, RAB32 - rab32, member ras oncogene family, BLOC1S2 - biogenesis of lysosomal organelles comp…
GO:0048753	pigment granule organization	1.79e-22	1.39e-18	58.76	18584	27	164	14	[HPS1 - hermansky-pudlak syndrome 1, AP1G1 - adaptor-related protein complex 1, gamma 1 subunit, BLOC1S5 - biogenesis of lysosomal organelles complex-1, subunit 5, muted, BLOC1S6 - biogenesis of lysosomal organelles complex-1, subunit 6, pallidin, AP3B1 - adaptor-related protein complex 3, beta 1 subunit, RAB32 - rab32, member ras oncogene family, BLOC1S2 - biogenesis of lysosomal organelles comp…
GO:0016050	vesicle organization	6.87e-20	3.56e-16	10.37	18584	295	164	27	[AP1G1 - adaptor-related protein complex 1, gamma 1 subunit, VPS18 - vacuolar protein sorting 18 homolog (s. cerevisiae), BLOC1S6 - biogenesis of lysosomal organelles complex-1, subunit 6, pallidin, VPS39 - vacuolar protein sorting 39 homolog (s. cerevisiae), BLOC1S2 - biogenesis of lysosomal organelles complex-1, subunit 2, CLN3 - ceroid-lipofuscinosis, neuronal 3, TMED2 - transmembrane emp24 do…
GO:0046907	intracellular transport	2.15e-19	8.37e-16	4.04	18584	1488	164	53	[AP1G1 - adaptor-related protein complex 1, gamma 1 subunit, BLOC1S2 - biogenesis of lysosomal organelles complex-1, subunit 2, VPS35 - vacuolar protein sorting 35 homolog (s. cerevisiae), LYST - lysosomal trafficking regulator, TMED2 - transmembrane emp24 domain trafficking protein 2, RAB14 - rab14, member ras oncogene family, SEC31A - sec31 homolog a (s. cerevisiae), VPS54 - vacuolar protein so…
GO:0051649	establishment of localization in cell	3.07e-19	9.53e-16	3.71	18584	1741	164	57	[AP1G1 - adaptor-related protein complex 1, gamma 1 subunit, CANX - calnexin, VPS35 - vacuolar protein sorting 35 homolog (s. cerevisiae), BLOC1S2 - biogenesis of lysosomal organelles complex-1, subunit 2, TMED2 - transmembrane emp24 domain trafficking protein 2, LYST - lysosomal trafficking regulator, RAB14 - rab14, member ras oncogene family, SEC31A - sec31 homolog a (s. cerevisiae), VPS54 - va…
GO:0071705	nitrogen compound transport	1.89e-17	4.89e-14	3.58	18584	1710	164	54	[TMEM30A - transmembrane protein 30a, QKI - qki, kh domain containing, rna binding, AP1G1 - adaptor-related protein complex 1, gamma 1 subunit, CANX - calnexin, VPS35 - vacuolar protein sorting 35 homolog (s. cerevisiae), TMED2 - transmembrane emp24 domain trafficking protein 2, LYST - lysosomal trafficking regulator, RAB14 - rab14, member ras oncogene family, SEC31A - sec31 homolog a (s. cerevis…
GO:0051641	cellular localization	6.51e-16	1.44e-12	3.05	18584	2195	164	59	[TMEM30A - transmembrane protein 30a, AP1G1 - adaptor-related protein complex 1, gamma 1 subunit, HAUS3 - haus augmin-like complex, subunit 3, VPS35 - vacuolar protein sorting 35 homolog (s. cerevisiae), BLOC1S2 - biogenesis of lysosomal organelles complex-1, subunit 2, TMED2 - transmembrane emp24 domain trafficking protein 2, LYST - lysosomal trafficking regulator, RAB14 - rab14, member ras onco…
GO:0043485	endosome to pigment granule transport	1.37e-15	2.67e-12	90.65	18584	10	164	8	[AP1M1 - adaptor-related protein complex 1, mu 1 subunit, BLOC1S5 - biogenesis of lysosomal organelles complex-1, subunit 5, muted, AP3D1 - adaptor-related protein complex 3, delta 1 subunit, AP1G1 - adaptor-related protein complex 1, gamma 1 subunit, ANKRD27 - ankyrin repeat domain 27 (vps9 domain), BLOC1S6 - biogenesis of lysosomal organelles complex-1, subunit 6, pallidin, RAB32 - rab32, membe…
GO:0035646	endosome to melanosome transport	1.37e-15	2.37e-12	90.65	18584	10	164	8	[AP1M1 - adaptor-related protein complex 1, mu 1 subunit, AP1G1 - adaptor-related protein complex 1, gamma 1 subunit, AP3D1 - adaptor-related protein complex 3, delta 1 subunit, BLOC1S5 - biogenesis of lysosomal organelles complex-1, subunit 5, muted, ANKRD27 - ankyrin repeat domain 27 (vps9 domain), BLOC1S6 - biogenesis of lysosomal organelles complex-1, subunit 6, pallidin, RAB32 - rab32, membe…
GO:0071702	organic substance transport	2.31e-15	3.59e-12	3.1	18584	2047	164	56	[TMEM30A - transmembrane protein 30a, QKI - qki, kh domain containing, rna binding, AP1G1 - adaptor-related protein complex 1, gamma 1 subunit, CANX - calnexin, VPS35 - vacuolar protein sorting 35 homolog (s. cerevisiae), TMED2 - transmembrane emp24 domain trafficking protein 2, LYST - lysosomal trafficking regulator, SLC45A2 - solute carrier family 45, member 2, RAB14 - rab14, member ras oncogen…
GO:0016192	vesicle-mediated transport	6.95e-15	9.81e-12	3.34	18584	1696	164	50	[TMEM30A - transmembrane protein 30a, AP1G1 - adaptor-related protein complex 1, gamma 1 subunit, CANX - calnexin, BLOC1S2 - biogenesis of lysosomal organelles complex-1, subunit 2, VPS35 - vacuolar protein sorting 35 homolog (s. cerevisiae), TMED2 - transmembrane emp24 domain trafficking protein 2, LYST - lysosomal trafficking regulator, RAB14 - rab14, member ras oncogene family, SEC31A - sec31 …
GO:0015031	protein transport	1.75e-14	2.26e-11	3.75	18584	1298	164	43	[AP1G1 - adaptor-related protein complex 1, gamma 1 subunit, SPCS2 - signal peptidase complex subunit 2 homolog (s. cerevisiae), RAB21 - rab21, member ras oncogene family, VPS18 - vacuolar protein sorting 18 homolog (s. cerevisiae), ANKRD27 - ankyrin repeat domain 27 (vps9 domain), CCDC53 - coiled-coil domain containing 53, RAB9A - rab9a, member ras oncogene family, CANX - calnexin, VPS39 - vacuo…
GO:0042886	amide transport	1.8e-14	2.15e-11	3.67	18584	1359	164	44	[AP1G1 - adaptor-related protein complex 1, gamma 1 subunit, SPCS2 - signal peptidase complex subunit 2 homolog (s. cerevisiae), RAB21 - rab21, member ras oncogene family, VPS18 - vacuolar protein sorting 18 homolog (s. cerevisiae), ANKRD27 - ankyrin repeat domain 27 (vps9 domain), CCDC53 - coiled-coil domain containing 53, RAB9A - rab9a, member ras oncogene family, CANX - calnexin, VPS39 - vacuo…
GO:0015833	peptide transport	3.76e-14	4.18e-11	3.67	18584	1327	164	43	[AP1G1 - adaptor-related protein complex 1, gamma 1 subunit, SPCS2 - signal peptidase complex subunit 2 homolog (s. cerevisiae), RAB21 - rab21, member ras oncogene family, VPS18 - vacuolar protein sorting 18 homolog (s. cerevisiae), ANKRD27 - ankyrin repeat domain 27 (vps9 domain), CCDC53 - coiled-coil domain containing 53, RAB9A - rab9a, member ras oncogene family, CANX - calnexin, VPS39 - vacuo…
GO:0016197	endosomal transport	6.52e-14	6.75e-11	9.92	18584	217	164	19	[KIAA0196 - kiaa0196, RAB7A - rab7a, member ras oncogene family, ANKRD27 - ankyrin repeat domain 27 (vps9 domain), RAB9A - rab9a, member ras oncogene family, VPS26A - vacuolar protein sorting 26 homolog a (s. pombe), VPS29 - vacuolar protein sorting 29 homolog (s. cerevisiae), VPS39 - vacuolar protein sorting 39 homolog (s. cerevisiae), CCDC22 - coiled-coil domain containing 22, BLOC1S2 - biogene…
GO:0051234	establishment of localization	1.35e-13	1.31e-10	2.14	18584	4285	164	81	[TMEM30A - transmembrane protein 30a, TMEM163 - transmembrane protein 163, QKI - qki, kh domain containing, rna binding, AP1G1 - adaptor-related protein complex 1, gamma 1 subunit, CANX - calnexin, USF2 - upstream transcription factor 2, c-fos interacting, BLOC1S2 - biogenesis of lysosomal organelles complex-1, subunit 2, VPS35 - vacuolar protein sorting 35 homolog (s. cerevisiae), TMED2 - transm…
GO:0045184	establishment of protein localization	1.56e-13	1.43e-10	3.52	18584	1383	164	43	[AP1G1 - adaptor-related protein complex 1, gamma 1 subunit, SPCS2 - signal peptidase complex subunit 2 homolog (s. cerevisiae), RAB21 - rab21, member ras oncogene family, VPS18 - vacuolar protein sorting 18 homolog (s. cerevisiae), ANKRD27 - ankyrin repeat domain 27 (vps9 domain), CCDC53 - coiled-coil domain containing 53, RAB9A - rab9a, member ras oncogene family, CANX - calnexin, VPS39 - vacuo…
GO:0006810	transport	2.53e-13	2.18e-10	2.16	18584	4153	164	79	[TMEM30A - transmembrane protein 30a, TMEM163 - transmembrane protein 163, QKI - qki, kh domain containing, rna binding, AP1G1 - adaptor-related protein complex 1, gamma 1 subunit, CANX - calnexin, USF2 - upstream transcription factor 2, c-fos interacting, BLOC1S2 - biogenesis of lysosomal organelles complex-1, subunit 2, VPS35 - vacuolar protein sorting 35 homolog (s. cerevisiae), TMED2 - transm…
GO:1990126	retrograde transport, endosome to plasma membrane	4.71e-13	3.85e-10	40.79	18584	25	164	9	[VPS35 - vacuolar protein sorting 35 homolog (s. cerevisiae), CCDC93 - coiled-coil domain containing 93, ANKRD27 - ankyrin repeat domain 27 (vps9 domain), VPS26A - vacuolar protein sorting 26 homolog a (s. pombe), C16orf62 - chromosome 16 open reading frame 62, VPS29 - vacuolar protein sorting 29 homolog (s. cerevisiae), DSCR3 - down syndrome critical region gene 3, VPS39 - vacuolar protein sorti…
GO:0051179	localization	8.42e-13	6.54e-10	2.01	18584	4796	164	85	[TMEM30A - transmembrane protein 30a, TMEM163 - transmembrane protein 163, QKI - qki, kh domain containing, rna binding, AP1G1 - adaptor-related protein complex 1, gamma 1 subunit, CANX - calnexin, HAUS3 - haus augmin-like complex, subunit 3, USF2 - upstream transcription factor 2, c-fos interacting, BLOC1S2 - biogenesis of lysosomal organelles complex-1, subunit 2, VPS35 - vacuolar protein sorti…
GO:0016482	cytosolic transport	1.5e-11	1.11e-08	11.75	18584	135	164	14	[AP1G1 - adaptor-related protein complex 1, gamma 1 subunit, RAB7A - rab7a, member ras oncogene family, ANKRD27 - ankyrin repeat domain 27 (vps9 domain), RAB9A - rab9a, member ras oncogene family, VPS26A - vacuolar protein sorting 26 homolog a (s. pombe), VPS29 - vacuolar protein sorting 29 homolog (s. cerevisiae), VPS35 - vacuolar protein sorting 35 homolog (s. cerevisiae), CLN3 - ceroid-lipofus…
GO:0008104	protein localization	3.23e-11	2.28e-08	2.8	18584	1901	164	47	[TMEM30A - transmembrane protein 30a, AP1G1 - adaptor-related protein complex 1, gamma 1 subunit, SPCS2 - signal peptidase complex subunit 2 homolog (s. cerevisiae), ANKRD27 - ankyrin repeat domain 27 (vps9 domain), VPS18 - vacuolar protein sorting 18 homolog (s. cerevisiae), RAB21 - rab21, member ras oncogene family, CCDC53 - coiled-coil domain containing 53, RAB9A - rab9a, member ras oncogene f…
GO:0099517	synaptic vesicle transport along microtubule	3.92e-11	2.65e-08	49.58	18584	16	164	7	[BLOC1S2 - biogenesis of lysosomal organelles complex-1, subunit 2, AP3D1 - adaptor-related protein complex 3, delta 1 subunit, BLOC1S5 - biogenesis of lysosomal organelles complex-1, subunit 5, muted, DTNBP1 - dystrobrevin binding protein 1, BLOC1S6 - biogenesis of lysosomal organelles complex-1, subunit 6, pallidin, AP3B1 - adaptor-related protein complex 3, beta 1 subunit, BLOC1S3 - biogenesis…
GO:0099514	synaptic vesicle cytoskeletal transport	3.92e-11	2.54e-08	49.58	18584	16	164	7	[BLOC1S2 - biogenesis of lysosomal organelles complex-1, subunit 2, AP3D1 - adaptor-related protein complex 3, delta 1 subunit, BLOC1S5 - biogenesis of lysosomal organelles complex-1, subunit 5, muted, DTNBP1 - dystrobrevin binding protein 1, BLOC1S6 - biogenesis of lysosomal organelles complex-1, subunit 6, pallidin, AP3B1 - adaptor-related protein complex 3, beta 1 subunit, BLOC1S3 - biogenesis…
GO:0048490	anterograde synaptic vesicle transport	3.92e-11	2.44e-08	49.58	18584	16	164	7	[BLOC1S2 - biogenesis of lysosomal organelles complex-1, subunit 2, AP3D1 - adaptor-related protein complex 3, delta 1 subunit, BLOC1S5 - biogenesis of lysosomal organelles complex-1, subunit 5, muted, DTNBP1 - dystrobrevin binding protein 1, BLOC1S6 - biogenesis of lysosomal organelles complex-1, subunit 6, pallidin, AP3B1 - adaptor-related protein complex 3, beta 1 subunit, BLOC1S3 - biogenesis…
GO:0033036	macromolecule localization	4.63e-11	2.77e-08	2.77	18584	1921	164	47	[TMEM30A - transmembrane protein 30a, AP1G1 - adaptor-related protein complex 1, gamma 1 subunit, SPCS2 - signal peptidase complex subunit 2 homolog (s. cerevisiae), ANKRD27 - ankyrin repeat domain 27 (vps9 domain), VPS18 - vacuolar protein sorting 18 homolog (s. cerevisiae), RAB21 - rab21, member ras oncogene family, CCDC53 - coiled-coil domain containing 53, RAB9A - rab9a, member ras oncogene f…
GO:0008089	anterograde axonal transport	1.14e-10	6.53e-08	23.72	18584	43	164	9	[BLOC1S2 - biogenesis of lysosomal organelles complex-1, subunit 2, AP3D1 - adaptor-related protein complex 3, delta 1 subunit, ARL8B - adp-ribosylation factor-like 8b, BLOC1S5 - biogenesis of lysosomal organelles complex-1, subunit 5, muted, DTNBP1 - dystrobrevin binding protein 1, RAB21 - rab21, member ras oncogene family, AP3B1 - adaptor-related protein complex 3, beta 1 subunit, BLOC1S6 - bio…
GO:0080171	lytic vacuole organization	2.17e-10	1.2e-07	22.17	18584	46	164	9	[HPS1 - hermansky-pudlak syndrome 1, VPS35 - vacuolar protein sorting 35 homolog (s. cerevisiae), CLN3 - ceroid-lipofuscinosis, neuronal 3, LYST - lysosomal trafficking regulator, KIAA0196 - kiaa0196, HPS4 - hermansky-pudlak syndrome 4, RAB14 - rab14, member ras oncogene family, VPS18 - vacuolar protein sorting 18 homolog (s. cerevisiae), AP3B1 - adaptor-related protein complex 3, beta 1 subunit]
GO:0007040	lysosome organization	2.17e-10	1.16e-07	22.17	18584	46	164	9	[HPS1 - hermansky-pudlak syndrome 1, VPS35 - vacuolar protein sorting 35 homolog (s. cerevisiae), CLN3 - ceroid-lipofuscinosis, neuronal 3, LYST - lysosomal trafficking regulator, KIAA0196 - kiaa0196, HPS4 - hermansky-pudlak syndrome 4, RAB14 - rab14, member ras oncogene family, VPS18 - vacuolar protein sorting 18 homolog (s. cerevisiae), AP3B1 - adaptor-related protein complex 3, beta 1 subunit]
GO:0051650	establishment of vesicle localization	2.31e-10	1.2e-07	10.83	18584	136	164	13	[RAB7A - rab7a, member ras oncogene family, BLOC1S5 - biogenesis of lysosomal organelles complex-1, subunit 5, muted, AP3B1 - adaptor-related protein complex 3, beta 1 subunit, BLOC1S6 - biogenesis of lysosomal organelles complex-1, subunit 6, pallidin, BLOC1S2 - biogenesis of lysosomal organelles complex-1, subunit 2, CLN3 - ceroid-lipofuscinosis, neuronal 3, AP3D1 - adaptor-related protein comp…
GO:0007033	vacuole organization	2.76e-10	1.38e-07	12.25	18584	111	164	12	[VPS35 - vacuolar protein sorting 35 homolog (s. cerevisiae), HPS1 - hermansky-pudlak syndrome 1, CLN3 - ceroid-lipofuscinosis, neuronal 3, LYST - lysosomal trafficking regulator, KIAA0196 - kiaa0196, HPS4 - hermansky-pudlak syndrome 4, RAB7A - rab7a, member ras oncogene family, VPS18 - vacuolar protein sorting 18 homolog (s. cerevisiae), RAB14 - rab14, member ras oncogene family, AP3B1 - adaptor…
GO:0051648	vesicle localization	4.73e-10	2.3e-07	10.23	18584	144	164	13	[RAB7A - rab7a, member ras oncogene family, BLOC1S5 - biogenesis of lysosomal organelles complex-1, subunit 5, muted, AP3B1 - adaptor-related protein complex 3, beta 1 subunit, BLOC1S6 - biogenesis of lysosomal organelles complex-1, subunit 6, pallidin, BLOC1S2 - biogenesis of lysosomal organelles complex-1, subunit 2, CLN3 - ceroid-lipofuscinosis, neuronal 3, AP3D1 - adaptor-related protein comp…
GO:0099518	vesicle cytoskeletal trafficking	5.47e-10	2.58e-07	16.19	18584	70	164	10	[BLOC1S2 - biogenesis of lysosomal organelles complex-1, subunit 2, CLN3 - ceroid-lipofuscinosis, neuronal 3, AP3D1 - adaptor-related protein complex 3, delta 1 subunit, BLOC1S5 - biogenesis of lysosomal organelles complex-1, subunit 5, muted, F8A1 - coagulation factor viii-associated 1, DTNBP1 - dystrobrevin binding protein 1, BLOC1S6 - biogenesis of lysosomal organelles complex-1, subunit 6, pa…
GO:0043473	pigmentation	7.6e-10	3.47e-07	25.18	18584	36	164	8	[LYST - lysosomal trafficking regulator, DCT - dopachrome tautomerase, SLC45A2 - solute carrier family 45, member 2, HPS5 - hermansky-pudlak syndrome 5, HPS3 - hermansky-pudlak syndrome 3, TYR - tyrosinase, FIG4 - fig4 homolog, sac1 lipid phosphatase domain containing (s. cerevisiae), BLOC1S3 - biogenesis of lysosomal organelles complex-1, subunit 3]
GO:0006996	organelle organization	8.15e-10	3.62e-07	2.41	18584	2397	164	51	[AP1G1 - adaptor-related protein complex 1, gamma 1 subunit, HPS3 - hermansky-pudlak syndrome 3, HAUS3 - haus augmin-like complex, subunit 3, TAOK1 - tao kinase 1, VPS35 - vacuolar protein sorting 35 homolog (s. cerevisiae), BLOC1S2 - biogenesis of lysosomal organelles complex-1, subunit 2, NCOR1 - nuclear receptor corepressor 1, TMED2 - transmembrane emp24 domain trafficking protein 2, LYST - ly…
GO:0098930	axonal transport	9.86e-10	4.25e-07	18.89	18584	54	164	9	[BLOC1S2 - biogenesis of lysosomal organelles complex-1, subunit 2, AP3D1 - adaptor-related protein complex 3, delta 1 subunit, BLOC1S5 - biogenesis of lysosomal organelles complex-1, subunit 5, muted, ARL8B - adp-ribosylation factor-like 8b, DTNBP1 - dystrobrevin binding protein 1, RAB21 - rab21, member ras oncogene family, BLOC1S6 - biogenesis of lysosomal organelles complex-1, subunit 6, palli…
GO:0007041	lysosomal transport	1.61e-09	6.75e-07	12.22	18584	102	164	11	[VPS41 - vacuolar protein sorting 41 homolog (s. cerevisiae), VPS35 - vacuolar protein sorting 35 homolog (s. cerevisiae), CLN3 - ceroid-lipofuscinosis, neuronal 3, LYST - lysosomal trafficking regulator, RAB7A - rab7a, member ras oncogene family, AP1G1 - adaptor-related protein complex 1, gamma 1 subunit, AP3D1 - adaptor-related protein complex 3, delta 1 subunit, VPS18 - vacuolar protein sortin…
GO:0047496	vesicle transport along microtubule	5.06e-09	2.07e-06	20.15	18584	45	164	8	[BLOC1S2 - biogenesis of lysosomal organelles complex-1, subunit 2, CLN3 - ceroid-lipofuscinosis, neuronal 3, AP3D1 - adaptor-related protein complex 3, delta 1 subunit, BLOC1S5 - biogenesis of lysosomal organelles complex-1, subunit 5, muted, DTNBP1 - dystrobrevin binding protein 1, AP3B1 - adaptor-related protein complex 3, beta 1 subunit, BLOC1S6 - biogenesis of lysosomal organelles complex-1,…
GO:0008088	axo-dendritic transport	5.45e-09	2.17e-06	15.69	18584	65	164	9	[BLOC1S2 - biogenesis of lysosomal organelles complex-1, subunit 2, AP3D1 - adaptor-related protein complex 3, delta 1 subunit, BLOC1S5 - biogenesis of lysosomal organelles complex-1, subunit 5, muted, ARL8B - adp-ribosylation factor-like 8b, DTNBP1 - dystrobrevin binding protein 1, RAB21 - rab21, member ras oncogene family, BLOC1S6 - biogenesis of lysosomal organelles complex-1, subunit 6, palli…
GO:0006886	intracellular protein transport	9.41e-09	3.65e-06	3.66	18584	804	164	26	[AP1G1 - adaptor-related protein complex 1, gamma 1 subunit, VPS18 - vacuolar protein sorting 18 homolog (s. cerevisiae), RAB21 - rab21, member ras oncogene family, SPCS2 - signal peptidase complex subunit 2 homolog (s. cerevisiae), VPS39 - vacuolar protein sorting 39 homolog (s. cerevisiae), VPS35 - vacuolar protein sorting 35 homolog (s. cerevisiae), TMED2 - transmembrane emp24 domain trafficki…
GO:0051656	establishment of organelle localization	1.63e-08	6.16e-06	5.85	18584	310	164	16	[RAB7A - rab7a, member ras oncogene family, BLOC1S5 - biogenesis of lysosomal organelles complex-1, subunit 5, muted, BLOC1S6 - biogenesis of lysosomal organelles complex-1, subunit 6, pallidin, PDCD10 - programmed cell death 10, AP3B1 - adaptor-related protein complex 3, beta 1 subunit, BLOC1S2 - biogenesis of lysosomal organelles complex-1, subunit 2, CLN3 - ceroid-lipofuscinosis, neuronal 3, A…
GO:0098876	vesicle-mediated transport to the plasma membrane	1.99e-08	7.35e-06	13.6	18584	75	164	9	[VPS35 - vacuolar protein sorting 35 homolog (s. cerevisiae), CCDC93 - coiled-coil domain containing 93, ANKRD27 - ankyrin repeat domain 27 (vps9 domain), VPS26A - vacuolar protein sorting 26 homolog a (s. pombe), C16orf62 - chromosome 16 open reading frame 62, VPS29 - vacuolar protein sorting 29 homolog (s. cerevisiae), DSCR3 - down syndrome critical region gene 3, VPS39 - vacuolar protein sorti…
GO:0030318	melanocyte differentiation	2.1e-08	7.57e-06	32.38	18584	21	164	6	[OCA2 - oculocutaneous albinism ii, HPS4 - hermansky-pudlak syndrome 4, C10orf11 - chromosome 10 open reading frame 11, HPS6 - hermansky-pudlak syndrome 6, RAB27A - rab27a, member ras oncogene family, SLC24A5 - solute carrier family 24 (sodium/potassium/calcium exchanger), member 5]
GO:0050931	pigment cell differentiation	2.1e-08	7.4e-06	32.38	18584	21	164	6	[OCA2 - oculocutaneous albinism ii, HPS4 - hermansky-pudlak syndrome 4, C10orf11 - chromosome 10 open reading frame 11, HPS6 - hermansky-pudlak syndrome 6, RAB27A - rab27a, member ras oncogene family, SLC24A5 - solute carrier family 24 (sodium/potassium/calcium exchanger), member 5]
GO:0051640	organelle localization	3.97e-08	1.37e-05	4.33	18584	524	164	20	[RAB7A - rab7a, member ras oncogene family, BLOC1S5 - biogenesis of lysosomal organelles complex-1, subunit 5, muted, VPS18 - vacuolar protein sorting 18 homolog (s. cerevisiae), AP3B1 - adaptor-related protein complex 3, beta 1 subunit, PDCD10 - programmed cell death 10, BLOC1S6 - biogenesis of lysosomal organelles complex-1, subunit 6, pallidin, HAUS3 - haus augmin-like complex, subunit 3, BLOC…
GO:0099003	vesicle-mediated transport in synapse	4.38e-08	1.48e-05	10.4	18584	109	164	10	[BLOC1S2 - biogenesis of lysosomal organelles complex-1, subunit 2, VPS35 - vacuolar protein sorting 35 homolog (s. cerevisiae), BLOC1S5 - biogenesis of lysosomal organelles complex-1, subunit 5, muted, AP3D1 - adaptor-related protein complex 3, delta 1 subunit, DTNBP1 - dystrobrevin binding protein 1, BLOC1S6 - biogenesis of lysosomal organelles complex-1, subunit 6, pallidin, CANX - calnexin, A…
GO:0007034	vacuolar transport	5.72e-08	1.89e-05	8.72	18584	143	164	11	[VPS41 - vacuolar protein sorting 41 homolog (s. cerevisiae), VPS35 - vacuolar protein sorting 35 homolog (s. cerevisiae), CLN3 - ceroid-lipofuscinosis, neuronal 3, LYST - lysosomal trafficking regulator, RAB7A - rab7a, member ras oncogene family, AP1G1 - adaptor-related protein complex 1, gamma 1 subunit, AP3D1 - adaptor-related protein complex 3, delta 1 subunit, VPS18 - vacuolar protein sortin…
GO:0048489	synaptic vesicle transport	6.99e-08	2.26e-05	14.62	18584	62	164	8	[BLOC1S2 - biogenesis of lysosomal organelles complex-1, subunit 2, AP3D1 - adaptor-related protein complex 3, delta 1 subunit, BLOC1S5 - biogenesis of lysosomal organelles complex-1, subunit 5, muted, DTNBP1 - dystrobrevin binding protein 1, BLOC1S6 - biogenesis of lysosomal organelles complex-1, subunit 6, pallidin, AP3B1 - adaptor-related protein complex 3, beta 1 subunit, RAB27A - rab27a, mem…
GO:0097480	establishment of synaptic vesicle localization	6.99e-08	2.22e-05	14.62	18584	62	164	8	[BLOC1S2 - biogenesis of lysosomal organelles complex-1, subunit 2, AP3D1 - adaptor-related protein complex 3, delta 1 subunit, BLOC1S5 - biogenesis of lysosomal organelles complex-1, subunit 5, muted, DTNBP1 - dystrobrevin binding protein 1, BLOC1S6 - biogenesis of lysosomal organelles complex-1, subunit 6, pallidin, AP3B1 - adaptor-related protein complex 3, beta 1 subunit, RAB27A - rab27a, mem…
GO:0097479	synaptic vesicle localization	1.02e-07	3.17e-05	13.95	18584	65	164	8	[BLOC1S2 - biogenesis of lysosomal organelles complex-1, subunit 2, AP3D1 - adaptor-related protein complex 3, delta 1 subunit, BLOC1S5 - biogenesis of lysosomal organelles complex-1, subunit 5, muted, DTNBP1 - dystrobrevin binding protein 1, BLOC1S6 - biogenesis of lysosomal organelles complex-1, subunit 6, pallidin, AP3B1 - adaptor-related protein complex 3, beta 1 subunit, RAB27A - rab27a, mem…
GO:0030705	cytoskeleton-dependent intracellular transport	1.18e-07	3.58e-05	7.19	18584	189	164	12	[BLOC1S2 - biogenesis of lysosomal organelles complex-1, subunit 2, CLN3 - ceroid-lipofuscinosis, neuronal 3, BLOC1S5 - biogenesis of lysosomal organelles complex-1, subunit 5, muted, AP3D1 - adaptor-related protein complex 3, delta 1 subunit, ARL8B - adp-ribosylation factor-like 8b, F8A1 - coagulation factor viii-associated 1, DTNBP1 - dystrobrevin binding protein 1, RAB21 - rab21, member ras on…
GO:0072384	organelle transport along microtubule	3.51e-07	0.000105	11.93	18584	76	164	8	[BLOC1S2 - biogenesis of lysosomal organelles complex-1, subunit 2, CLN3 - ceroid-lipofuscinosis, neuronal 3, AP3D1 - adaptor-related protein complex 3, delta 1 subunit, BLOC1S5 - biogenesis of lysosomal organelles complex-1, subunit 5, muted, DTNBP1 - dystrobrevin binding protein 1, BLOC1S6 - biogenesis of lysosomal organelles complex-1, subunit 6, pallidin, AP3B1 - adaptor-related protein compl…
GO:0043324	pigment metabolic process involved in developmental pigmentation	6.75e-07	0.000198	113.32	18584	3	164	3	[OCA2 - oculocutaneous albinism ii, TYR - tyrosinase, GPR143 - g protein-coupled receptor 143]
GO:0006726	eye pigment biosynthetic process	6.75e-07	0.000194	113.32	18584	3	164	3	[OCA2 - oculocutaneous albinism ii, TYR - tyrosinase, GPR143 - g protein-coupled receptor 143]
GO:0043474	pigment metabolic process involved in pigmentation	6.75e-07	0.000191	113.32	18584	3	164	3	[OCA2 - oculocutaneous albinism ii, TYR - tyrosinase, GPR143 - g protein-coupled receptor 143]
GO:0042441	eye pigment metabolic process	6.75e-07	0.000187	113.32	18584	3	164	3	[OCA2 - oculocutaneous albinism ii, TYR - tyrosinase, GPR143 - g protein-coupled receptor 143]
GO:0032402	melanosome transport	7.01e-07	0.000191	28.33	18584	20	164	5	[BLOC1S5 - biogenesis of lysosomal organelles complex-1, subunit 5, muted, BLOC1S6 - biogenesis of lysosomal organelles complex-1, subunit 6, pallidin, RAB27A - rab27a, member ras oncogene family, GPR143 - g protein-coupled receptor 143, BLOC1S3 - biogenesis of lysosomal organelles complex-1, subunit 3]
GO:0060155	platelet dense granule organization	7.12e-07	0.000191	50.36	18584	9	164	4	[BLOC1S2 - biogenesis of lysosomal organelles complex-1, subunit 2, DTNBP1 - dystrobrevin binding protein 1, AP3B1 - adaptor-related protein complex 3, beta 1 subunit, BLOC1S3 - biogenesis of lysosomal organelles complex-1, subunit 3]
GO:0032401	establishment of melanosome localization	9.14e-07	0.000241	26.98	18584	21	164	5	[BLOC1S5 - biogenesis of lysosomal organelles complex-1, subunit 5, muted, BLOC1S6 - biogenesis of lysosomal organelles complex-1, subunit 6, pallidin, RAB27A - rab27a, member ras oncogene family, BLOC1S3 - biogenesis of lysosomal organelles complex-1, subunit 3, GPR143 - g protein-coupled receptor 143]
GO:0051904	pigment granule transport	9.14e-07	0.000237	26.98	18584	21	164	5	[BLOC1S5 - biogenesis of lysosomal organelles complex-1, subunit 5, muted, BLOC1S6 - biogenesis of lysosomal organelles complex-1, subunit 6, pallidin, RAB27A - rab27a, member ras oncogene family, BLOC1S3 - biogenesis of lysosomal organelles complex-1, subunit 3, GPR143 - g protein-coupled receptor 143]
GO:0099111	microtubule-based transport	9.37e-07	0.000239	7.5	18584	151	164	10	[BLOC1S2 - biogenesis of lysosomal organelles complex-1, subunit 2, CLN3 - ceroid-lipofuscinosis, neuronal 3, BLOC1S5 - biogenesis of lysosomal organelles complex-1, subunit 5, muted, AP3D1 - adaptor-related protein complex 3, delta 1 subunit, ARL8B - adp-ribosylation factor-like 8b, DTNBP1 - dystrobrevin binding protein 1, RAB21 - rab21, member ras oncogene family, BLOC1S6 - biogenesis of lysoso…
GO:0010970	transport along microtubule	9.37e-07	0.000235	7.5	18584	151	164	10	[BLOC1S2 - biogenesis of lysosomal organelles complex-1, subunit 2, CLN3 - ceroid-lipofuscinosis, neuronal 3, BLOC1S5 - biogenesis of lysosomal organelles complex-1, subunit 5, muted, AP3D1 - adaptor-related protein complex 3, delta 1 subunit, ARL8B - adp-ribosylation factor-like 8b, DTNBP1 - dystrobrevin binding protein 1, RAB21 - rab21, member ras oncogene family, BLOC1S6 - biogenesis of lysoso…
GO:0016043	cellular component organization	1.15e-06	0.000284	1.62	18584	5235	164	75	[TMEM30A - transmembrane protein 30a, AP1G1 - adaptor-related protein complex 1, gamma 1 subunit, HPS3 - hermansky-pudlak syndrome 3, ZBTB1 - zinc finger and btb domain containing 1, HAUS3 - haus augmin-like complex, subunit 3, TAOK1 - tao kinase 1, NCOR1 - nuclear receptor corepressor 1, BLOC1S2 - biogenesis of lysosomal organelles complex-1, subunit 2, VPS35 - vacuolar protein sorting 35 homolo…
GO:0032400	melanosome localization	1.17e-06	0.000285	25.75	18584	22	164	5	[BLOC1S5 - biogenesis of lysosomal organelles complex-1, subunit 5, muted, BLOC1S6 - biogenesis of lysosomal organelles complex-1, subunit 6, pallidin, RAB27A - rab27a, member ras oncogene family, BLOC1S3 - biogenesis of lysosomal organelles complex-1, subunit 3, GPR143 - g protein-coupled receptor 143]
GO:0051905	establishment of pigment granule localization	1.17e-06	0.000281	25.75	18584	22	164	5	[BLOC1S5 - biogenesis of lysosomal organelles complex-1, subunit 5, muted, BLOC1S6 - biogenesis of lysosomal organelles complex-1, subunit 6, pallidin, RAB27A - rab27a, member ras oncogene family, GPR143 - g protein-coupled receptor 143, BLOC1S3 - biogenesis of lysosomal organelles complex-1, subunit 3]
GO:0051875	pigment granule localization	1.49e-06	0.000351	24.63	18584	23	164	5	[BLOC1S5 - biogenesis of lysosomal organelles complex-1, subunit 5, muted, BLOC1S6 - biogenesis of lysosomal organelles complex-1, subunit 6, pallidin, RAB27A - rab27a, member ras oncogene family, GPR143 - g protein-coupled receptor 143, BLOC1S3 - biogenesis of lysosomal organelles complex-1, subunit 3]
GO:0032456	endocytic recycling	1.5e-06	0.000348	16.58	18584	41	164	6	[CCDC93 - coiled-coil domain containing 93, RAB14 - rab14, member ras oncogene family, C16orf62 - chromosome 16 open reading frame 62, VPS29 - vacuolar protein sorting 29 homolog (s. cerevisiae), DSCR3 - down syndrome critical region gene 3, CCDC22 - coiled-coil domain containing 22]
GO:0071840	cellular component organization or biogenesis	1.65e-06	0.000378	1.61	18584	5281	164	75	[TMEM30A - transmembrane protein 30a, AP1G1 - adaptor-related protein complex 1, gamma 1 subunit, HPS3 - hermansky-pudlak syndrome 3, ZBTB1 - zinc finger and btb domain containing 1, HAUS3 - haus augmin-like complex, subunit 3, TAOK1 - tao kinase 1, NCOR1 - nuclear receptor corepressor 1, BLOC1S2 - biogenesis of lysosomal organelles complex-1, subunit 2, VPS35 - vacuolar protein sorting 35 homolo…
GO:0006892	post-Golgi vesicle-mediated transport	1.81e-06	0.000408	9.64	18584	94	164	8	[CLN3 - ceroid-lipofuscinosis, neuronal 3, AP3D1 - adaptor-related protein complex 3, delta 1 subunit, AP1G1 - adaptor-related protein complex 1, gamma 1 subunit, CCDC93 - coiled-coil domain containing 93, RAB14 - rab14, member ras oncogene family, C16orf62 - chromosome 16 open reading frame 62, VPS54 - vacuolar protein sorting 54 homolog (s. cerevisiae), CCDC22 - coiled-coil domain containing 22]
GO:0007018	microtubule-based movement	3.92e-06	0.000869	5.17	18584	263	164	12	[BLOC1S2 - biogenesis of lysosomal organelles complex-1, subunit 2, CLN3 - ceroid-lipofuscinosis, neuronal 3, ARL8B - adp-ribosylation factor-like 8b, BLOC1S5 - biogenesis of lysosomal organelles complex-1, subunit 5, muted, AP3D1 - adaptor-related protein complex 3, delta 1 subunit, DTNBP1 - dystrobrevin binding protein 1, RAB21 - rab21, member ras oncogene family, BLOC1S6 - biogenesis of lysoso…
GO:0042438	melanin biosynthetic process	3.93e-06	0.00086	34.87	18584	13	164	4	[DCT - dopachrome tautomerase, SLC45A2 - solute carrier family 45, member 2, OCA2 - oculocutaneous albinism ii, TYR - tyrosinase]
GO:0006582	melanin metabolic process	5.46e-06	0.00118	32.38	18584	14	164	4	[DCT - dopachrome tautomerase, SLC45A2 - solute carrier family 45, member 2, OCA2 - oculocutaneous albinism ii, TYR - tyrosinase]
GO:1903232	melanosome assembly	6.66e-06	0.00142	67.99	18584	5	164	3	[HPS1 - hermansky-pudlak syndrome 1, HPS4 - hermansky-pudlak syndrome 4, RAB32 - rab32, member ras oncogene family]
GO:0042147	retrograde transport, endosome to Golgi	8.67e-06	0.00182	9.56	18584	83	164	7	[VPS35 - vacuolar protein sorting 35 homolog (s. cerevisiae), RAB7A - rab7a, member ras oncogene family, RAB9A - rab9a, member ras oncogene family, VPS26A - vacuolar protein sorting 26 homolog a (s. pombe), VPS54 - vacuolar protein sorting 54 homolog (s. cerevisiae), TBC1D5 - tbc1 domain family, member 5, VPS29 - vacuolar protein sorting 29 homolog (s. cerevisiae)]
GO:0008333	endosome to lysosome transport	9.71e-06	0.00201	12.14	18584	56	164	6	[VPS41 - vacuolar protein sorting 41 homolog (s. cerevisiae), LYST - lysosomal trafficking regulator, AP3D1 - adaptor-related protein complex 3, delta 1 subunit, RAB7A - rab7a, member ras oncogene family, VPS18 - vacuolar protein sorting 18 homolog (s. cerevisiae), VPS39 - vacuolar protein sorting 39 homolog (s. cerevisiae)]
GO:0034314	Arp2/3 complex-mediated actin nucleation	9.8e-06	0.002	28.33	18584	16	164	4	[ACTR2 - arp2 actin-related protein 2 homolog (yeast), ACTR3 - arp3 actin-related protein 3 homolog (yeast), ARPC3 - actin related protein 2/3 complex, subunit 3, 21kda, ARPC4 - actin related protein 2/3 complex, subunit 4, 20kda]
GO:0006896	Golgi to vacuole transport	1.27e-05	0.00257	26.66	18584	17	164	4	[CLN3 - ceroid-lipofuscinosis, neuronal 3, AP3D1 - adaptor-related protein complex 3, delta 1 subunit, AP1G1 - adaptor-related protein complex 1, gamma 1 subunit, VPS54 - vacuolar protein sorting 54 homolog (s. cerevisiae)]
GO:0044550	secondary metabolite biosynthetic process	1.62e-05	0.00324	25.18	18584	18	164	4	[DCT - dopachrome tautomerase, SLC45A2 - solute carrier family 45, member 2, OCA2 - oculocutaneous albinism ii, TYR - tyrosinase]
GO:0033363	secretory granule organization	1.75e-05	0.00343	15.31	18584	37	164	5	[BLOC1S2 - biogenesis of lysosomal organelles complex-1, subunit 2, LYST - lysosomal trafficking regulator, DTNBP1 - dystrobrevin binding protein 1, AP3B1 - adaptor-related protein complex 3, beta 1 subunit, BLOC1S3 - biogenesis of lysosomal organelles complex-1, subunit 3]
GO:0007017	microtubule-based process	1.93e-05	0.00375	3.12	18584	653	164	18	[KIAA0196 - kiaa0196, BLOC1S5 - biogenesis of lysosomal organelles complex-1, subunit 5, muted, HDAC3 - histone deacetylase 3, RAB21 - rab21, member ras oncogene family, AP3B1 - adaptor-related protein complex 3, beta 1 subunit, BLOC1S6 - biogenesis of lysosomal organelles complex-1, subunit 6, pallidin, HAUS3 - haus augmin-like complex, subunit 3, SPAG16 - sperm associated antigen 16, TAOK1 - ta…
GO:0033206	meiotic cytokinesis	2.3e-05	0.00441	48.56	18584	7	164	3	[KIAA0196 - kiaa0196, ACTR2 - arp2 actin-related protein 2 homolog (yeast), ACTR3 - arp3 actin-related protein 3 homolog (yeast)]
GO:0045022	early endosome to late endosome transport	3.11e-05	0.0059	21.58	18584	21	164	4	[RAB7A - rab7a, member ras oncogene family, ANKRD27 - ankyrin repeat domain 27 (vps9 domain), WDR81 - wd repeat domain 81, WDR91 - wd repeat domain 91]
GO:0048193	Golgi vesicle transport	4.13e-05	0.00773	4.08	18584	333	164	12	[SAR1A - sar1 homolog a (s. cerevisiae), CLN3 - ceroid-lipofuscinosis, neuronal 3, TMED2 - transmembrane emp24 domain trafficking protein 2, AP1G1 - adaptor-related protein complex 1, gamma 1 subunit, AP3D1 - adaptor-related protein complex 3, delta 1 subunit, CCDC93 - coiled-coil domain containing 93, RAB14 - rab14, member ras oncogene family, SEC31A - sec31 homolog a (s. cerevisiae), C16orf62 -…
GO:0098927	vesicle-mediated transport between endosomal compartments	4.54e-05	0.0084	19.71	18584	23	164	4	[RAB7A - rab7a, member ras oncogene family, ANKRD27 - ankyrin repeat domain 27 (vps9 domain), WDR81 - wd repeat domain 81, WDR91 - wd repeat domain 91]
GO:0031647	regulation of protein stability	4.7e-05	0.00858	4.37	18584	285	164	11	[VPS35 - vacuolar protein sorting 35 homolog (s. cerevisiae), SIAH1 - siah e3 ubiquitin protein ligase 1, HPS4 - hermansky-pudlak syndrome 4, EP300 - e1a binding protein p300, HDAC3 - histone deacetylase 3, MTMR9 - myotubularin related protein 9, SIRT6 - sirtuin 6, CREBBP - creb binding protein, NF2 - neurofibromin 2 (merlin), PDCD10 - programmed cell death 10, WDR81 - wd repeat domain 81]
GO:0048087	positive regulation of developmental pigmentation	5.45e-05	0.00985	37.77	18584	9	164	3	[HPS4 - hermansky-pudlak syndrome 4, BLOC1S5 - biogenesis of lysosomal organelles complex-1, subunit 5, muted, BLOC1S6 - biogenesis of lysosomal organelles complex-1, subunit 6, pallidin]
GO:0000381	regulation of alternative mRNA splicing, via spliceosome	5.66e-05	0.0101	8.95	18584	76	164	6	[QKI - qki, kh domain containing, rna binding, RBM5 - rna binding motif protein 5, SRSF3 - serine/arginine-rich splicing factor 3, DYRK1A - dual-specificity tyrosine-(y)-phosphorylation regulated kinase 1a, KHDRBS1 - kh domain containing, rna binding, signal transduction associated 1, SRSF5 - serine/arginine-rich splicing factor 5]
GO:0046148	pigment biosynthetic process	5.72e-05	0.0101	12.06	18584	47	164	5	[DCT - dopachrome tautomerase, SLC45A2 - solute carrier family 45, member 2, OCA2 - oculocutaneous albinism ii, TYR - tyrosinase, GPR143 - g protein-coupled receptor 143]
GO:0050684	regulation of mRNA processing	6.19e-05	0.0108	5.96	18584	152	164	8	[QKI - qki, kh domain containing, rna binding, HNRNPA2B1 - heterogeneous nuclear ribonucleoprotein a2/b1, RBM5 - rna binding motif protein 5, SRSF3 - serine/arginine-rich splicing factor 3, DYRK1A - dual-specificity tyrosine-(y)-phosphorylation regulated kinase 1a, KHDRBS1 - kh domain containing, rna binding, signal transduction associated 1, SRSF5 - serine/arginine-rich splicing factor 5, SAFB -…
GO:0035459	cargo loading into vesicle	6.4e-05	0.011	18.13	18584	25	164	4	[SAR1A - sar1 homolog a (s. cerevisiae), TMED2 - transmembrane emp24 domain trafficking protein 2, SEC31A - sec31 homolog a (s. cerevisiae), TMED10 - transmembrane emp24-like trafficking protein 10 (yeast)]
GO:0048024	regulation of mRNA splicing, via spliceosome	6.47e-05	0.011	7.02	18584	113	164	7	[QKI - qki, kh domain containing, rna binding, HNRNPA2B1 - heterogeneous nuclear ribonucleoprotein a2/b1, RBM5 - rna binding motif protein 5, SRSF3 - serine/arginine-rich splicing factor 3, DYRK1A - dual-specificity tyrosine-(y)-phosphorylation regulated kinase 1a, KHDRBS1 - kh domain containing, rna binding, signal transduction associated 1, SRSF5 - serine/arginine-rich splicing factor 5]
GO:0031648	protein destabilization	7.02e-05	0.0118	11.56	18584	49	164	5	[VPS35 - vacuolar protein sorting 35 homolog (s. cerevisiae), SIAH1 - siah e3 ubiquitin protein ligase 1, EP300 - e1a binding protein p300, CREBBP - creb binding protein, SIRT6 - sirtuin 6]
GO:0043484	regulation of RNA splicing	7.11e-05	0.0119	5.85	18584	155	164	8	[CDK12 - cyclin-dependent kinase 12, QKI - qki, kh domain containing, rna binding, HNRNPA2B1 - heterogeneous nuclear ribonucleoprotein a2/b1, RBM5 - rna binding motif protein 5, SRSF3 - serine/arginine-rich splicing factor 3, DYRK1A - dual-specificity tyrosine-(y)-phosphorylation regulated kinase 1a, KHDRBS1 - kh domain containing, rna binding, signal transduction associated 1, SRSF5 - serine/arg…
GO:0045010	actin nucleation	7.51e-05	0.0124	17.43	18584	26	164	4	[ACTR2 - arp2 actin-related protein 2 homolog (yeast), ACTR3 - arp3 actin-related protein 3 homolog (yeast), ARPC3 - actin related protein 2/3 complex, subunit 3, 21kda, ARPC4 - actin related protein 2/3 complex, subunit 4, 20kda]
GO:0006583	melanin biosynthetic process from tyrosine	7.74e-05	0.0127	113.32	18584	2	164	2	[DCT - dopachrome tautomerase, TYR - tyrosinase]
GO:0016182	synaptic vesicle budding from endosome	7.74e-05	0.0125	113.32	18584	2	164	2	[AP3D1 - adaptor-related protein complex 3, delta 1 subunit, AP3B1 - adaptor-related protein complex 3, beta 1 subunit]
GO:0070925	organelle assembly	8e-05	0.0128	3.18	18584	534	164	15	[HPS1 - hermansky-pudlak syndrome 1, KIAA0196 - kiaa0196, RAB7A - rab7a, member ras oncogene family, HDAC3 - histone deacetylase 3, RAB32 - rab32, member ras oncogene family, HAUS3 - haus augmin-like complex, subunit 3, SPAG16 - sperm associated antigen 16, NCOR1 - nuclear receptor corepressor 1, HPS4 - hermansky-pudlak syndrome 4, RAB14 - rab14, member ras oncogene family, DHX29 - deah (asp-glu-…
GO:0043254	regulation of protein complex assembly	9.81e-05	0.0156	3.29	18584	482	164	14	[KIAA0196 - kiaa0196, ANKRD27 - ankyrin repeat domain 27 (vps9 domain), VPS18 - vacuolar protein sorting 18 homolog (s. cerevisiae), RB1 - retinoblastoma 1, DYRK1A - dual-specificity tyrosine-(y)-phosphorylation regulated kinase 1a, VPS35 - vacuolar protein sorting 35 homolog (s. cerevisiae), SAR1A - sar1 homolog a (s. cerevisiae), EP300 - e1a binding protein p300, HSPA5 - heat shock 70kda protei…
GO:0019882	antigen processing and presentation	0.00011	0.0172	4.83	18584	211	164	9	[AP1M1 - adaptor-related protein complex 1, mu 1 subunit, RAB7A - rab7a, member ras oncogene family, AP1G1 - adaptor-related protein complex 1, gamma 1 subunit, AP3D1 - adaptor-related protein complex 3, delta 1 subunit, AP3B1 - adaptor-related protein complex 3, beta 1 subunit, CANX - calnexin, SEC31A - sec31 homolog a (s. cerevisiae), RAB32 - rab32, member ras oncogene family, RAB27A - rab27a, …
GO:0042987	amyloid precursor protein catabolic process	0.00014	0.0218	28.33	18584	12	164	3	[PSENEN - presenilin enhancer 2 homolog (c. elegans), CLN3 - ceroid-lipofuscinosis, neuronal 3, DYRK1A - dual-specificity tyrosine-(y)-phosphorylation regulated kinase 1a]
GO:0006397	mRNA processing	0.000145	0.0223	3.36	18584	439	164	13	[CDK12 - cyclin-dependent kinase 12, QKI - qki, kh domain containing, rna binding, HNRNPA2B1 - heterogeneous nuclear ribonucleoprotein a2/b1, RBM5 - rna binding motif protein 5, SRSF3 - serine/arginine-rich splicing factor 3, CMTR2 - cap methyltransferase 2, SRSF5 - serine/arginine-rich splicing factor 5, RBBP6 - retinoblastoma binding protein 6, SCAF4 - sr-related ctd-associated factor 4, RPRD2 …
GO:0016032	viral process	0.000146	0.0223	2.77	18584	696	164	17	[CCNK - cyclin k, CUL5 - cullin 5, AP1G1 - adaptor-related protein complex 1, gamma 1 subunit, RAB7A - rab7a, member ras oncogene family, HNRNPA2B1 - heterogeneous nuclear ribonucleoprotein a2/b1, RB1 - retinoblastoma 1, DYRK1A - dual-specificity tyrosine-(y)-phosphorylation regulated kinase 1a, CANX - calnexin, USF2 - upstream transcription factor 2, c-fos interacting, VPS29 - vacuolar protein s…
GO:0044403	symbiont process	0.000146	0.022	2.77	18584	696	164	17	[CCNK - cyclin k, CUL5 - cullin 5, AP1G1 - adaptor-related protein complex 1, gamma 1 subunit, RAB7A - rab7a, member ras oncogene family, HNRNPA2B1 - heterogeneous nuclear ribonucleoprotein a2/b1, RB1 - retinoblastoma 1, DYRK1A - dual-specificity tyrosine-(y)-phosphorylation regulated kinase 1a, CANX - calnexin, USF2 - upstream transcription factor 2, c-fos interacting, VPS29 - vacuolar protein s…
GO:0046189	phenol-containing compound biosynthetic process	0.000173	0.0259	14.16	18584	32	164	4	[DCT - dopachrome tautomerase, SLC45A2 - solute carrier family 45, member 2, OCA2 - oculocutaneous albinism ii, TYR - tyrosinase]
GO:0051050	positive regulation of transport	0.000205	0.0303	2.44	18584	929	164	20	[TMEM30A - transmembrane protein 30a, AP1G1 - adaptor-related protein complex 1, gamma 1 subunit, RAB7A - rab7a, member ras oncogene family, RAB21 - rab21, member ras oncogene family, HDAC3 - histone deacetylase 3, SLC26A6 - solute carrier family 26 (anion exchanger), member 6, RAB9A - rab9a, member ras oncogene family, PDCD10 - programmed cell death 10, GPS2 - g protein pathway suppressor 2, SAR…
GO:0042440	pigment metabolic process	0.000217	0.0318	9.14	18584	62	164	5	[DCT - dopachrome tautomerase, SLC45A2 - solute carrier family 45, member 2, OCA2 - oculocutaneous albinism ii, TYR - tyrosinase, GPR143 - g protein-coupled receptor 143]
GO:0018076	N-terminal peptidyl-lysine acetylation	0.000231	0.0335	75.54	18584	3	164	2	[EP300 - e1a binding protein p300, CREBBP - creb binding protein]
GO:0016344	meiotic chromosome movement towards spindle pole	0.000231	0.0332	75.54	18584	3	164	2	[ACTR2 - arp2 actin-related protein 2 homolog (yeast), ACTR3 - arp3 actin-related protein 3 homolog (yeast)]
GO:0060627	regulation of vesicle-mediated transport	0.000238	0.0339	3.02	18584	525	164	14	[AP1G1 - adaptor-related protein complex 1, gamma 1 subunit, RAB7A - rab7a, member ras oncogene family, ANKRD27 - ankyrin repeat domain 27 (vps9 domain), VPS18 - vacuolar protein sorting 18 homolog (s. cerevisiae), RAB21 - rab21, member ras oncogene family, RAB9A - rab9a, member ras oncogene family, CSK - c-src tyrosine kinase, SAR1A - sar1 homolog a (s. cerevisiae), CLN3 - ceroid-lipofuscinosis,…
GO:0006900	vesicle budding from membrane	0.000247	0.0349	12.95	18584	35	164	4	[AP3D1 - adaptor-related protein complex 3, delta 1 subunit, AP3B1 - adaptor-related protein complex 3, beta 1 subunit, SEC31A - sec31 homolog a (s. cerevisiae), TMED10 - transmembrane emp24-like trafficking protein 10 (yeast)]
GO:0048070	regulation of developmental pigmentation	0.000284	0.0397	22.66	18584	15	164	3	[HPS4 - hermansky-pudlak syndrome 4, BLOC1S5 - biogenesis of lysosomal organelles complex-1, subunit 5, muted, BLOC1S6 - biogenesis of lysosomal organelles complex-1, subunit 6, pallidin]
GO:0045820	negative regulation of glycolytic process	0.000284	0.0394	22.66	18584	15	164	3	[NCOR1 - nuclear receptor corepressor 1, HDAC4 - histone deacetylase 4, SIRT6 - sirtuin 6]
GO:0044419	interspecies interaction between organisms	0.000292	0.0401	2.44	18584	881	164	19	[CCNK - cyclin k, CUL5 - cullin 5, AP1G1 - adaptor-related protein complex 1, gamma 1 subunit, RAB7A - rab7a, member ras oncogene family, VPS18 - vacuolar protein sorting 18 homolog (s. cerevisiae), HNRNPA2B1 - heterogeneous nuclear ribonucleoprotein a2/b1, RAB9A - rab9a, member ras oncogene family, DYRK1A - dual-specificity tyrosine-(y)-phosphorylation regulated kinase 1a, RB1 - retinoblastoma 1…
GO:0006623	protein targeting to vacuole	0.000308	0.0419	12.25	18584	37	164	4	[VPS41 - vacuolar protein sorting 41 homolog (s. cerevisiae), AP3D1 - adaptor-related protein complex 3, delta 1 subunit, RAB7A - rab7a, member ras oncogene family, AP3B1 - adaptor-related protein complex 3, beta 1 subunit]
GO:0030183	B cell differentiation	0.000337	0.0456	6.48	18584	105	164	6	[HDAC4 - histone deacetylase 4, KLF6 - kruppel-like factor 6, EP300 - e1a binding protein p300, ZBTB1 - zinc finger and btb domain containing 1, GPS2 - g protein pathway suppressor 2, IRF2BP2 - interferon regulatory factor 2 binding protein 2]
GO:0030812	negative regulation of nucleotide catabolic process	0.000419	0.0561	20	18584	17	164	3	[NCOR1 - nuclear receptor corepressor 1, HDAC4 - histone deacetylase 4, SIRT6 - sirtuin 6]
GO:0051198	negative regulation of coenzyme metabolic process	0.000419	0.0556	20	18584	17	164	3	[NCOR1 - nuclear receptor corepressor 1, HDAC4 - histone deacetylase 4, SIRT6 - sirtuin 6]
GO:1902774	late endosome to lysosome transport	0.000459	0.0604	56.66	18584	4	164	2	[VPS41 - vacuolar protein sorting 41 homolog (s. cerevisiae), VPS39 - vacuolar protein sorting 39 homolog (s. cerevisiae)]
GO:0051138	positive regulation of NK T cell differentiation	0.000459	0.0599	56.66	18584	4	164	2	[AP3D1 - adaptor-related protein complex 3, delta 1 subunit, AP3B1 - adaptor-related protein complex 3, beta 1 subunit]
GO:0032386	regulation of intracellular transport	0.000465	0.0602	3.15	18584	432	164	12	[SAR1A - sar1 homolog a (s. cerevisiae), TMEM30A - transmembrane protein 30a, HPS4 - hermansky-pudlak syndrome 4, RAB21 - rab21, member ras oncogene family, HDAC3 - histone deacetylase 3, VPS18 - vacuolar protein sorting 18 homolog (s. cerevisiae), DTNBP1 - dystrobrevin binding protein 1, KHDRBS1 - kh domain containing, rna binding, signal transduction associated 1, PDCD10 - programmed cell death…
GO:0061024	membrane organization	0.000487	0.0625	2.5	18584	772	164	17	[TMEM30A - transmembrane protein 30a, RAB7A - rab7a, member ras oncogene family, AP3B1 - adaptor-related protein complex 3, beta 1 subunit, VPS39 - vacuolar protein sorting 39 homolog (s. cerevisiae), BLOC1S2 - biogenesis of lysosomal organelles complex-1, subunit 2, VPS35 - vacuolar protein sorting 35 homolog (s. cerevisiae), VPS41 - vacuolar protein sorting 41 homolog (s. cerevisiae), SAR1A - s…
GO:0050435	amyloid-beta metabolic process	0.000499	0.0636	18.89	18584	18	164	3	[PSENEN - presenilin enhancer 2 homolog (c. elegans), DYRK1A - dual-specificity tyrosine-(y)-phosphorylation regulated kinase 1a, BACE2 - beta-site app-cleaving enzyme 2]
GO:2001170	negative regulation of ATP biosynthetic process	0.000499	0.0631	18.89	18584	18	164	3	[NCOR1 - nuclear receptor corepressor 1, HDAC4 - histone deacetylase 4, SIRT6 - sirtuin 6]
GO:0048522	positive regulation of cellular process	0.000533	0.0668	1.42	18584	5332	164	67	[CDK12 - cyclin-dependent kinase 12, TMEM30A - transmembrane protein 30a, CCNK - cyclin k, PSENEN - presenilin enhancer 2 homolog (c. elegans), AP1G1 - adaptor-related protein complex 1, gamma 1 subunit, ZBTB1 - zinc finger and btb domain containing 1, USF2 - upstream transcription factor 2, c-fos interacting, TAOK1 - tao kinase 1, VPS35 - vacuolar protein sorting 35 homolog (s. cerevisiae), DCT …
GO:0001775	cell activation	0.000535	0.0665	2.26	18584	1001	164	20	[TMEM30A - transmembrane protein 30a, HDAC4 - histone deacetylase 4, RAB7A - rab7a, member ras oncogene family, ZBTB1 - zinc finger and btb domain containing 1, GPS2 - g protein pathway suppressor 2, AP1M1 - adaptor-related protein complex 1, mu 1 subunit, EP300 - e1a binding protein p300, KLF6 - kruppel-like factor 6, RAB14 - rab14, member ras oncogene family, B4GALT1 - udp-gal:betaglcnac beta 1…
GO:0048518	positive regulation of biological process	0.000538	0.0663	1.38	18584	6063	164	74	[CCNK - cyclin k, CDK12 - cyclin-dependent kinase 12, TMEM30A - transmembrane protein 30a, PSENEN - presenilin enhancer 2 homolog (c. elegans), QKI - qki, kh domain containing, rna binding, AP1G1 - adaptor-related protein complex 1, gamma 1 subunit, ZBTB1 - zinc finger and btb domain containing 1, USF2 - upstream transcription factor 2, c-fos interacting, TAOK1 - tao kinase 1, NCOR1 - nuclear rec…
GO:0042982	amyloid precursor protein metabolic process	0.000589	0.0721	17.89	18584	19	164	3	[CLN3 - ceroid-lipofuscinosis, neuronal 3, PSENEN - presenilin enhancer 2 homolog (c. elegans), DYRK1A - dual-specificity tyrosine-(y)-phosphorylation regulated kinase 1a]
GO:0016071	mRNA metabolic process	0.000625	0.0759	2.63	18584	647	164	15	[CDK12 - cyclin-dependent kinase 12, QKI - qki, kh domain containing, rna binding, HNRNPA2B1 - heterogeneous nuclear ribonucleoprotein a2/b1, RBM5 - rna binding motif protein 5, ZBTB1 - zinc finger and btb domain containing 1, SRSF3 - serine/arginine-rich splicing factor 3, CMTR2 - cap methyltransferase 2, SRSF5 - serine/arginine-rich splicing factor 5, RBBP6 - retinoblastoma binding protein 6, S…
GO:0010677	negative regulation of cellular carbohydrate metabolic process	0.000657	0.0791	10.07	18584	45	164	4	[NCOR1 - nuclear receptor corepressor 1, HDAC4 - histone deacetylase 4, EP300 - e1a binding protein p300, SIRT6 - sirtuin 6]
GO:0032816	positive regulation of natural killer cell activation	0.000689	0.0823	17	18584	20	164	3	[AP1G1 - adaptor-related protein complex 1, gamma 1 subunit, ZBTB1 - zinc finger and btb domain containing 1, BLOC1S3 - biogenesis of lysosomal organelles complex-1, subunit 3]
GO:0070932	histone H3 deacetylation	0.000689	0.0817	17	18584	20	164	3	[HDAC4 - histone deacetylase 4, HDAC3 - histone deacetylase 3, SIRT6 - sirtuin 6]
GO:0031123	RNA 3'-end processing	0.000782	0.0921	5.53	18584	123	164	6	[RPRD2 - regulation of nuclear pre-mrna domain containing 2, INTS6 - integrator complex subunit 6, SRSF3 - serine/arginine-rich splicing factor 3, SRSF5 - serine/arginine-rich splicing factor 5, INTS8 - integrator complex subunit 8, FIP1L1 - factor interacting with papola and cpsf1]
GO:0051130	positive regulation of cellular component organization	0.000791	0.0925	2.05	18584	1270	164	23	[TMEM30A - transmembrane protein 30a, HDAC4 - histone deacetylase 4, KIAA0196 - kiaa0196, RAB21 - rab21, member ras oncogene family, HNRNPA2B1 - heterogeneous nuclear ribonucleoprotein a2/b1, ANKRD27 - ankyrin repeat domain 27 (vps9 domain), RB1 - retinoblastoma 1, VPS35 - vacuolar protein sorting 35 homolog (s. cerevisiae), CLN3 - ceroid-lipofuscinosis, neuronal 3, HPS4 - hermansky-pudlak syndro…
GO:1900372	negative regulation of purine nucleotide biosynthetic process	0.000798	0.0926	16.19	18584	21	164	3	[NCOR1 - nuclear receptor corepressor 1, HDAC4 - histone deacetylase 4, SIRT6 - sirtuin 6]
GO:0030809	negative regulation of nucleotide biosynthetic process	0.000798	0.0919	16.19	18584	21	164	3	[NCOR1 - nuclear receptor corepressor 1, HDAC4 - histone deacetylase 4, SIRT6 - sirtuin 6]
GO:0032388	positive regulation of intracellular transport	0.000834	0.0953	4.07	18584	223	164	8	[TMEM30A - transmembrane protein 30a, SAR1A - sar1 homolog a (s. cerevisiae), HPS4 - hermansky-pudlak syndrome 4, RAB21 - rab21, member ras oncogene family, HDAC3 - histone deacetylase 3, KHDRBS1 - kh domain containing, rna binding, signal transduction associated 1, PDCD10 - programmed cell death 10, CTDSPL2 - ctd (carboxy-terminal domain, rna polymerase ii, polypeptide a) small phosphatase like …
GO:0030838	positive regulation of actin filament polymerization	0.000886	0.101	6.75	18584	84	164	5	[ACTR2 - arp2 actin-related protein 2 homolog (yeast), KIRREL - kin of irre like (drosophila), ACTR3 - arp3 actin-related protein 3 homolog (yeast), ARPC3 - actin related protein 2/3 complex, subunit 3, 21kda, ARPC4 - actin related protein 2/3 complex, subunit 4, 20kda]
GO:0016575	histone deacetylation	0.000909	0.102	9.25	18584	49	164	4	[HDAC4 - histone deacetylase 4, TBL1XR1 - transducin (beta)-like 1 x-linked receptor 1, HDAC3 - histone deacetylase 3, SIRT6 - sirtuin 6]
GO:0072666	establishment of protein localization to vacuole	0.000909	0.102	9.25	18584	49	164	4	[VPS41 - vacuolar protein sorting 41 homolog (s. cerevisiae), AP3D1 - adaptor-related protein complex 3, delta 1 subunit, RAB7A - rab7a, member ras oncogene family, AP3B1 - adaptor-related protein complex 3, beta 1 subunit]
GO:0048013	ephrin receptor signaling pathway	0.000986	0.109	6.59	18584	86	164	5	[PSENEN - presenilin enhancer 2 homolog (c. elegans), ACTR2 - arp2 actin-related protein 2 homolog (yeast), ACTR3 - arp3 actin-related protein 3 homolog (yeast), ARPC3 - actin related protein 2/3 complex, subunit 3, 21kda, ARPC4 - actin related protein 2/3 complex, subunit 4, 20kda]

## Sheet: GO biological component
GO Term	Description	P-value	FDR q-value	Enrichment	N	B	n	b	Genes
GO:0031082	BLOC complex	2.82e-18	5.61e-15	62.32	18584	20	164	11	[BLOC1S2 - biogenesis of lysosomal organelles complex-1, subunit 2, HPS1 - hermansky-pudlak syndrome 1, HPS4 - hermansky-pudlak syndrome 4, BLOC1S5 - biogenesis of lysosomal organelles complex-1, subunit 5, muted, DTNBP1 - dystrobrevin binding protein 1, HPS5 - hermansky-pudlak syndrome 5, HPS6 - hermansky-pudlak syndrome 6, HPS3 - hermansky-pudlak syndrome 3, BLOC1S6 - biogenesis of lysosomal or…
GO:0031410	cytoplasmic vesicle	3.68e-17	3.66e-14	3.88	18584	1430	164	49	[AP1G1 - adaptor-related protein complex 1, gamma 1 subunit, CANX - calnexin, VPS35 - vacuolar protein sorting 35 homolog (s. cerevisiae), TMED2 - transmembrane emp24 domain trafficking protein 2, DCT - dopachrome tautomerase, RAB14 - rab14, member ras oncogene family, SEC31A - sec31 homolog a (s. cerevisiae), F8A3 - coagulation factor viii-associated 3, DSCR3 - down syndrome critical region gene…
GO:0097708	intracellular vesicle	4.24e-17	2.81e-14	3.87	18584	1435	164	49	[AP1G1 - adaptor-related protein complex 1, gamma 1 subunit, CANX - calnexin, VPS35 - vacuolar protein sorting 35 homolog (s. cerevisiae), TMED2 - transmembrane emp24 domain trafficking protein 2, DCT - dopachrome tautomerase, RAB14 - rab14, member ras oncogene family, SEC31A - sec31 homolog a (s. cerevisiae), F8A3 - coagulation factor viii-associated 3, DSCR3 - down syndrome critical region gene…
GO:0044433	cytoplasmic vesicle part	5.48e-17	2.72e-14	3.77	18584	1504	164	50	[TMEM30A - transmembrane protein 30a, TMEM163 - transmembrane protein 163, PSENEN - presenilin enhancer 2 homolog (c. elegans), AP1G1 - adaptor-related protein complex 1, gamma 1 subunit, VPS35 - vacuolar protein sorting 35 homolog (s. cerevisiae), TMED2 - transmembrane emp24 domain trafficking protein 2, DCT - dopachrome tautomerase, SLC45A2 - solute carrier family 45, member 2, RAB14 - rab14, m…
GO:0098805	whole membrane	6.9e-17	2.74e-14	3.99	18584	1335	164	47	[TMEM30A - transmembrane protein 30a, PSENEN - presenilin enhancer 2 homolog (c. elegans), TMEM163 - transmembrane protein 163, AP1G1 - adaptor-related protein complex 1, gamma 1 subunit, RAB21 - rab21, member ras oncogene family, VPS18 - vacuolar protein sorting 18 homolog (s. cerevisiae), RAB9A - rab9a, member ras oncogene family, VPS39 - vacuolar protein sorting 39 homolog (s. cerevisiae), BLO…
GO:0033162	melanosome membrane	5.01e-16	1.66e-13	72.85	18584	14	164	9	[DCT - dopachrome tautomerase, SLC45A2 - solute carrier family 45, member 2, OCA2 - oculocutaneous albinism ii, RAB7A - rab7a, member ras oncogene family, DTNBP1 - dystrobrevin binding protein 1, TYR - tyrosinase, RAB32 - rab32, member ras oncogene family, RAB27A - rab27a, member ras oncogene family, GPR143 - g protein-coupled receptor 143]
GO:0090741	pigment granule membrane	5.01e-16	1.42e-13	72.85	18584	14	164	9	[DCT - dopachrome tautomerase, SLC45A2 - solute carrier family 45, member 2, OCA2 - oculocutaneous albinism ii, RAB7A - rab7a, member ras oncogene family, DTNBP1 - dystrobrevin binding protein 1, TYR - tyrosinase, RAB32 - rab32, member ras oncogene family, RAB27A - rab27a, member ras oncogene family, GPR143 - g protein-coupled receptor 143]
GO:0098852	lytic vacuole membrane	1.34e-15	3.34e-13	7.85	18584	361	164	25	[TMEM30A - transmembrane protein 30a, AP1G1 - adaptor-related protein complex 1, gamma 1 subunit, VPS18 - vacuolar protein sorting 18 homolog (s. cerevisiae), VPS39 - vacuolar protein sorting 39 homolog (s. cerevisiae), VPS35 - vacuolar protein sorting 35 homolog (s. cerevisiae), BLOC1S2 - biogenesis of lysosomal organelles complex-1, subunit 2, CLN3 - ceroid-lipofuscinosis, neuronal 3, AP1M1 - a…
GO:0005765	lysosomal membrane	1.34e-15	2.97e-13	7.85	18584	361	164	25	[TMEM30A - transmembrane protein 30a, AP1G1 - adaptor-related protein complex 1, gamma 1 subunit, VPS18 - vacuolar protein sorting 18 homolog (s. cerevisiae), VPS39 - vacuolar protein sorting 39 homolog (s. cerevisiae), VPS35 - vacuolar protein sorting 35 homolog (s. cerevisiae), BLOC1S2 - biogenesis of lysosomal organelles complex-1, subunit 2, CLN3 - ceroid-lipofuscinosis, neuronal 3, AP1M1 - a…
GO:0005774	vacuolar membrane	1.6e-14	3.18e-12	7.05	18584	402	164	25	[TMEM30A - transmembrane protein 30a, AP1G1 - adaptor-related protein complex 1, gamma 1 subunit, VPS18 - vacuolar protein sorting 18 homolog (s. cerevisiae), VPS39 - vacuolar protein sorting 39 homolog (s. cerevisiae), VPS35 - vacuolar protein sorting 35 homolog (s. cerevisiae), BLOC1S2 - biogenesis of lysosomal organelles complex-1, subunit 2, CLN3 - ceroid-lipofuscinosis, neuronal 3, AP1M1 - a…
GO:0005768	endosome	1.82e-14	3.3e-12	5.32	18584	660	164	31	[AP1G1 - adaptor-related protein complex 1, gamma 1 subunit, ANKRD27 - ankyrin repeat domain 27 (vps9 domain), VPS18 - vacuolar protein sorting 18 homolog (s. cerevisiae), RAB21 - rab21, member ras oncogene family, RAB9A - rab9a, member ras oncogene family, CCDC53 - coiled-coil domain containing 53, VPS35 - vacuolar protein sorting 35 homolog (s. cerevisiae), CLN3 - ceroid-lipofuscinosis, neurona…
GO:0044440	endosomal part	2.65e-14	4.38e-12	5.94	18584	534	164	28	[TMEM163 - transmembrane protein 163, PSENEN - presenilin enhancer 2 homolog (c. elegans), RAB21 - rab21, member ras oncogene family, VPS18 - vacuolar protein sorting 18 homolog (s. cerevisiae), ANKRD27 - ankyrin repeat domain 27 (vps9 domain), VPS39 - vacuolar protein sorting 39 homolog (s. cerevisiae), VPS35 - vacuolar protein sorting 35 homolog (s. cerevisiae), CLN3 - ceroid-lipofuscinosis, ne…
GO:0098588	bounding membrane of organelle	2.9e-14	4.44e-12	3.06	18584	1961	164	53	[TMEM30A - transmembrane protein 30a, PSENEN - presenilin enhancer 2 homolog (c. elegans), TMEM163 - transmembrane protein 163, AP1G1 - adaptor-related protein complex 1, gamma 1 subunit, VPS35 - vacuolar protein sorting 35 homolog (s. cerevisiae), BLOC1S2 - biogenesis of lysosomal organelles complex-1, subunit 2, DCT - dopachrome tautomerase, TMED2 - transmembrane emp24 domain trafficking protei…
GO:0010008	endosome membrane	8.23e-14	1.17e-11	6.23	18584	473	164	26	[TMEM163 - transmembrane protein 163, PSENEN - presenilin enhancer 2 homolog (c. elegans), RAB21 - rab21, member ras oncogene family, VPS18 - vacuolar protein sorting 18 homolog (s. cerevisiae), VPS39 - vacuolar protein sorting 39 homolog (s. cerevisiae), VPS35 - vacuolar protein sorting 35 homolog (s. cerevisiae), CLN3 - ceroid-lipofuscinosis, neuronal 3, RAB14 - rab14, member ras oncogene famil…
GO:0005769	early endosome	1.73e-13	2.29e-11	8.68	18584	261	164	20	[KIAA0196 - kiaa0196, VPS18 - vacuolar protein sorting 18 homolog (s. cerevisiae), RAB21 - rab21, member ras oncogene family, ANKRD27 - ankyrin repeat domain 27 (vps9 domain), CCDC53 - coiled-coil domain containing 53, VPS26A - vacuolar protein sorting 26 homolog a (s. pombe), WDFY1 - wd repeat and fyve domain containing 1, RAB32 - rab32, member ras oncogene family, VPS29 - vacuolar protein sorti…
GO:0042470	melanosome	2.99e-12	3.71e-10	15.19	18584	97	164	13	[ANKRD27 - ankyrin repeat domain 27 (vps9 domain), RAB9A - rab9a, member ras oncogene family, CANX - calnexin, RAB32 - rab32, member ras oncogene family, DCT - dopachrome tautomerase, HPS4 - hermansky-pudlak syndrome 4, HSPA5 - heat shock 70kda protein 5 (glucose-regulated protein, 78kda), TYR - tyrosinase, GANAB - glucosidase, alpha; neutral ab, RAB27A - rab27a, member ras oncogene family, TMED1…
GO:0048770	pigment granule	2.99e-12	3.5e-10	15.19	18584	97	164	13	[ANKRD27 - ankyrin repeat domain 27 (vps9 domain), RAB9A - rab9a, member ras oncogene family, CANX - calnexin, RAB32 - rab32, member ras oncogene family, DCT - dopachrome tautomerase, HPS4 - hermansky-pudlak syndrome 4, HSPA5 - heat shock 70kda protein 5 (glucose-regulated protein, 78kda), TYR - tyrosinase, GANAB - glucosidase, alpha; neutral ab, RAB27A - rab27a, member ras oncogene family, TMED1…
GO:0044437	vacuolar part	5.83e-12	6.43e-10	5.17	18584	570	164	26	[TMEM30A - transmembrane protein 30a, AP1G1 - adaptor-related protein complex 1, gamma 1 subunit, VPS18 - vacuolar protein sorting 18 homolog (s. cerevisiae), VPS39 - vacuolar protein sorting 39 homolog (s. cerevisiae), VPS35 - vacuolar protein sorting 35 homolog (s. cerevisiae), BLOC1S2 - biogenesis of lysosomal organelles complex-1, subunit 2, CLN3 - ceroid-lipofuscinosis, neuronal 3, AP1M1 - a…
GO:0044424	intracellular part	1.51e-11	1.58e-09	1.25	18584	14241	164	157	[CCNK - cyclin k, CDK12 - cyclin-dependent kinase 12, TMEM163 - transmembrane protein 163, PSENEN - presenilin enhancer 2 homolog (c. elegans), HPS3 - hermansky-pudlak syndrome 3, NCOR1 - nuclear receptor corepressor 1, DCT - dopachrome tautomerase, TMED2 - transmembrane emp24 domain trafficking protein 2, TRAPPC13 - trafficking protein particle complex 13, RPRD2 - regulation of nuclear pre-mrna …
GO:0044446	intracellular organelle part	2.26e-11	2.24e-09	1.47	18584	9852	164	128	[CCNK - cyclin k, CDK12 - cyclin-dependent kinase 12, TMEM163 - transmembrane protein 163, PSENEN - presenilin enhancer 2 homolog (c. elegans), NCOR1 - nuclear receptor corepressor 1, DCT - dopachrome tautomerase, TMED2 - transmembrane emp24 domain trafficking protein 2, RPRD2 - regulation of nuclear pre-mrna domain containing 2, EP300 - e1a binding protein p300, C16orf80 - chromosome 16 open rea…
GO:0031982	vesicle	5.2e-11	4.92e-09	2.23	18584	3253	164	64	[AP1G1 - adaptor-related protein complex 1, gamma 1 subunit, CANX - calnexin, TAOK1 - tao kinase 1, VPS35 - vacuolar protein sorting 35 homolog (s. cerevisiae), DCT - dopachrome tautomerase, TMED2 - transmembrane emp24 domain trafficking protein 2, RAB14 - rab14, member ras oncogene family, C16orf80 - chromosome 16 open reading frame 80, SEC31A - sec31 homolog a (s. cerevisiae), F8A3 - coagulatio…
GO:0030659	cytoplasmic vesicle membrane	1.17e-10	1.06e-08	4.34	18584	705	164	27	[TMEM30A - transmembrane protein 30a, AP1G1 - adaptor-related protein complex 1, gamma 1 subunit, ANKRD27 - ankyrin repeat domain 27 (vps9 domain), RAB21 - rab21, member ras oncogene family, RAB9A - rab9a, member ras oncogene family, DCT - dopachrome tautomerase, TMED2 - transmembrane emp24 domain trafficking protein 2, SLC45A2 - solute carrier family 45, member 2, AP1M1 - adaptor-related protein…
GO:0031090	organelle membrane	2.25e-10	1.94e-08	2.35	18584	2703	164	56	[TMEM30A - transmembrane protein 30a, TMEM163 - transmembrane protein 163, PSENEN - presenilin enhancer 2 homolog (c. elegans), AP1G1 - adaptor-related protein complex 1, gamma 1 subunit, ZBTB1 - zinc finger and btb domain containing 1, VPS35 - vacuolar protein sorting 35 homolog (s. cerevisiae), BLOC1S2 - biogenesis of lysosomal organelles complex-1, subunit 2, DCT - dopachrome tautomerase, TMED…
GO:0012506	vesicle membrane	2.32e-10	1.92e-08	4.21	18584	727	164	27	[TMEM30A - transmembrane protein 30a, AP1G1 - adaptor-related protein complex 1, gamma 1 subunit, ANKRD27 - ankyrin repeat domain 27 (vps9 domain), RAB21 - rab21, member ras oncogene family, RAB9A - rab9a, member ras oncogene family, DCT - dopachrome tautomerase, TMED2 - transmembrane emp24 domain trafficking protein 2, SLC45A2 - solute carrier family 45, member 2, AP1M1 - adaptor-related protein…
GO:0043229	intracellular organelle	2.46e-10	1.95e-08	1.46	18584	9615	164	124	[CCNK - cyclin k, CDK12 - cyclin-dependent kinase 12, PSENEN - presenilin enhancer 2 homolog (c. elegans), NCOR1 - nuclear receptor corepressor 1, DCT - dopachrome tautomerase, TMED2 - transmembrane emp24 domain trafficking protein 2, EP300 - e1a binding protein p300, C16orf80 - chromosome 16 open reading frame 80, DSCR3 - down syndrome critical region gene 3, ASCC3 - activating signal cointegrat…
GO:0043227	membrane-bounded organelle	3.38e-10	2.58e-08	1.46	18584	9652	164	124	[CCNK - cyclin k, CDK12 - cyclin-dependent kinase 12, PSENEN - presenilin enhancer 2 homolog (c. elegans), NCOR1 - nuclear receptor corepressor 1, DCT - dopachrome tautomerase, TMED2 - transmembrane emp24 domain trafficking protein 2, EP300 - e1a binding protein p300, C16orf80 - chromosome 16 open reading frame 80, DSCR3 - down syndrome critical region gene 3, ASCC3 - activating signal cointegrat…
GO:0044422	organelle part	3.48e-10	2.56e-08	1.43	18584	10164	164	128	[CCNK - cyclin k, CDK12 - cyclin-dependent kinase 12, TMEM163 - transmembrane protein 163, PSENEN - presenilin enhancer 2 homolog (c. elegans), NCOR1 - nuclear receptor corepressor 1, DCT - dopachrome tautomerase, TMED2 - transmembrane emp24 domain trafficking protein 2, RPRD2 - regulation of nuclear pre-mrna domain containing 2, EP300 - e1a binding protein p300, C16orf80 - chromosome 16 open rea…
GO:1904115	axon cytoplasm	1.38e-09	9.81e-08	18.21	18584	56	164	9	[BLOC1S2 - biogenesis of lysosomal organelles complex-1, subunit 2, AP3D1 - adaptor-related protein complex 3, delta 1 subunit, BLOC1S5 - biogenesis of lysosomal organelles complex-1, subunit 5, muted, ARL8B - adp-ribosylation factor-like 8b, DTNBP1 - dystrobrevin binding protein 1, RAB21 - rab21, member ras oncogene family, BLOC1S6 - biogenesis of lysosomal organelles complex-1, subunit 6, palli…
GO:0031083	BLOC-1 complex	2.02e-09	1.38e-07	45.33	18584	15	164	6	[BLOC1S2 - biogenesis of lysosomal organelles complex-1, subunit 2, BLOC1S5 - biogenesis of lysosomal organelles complex-1, subunit 5, muted, DTNBP1 - dystrobrevin binding protein 1, BLOC1S6 - biogenesis of lysosomal organelles complex-1, subunit 6, pallidin, KIAA1033 - kiaa1033, BLOC1S3 - biogenesis of lysosomal organelles complex-1, subunit 3]
GO:0030119	AP-type membrane coat adaptor complex	2.31e-09	1.53e-07	22.11	18584	41	164	8	[VPS41 - vacuolar protein sorting 41 homolog (s. cerevisiae), AP1M1 - adaptor-related protein complex 1, mu 1 subunit, AP3D1 - adaptor-related protein complex 3, delta 1 subunit, AP1G1 - adaptor-related protein complex 1, gamma 1 subunit, VPS18 - vacuolar protein sorting 18 homolog (s. cerevisiae), AP3B1 - adaptor-related protein complex 3, beta 1 subunit, TBC1D5 - tbc1 domain family, member 5, V…
GO:0120111	neuron projection cytoplasm	3.42e-09	2.2e-07	13.49	18584	84	164	10	[BLOC1S2 - biogenesis of lysosomal organelles complex-1, subunit 2, AP3D1 - adaptor-related protein complex 3, delta 1 subunit, BLOC1S5 - biogenesis of lysosomal organelles complex-1, subunit 5, muted, ARL8B - adp-ribosylation factor-like 8b, DTNBP1 - dystrobrevin binding protein 1, RAB21 - rab21, member ras oncogene family, BLOC1S6 - biogenesis of lysosomal organelles complex-1, subunit 6, palli…
GO:0044444	cytoplasmic part	3.66e-09	2.27e-07	1.43	18584	9690	164	122	[TMEM163 - transmembrane protein 163, PSENEN - presenilin enhancer 2 homolog (c. elegans), HPS3 - hermansky-pudlak syndrome 3, NCOR1 - nuclear receptor corepressor 1, DCT - dopachrome tautomerase, TMED2 - transmembrane emp24 domain trafficking protein 2, TRAPPC13 - trafficking protein particle complex 13, EP300 - e1a binding protein p300, C16orf80 - chromosome 16 open reading frame 80, DSCR3 - do…
GO:0032838	plasma membrane bounded cell projection cytoplasm	5.43e-09	3.27e-07	12.88	18584	88	164	10	[BLOC1S2 - biogenesis of lysosomal organelles complex-1, subunit 2, AP3D1 - adaptor-related protein complex 3, delta 1 subunit, BLOC1S5 - biogenesis of lysosomal organelles complex-1, subunit 5, muted, ARL8B - adp-ribosylation factor-like 8b, DTNBP1 - dystrobrevin binding protein 1, RAB21 - rab21, member ras oncogene family, BLOC1S6 - biogenesis of lysosomal organelles complex-1, subunit 6, palli…
GO:0030123	AP-3 adaptor complex	6.17e-09	3.6e-07	62.95	18584	9	164	5	[VPS41 - vacuolar protein sorting 41 homolog (s. cerevisiae), AP3D1 - adaptor-related protein complex 3, delta 1 subunit, VPS18 - vacuolar protein sorting 18 homolog (s. cerevisiae), AP3B1 - adaptor-related protein complex 3, beta 1 subunit, VPS39 - vacuolar protein sorting 39 homolog (s. cerevisiae)]
GO:0043231	intracellular membrane-bounded organelle	8.24e-09	4.68e-07	1.51	18584	8013	164	107	[CCNK - cyclin k, CDK12 - cyclin-dependent kinase 12, PSENEN - presenilin enhancer 2 homolog (c. elegans), NCOR1 - nuclear receptor corepressor 1, DCT - dopachrome tautomerase, TMED2 - transmembrane emp24 domain trafficking protein 2, EP300 - e1a binding protein p300, DSCR3 - down syndrome critical region gene 3, ASCC3 - activating signal cointegrator 1 complex subunit 3, TMED10 - transmembrane e…
GO:0043226	organelle	4.51e-08	2.49e-06	1.35	18584	10774	164	128	[CCNK - cyclin k, CDK12 - cyclin-dependent kinase 12, PSENEN - presenilin enhancer 2 homolog (c. elegans), NCOR1 - nuclear receptor corepressor 1, DCT - dopachrome tautomerase, TMED2 - transmembrane emp24 domain trafficking protein 2, EP300 - e1a binding protein p300, C16orf80 - chromosome 16 open reading frame 80, DSCR3 - down syndrome critical region gene 3, ASCC3 - activating signal cointegrat…
GO:0031901	early endosome membrane	1e-07	5.37e-06	8.25	18584	151	164	11	[CLN3 - ceroid-lipofuscinosis, neuronal 3, TMEM163 - transmembrane protein 163, RAB14 - rab14, member ras oncogene family, RAB21 - rab21, member ras oncogene family, HPS6 - hermansky-pudlak syndrome 6, WDR81 - wd repeat domain 81, WDR91 - wd repeat domain 91, TMEM9B - tmem9 domain family, member b, FIG4 - fig4 homolog, sac1 lipid phosphatase domain containing (s. cerevisiae), SNX13 - sorting nexi…
GO:0031902	late endosome membrane	1.74e-07	9.1e-06	8.99	18584	126	164	10	[VPS41 - vacuolar protein sorting 41 homolog (s. cerevisiae), CLN3 - ceroid-lipofuscinosis, neuronal 3, RAB7A - rab7a, member ras oncogene family, ARL8B - adp-ribosylation factor-like 8b, VPS18 - vacuolar protein sorting 18 homolog (s. cerevisiae), WDR81 - wd repeat domain 81, WDR91 - wd repeat domain 91, FIG4 - fig4 homolog, sac1 lipid phosphatase domain containing (s. cerevisiae), RAB27A - rab2…
GO:0005770	late endosome	3.14e-07	1.6e-05	7.38	18584	169	164	11	[VPS41 - vacuolar protein sorting 41 homolog (s. cerevisiae), VPS35 - vacuolar protein sorting 35 homolog (s. cerevisiae), CLN3 - ceroid-lipofuscinosis, neuronal 3, SLC31A1 - solute carrier family 31 (copper transporter), member 1, RAB7A - rab7a, member ras oncogene family, VPS18 - vacuolar protein sorting 18 homolog (s. cerevisiae), RAB14 - rab14, member ras oncogene family, ANKRD27 - ankyrin re…
GO:0031084	BLOC-2 complex	6.75e-07	3.35e-05	113.32	18584	3	164	3	[HPS5 - hermansky-pudlak syndrome 5, HPS6 - hermansky-pudlak syndrome 6, HPS3 - hermansky-pudlak syndrome 3]
GO:0030904	retromer complex	9.14e-07	4.43e-05	26.98	18584	21	164	5	[VPS35 - vacuolar protein sorting 35 homolog (s. cerevisiae), RAB7A - rab7a, member ras oncogene family, VPS26A - vacuolar protein sorting 26 homolog a (s. pombe), TBC1D5 - tbc1 domain family, member 5, VPS29 - vacuolar protein sorting 29 homolog (s. cerevisiae)]
GO:0005773	vacuole	9.36e-07	4.43e-05	4.63	18584	367	164	15	[HPS1 - hermansky-pudlak syndrome 1, RAB7A - rab7a, member ras oncogene family, ANKRD27 - ankyrin repeat domain 27 (vps9 domain), VPS18 - vacuolar protein sorting 18 homolog (s. cerevisiae), RAB9A - rab9a, member ras oncogene family, VPS26A - vacuolar protein sorting 26 homolog a (s. pombe), SLC17A5 - solute carrier family 17 (acidic sugar transporter), member 5, VPS35 - vacuolar protein sorting …
GO:0071203	WASH complex	1.18e-06	5.44e-05	45.33	18584	10	164	4	[KIAA0196 - kiaa0196, CCDC53 - coiled-coil domain containing 53, KIAA1033 - kiaa1033, DNAJC13 - dnaj (hsp40) homolog, subfamily c, member 13]
GO:0044445	cytosolic part	1.65e-06	7.47e-05	5.62	18584	242	164	12	[BLOC1S2 - biogenesis of lysosomal organelles complex-1, subunit 2, HPS1 - hermansky-pudlak syndrome 1, HPS4 - hermansky-pudlak syndrome 4, BLOC1S5 - biogenesis of lysosomal organelles complex-1, subunit 5, muted, DTNBP1 - dystrobrevin binding protein 1, HPS5 - hermansky-pudlak syndrome 5, HPS6 - hermansky-pudlak syndrome 6, HPS3 - hermansky-pudlak syndrome 3, DHX29 - deah (asp-glu-ala-his) box p…
GO:0005885	Arp2/3 protein complex	1.84e-06	8.12e-05	41.21	18584	11	164	4	[ACTR2 - arp2 actin-related protein 2 homolog (yeast), ACTR3 - arp3 actin-related protein 3 homolog (yeast), ARPC3 - actin related protein 2/3 complex, subunit 3, 21kda, ARPC4 - actin related protein 2/3 complex, subunit 4, 20kda]
GO:0030906	retromer, cargo-selective complex	2.68e-06	0.000116	84.99	18584	4	164	3	[VPS35 - vacuolar protein sorting 35 homolog (s. cerevisiae), VPS26A - vacuolar protein sorting 26 homolog a (s. pombe), VPS29 - vacuolar protein sorting 29 homolog (s. cerevisiae)]
GO:0000323	lytic vacuole	2.81e-06	0.000119	4.89	18584	301	164	13	[HPS1 - hermansky-pudlak syndrome 1, RAB7A - rab7a, member ras oncogene family, ANKRD27 - ankyrin repeat domain 27 (vps9 domain), VPS18 - vacuolar protein sorting 18 homolog (s. cerevisiae), RAB9A - rab9a, member ras oncogene family, VPS26A - vacuolar protein sorting 26 homolog a (s. pombe), SLC17A5 - solute carrier family 17 (acidic sugar transporter), member 5, VPS35 - vacuolar protein sorting …
GO:0005764	lysosome	2.81e-06	0.000116	4.89	18584	301	164	13	[HPS1 - hermansky-pudlak syndrome 1, RAB7A - rab7a, member ras oncogene family, ANKRD27 - ankyrin repeat domain 27 (vps9 domain), VPS18 - vacuolar protein sorting 18 homolog (s. cerevisiae), RAB9A - rab9a, member ras oncogene family, VPS26A - vacuolar protein sorting 26 homolog a (s. pombe), SLC17A5 - solute carrier family 17 (acidic sugar transporter), member 5, VPS35 - vacuolar protein sorting …
GO:0032991	protein-containing complex	6.64e-06	0.000269	1.55	18584	5466	164	75	[CCNK - cyclin k, CDK12 - cyclin-dependent kinase 12, PSENEN - presenilin enhancer 2 homolog (c. elegans), AP1G1 - adaptor-related protein complex 1, gamma 1 subunit, HPS3 - hermansky-pudlak syndrome 3, ASCC2 - activating signal cointegrator 1 complex subunit 2, CANX - calnexin, HAUS3 - haus augmin-like complex, subunit 3, NCOR1 - nuclear receptor corepressor 1, VPS35 - vacuolar protein sorting 3…
GO:0097422	tubular endosome	6.66e-06	0.000265	67.99	18584	5	164	3	[VPS35 - vacuolar protein sorting 35 homolog (s. cerevisiae), ANKRD27 - ankyrin repeat domain 27 (vps9 domain), VPS26A - vacuolar protein sorting 26 homolog a (s. pombe)]
GO:0030135	coated vesicle	8.32e-06	0.000324	6.71	18584	152	164	9	[VPS41 - vacuolar protein sorting 41 homolog (s. cerevisiae), TMED2 - transmembrane emp24 domain trafficking protein 2, AP1M1 - adaptor-related protein complex 1, mu 1 subunit, AP1G1 - adaptor-related protein complex 1, gamma 1 subunit, VPS18 - vacuolar protein sorting 18 homolog (s. cerevisiae), RAB14 - rab14, member ras oncogene family, SEC31A - sec31 homolog a (s. cerevisiae), RAB27A - rab27a,…
GO:0005783	endoplasmic reticulum	9.32e-06	0.000356	2.62	18584	1082	164	25	[TMEM30A - transmembrane protein 30a, PSENEN - presenilin enhancer 2 homolog (c. elegans), CANX - calnexin, CLN3 - ceroid-lipofuscinosis, neuronal 3, TMED2 - transmembrane emp24 domain trafficking protein 2, RAB14 - rab14, member ras oncogene family, SPCS3 - signal peptidase complex subunit 3 homolog (s. cerevisiae), SEC31A - sec31 homolog a (s. cerevisiae), HNRNPR - heterogeneous nuclear ribonuc…
GO:0000139	Golgi membrane	1.59e-05	0.000597	3.05	18584	707	164	19	[PSENEN - presenilin enhancer 2 homolog (c. elegans), AP1G1 - adaptor-related protein complex 1, gamma 1 subunit, RAB21 - rab21, member ras oncogene family, RAB9A - rab9a, member ras oncogene family, GOLGA8M - golgin a8 family, member m, PDCD10 - programmed cell death 10, SAR1A - sar1 homolog a (s. cerevisiae), CLN3 - ceroid-lipofuscinosis, neuronal 3, TMED2 - transmembrane emp24 domain trafficki…
GO:0099568	cytoplasmic region	1.89e-05	0.000694	4.83	18584	258	164	11	[BLOC1S2 - biogenesis of lysosomal organelles complex-1, subunit 2, ARL8B - adp-ribosylation factor-like 8b, BLOC1S5 - biogenesis of lysosomal organelles complex-1, subunit 5, muted, AP3D1 - adaptor-related protein complex 3, delta 1 subunit, DTNBP1 - dystrobrevin binding protein 1, RAB21 - rab21, member ras oncogene family, FRYL - fry-like, BLOC1S6 - biogenesis of lysosomal organelles complex-1,…
GO:0030136	clathrin-coated vesicle	3.35e-05	0.00121	7.78	18584	102	164	7	[VPS41 - vacuolar protein sorting 41 homolog (s. cerevisiae), AP1M1 - adaptor-related protein complex 1, mu 1 subunit, AP1G1 - adaptor-related protein complex 1, gamma 1 subunit, VPS18 - vacuolar protein sorting 18 homolog (s. cerevisiae), RAB14 - rab14, member ras oncogene family, RAB27A - rab27a, member ras oncogene family, TMED10 - transmembrane emp24-like trafficking protein 10 (yeast)]
GO:0008024	cyclin/CDK positive transcription elongation factor complex	3.66e-05	0.0013	42.49	18584	8	164	3	[CCNK - cyclin k, CDK12 - cyclin-dependent kinase 12, RB1 - retinoblastoma 1]
GO:0044451	nucleoplasm part	4.57e-05	0.00159	2.44	18584	1116	164	24	[CDK12 - cyclin-dependent kinase 12, CCNK - cyclin k, HDAC4 - histone deacetylase 4, TBL1XR1 - transducin (beta)-like 1 x-linked receptor 1, HDAC3 - histone deacetylase 3, HNRNPA2B1 - heterogeneous nuclear ribonucleoprotein a2/b1, SRSF3 - serine/arginine-rich splicing factor 3, DYRK1A - dual-specificity tyrosine-(y)-phosphorylation regulated kinase 1a, SMEK1 - smek homolog 1, suppressor of mek1 (…
GO:0030131	clathrin adaptor complex	6.4e-05	0.00219	18.13	18584	25	164	4	[AP1M1 - adaptor-related protein complex 1, mu 1 subunit, AP1G1 - adaptor-related protein complex 1, gamma 1 subunit, AP3B1 - adaptor-related protein complex 3, beta 1 subunit, TBC1D5 - tbc1 domain family, member 5]
GO:0030667	secretory granule membrane	6.6e-05	0.00222	4.21	18584	296	164	11	[TMEM30A - transmembrane protein 30a, TMED2 - transmembrane emp24 domain trafficking protein 2, AP1M1 - adaptor-related protein complex 1, mu 1 subunit, RAB7A - rab7a, member ras oncogene family, RAB14 - rab14, member ras oncogene family, B4GALT1 - udp-gal:betaglcnac beta 1,4- galactosyltransferase, polypeptide 1, C16orf62 - chromosome 16 open reading frame 62, DEGS1 - delta(4)-desaturase, sphing…
GO:0030133	transport vesicle	7.51e-05	0.00249	4.55	18584	249	164	10	[CLN3 - ceroid-lipofuscinosis, neuronal 3, TMED2 - transmembrane emp24 domain trafficking protein 2, BLOC1S5 - biogenesis of lysosomal organelles complex-1, subunit 5, muted, RAB14 - rab14, member ras oncogene family, ANKRD27 - ankyrin repeat domain 27 (vps9 domain), RAB9A - rab9a, member ras oncogene family, BLOC1S6 - biogenesis of lysosomal organelles complex-1, subunit 6, pallidin, RAB27A - ra…
GO:0005798	Golgi-associated vesicle	7.55e-05	0.00246	8.5	18584	80	164	6	[VPS41 - vacuolar protein sorting 41 homolog (s. cerevisiae), TMED2 - transmembrane emp24 domain trafficking protein 2, RAB14 - rab14, member ras oncogene family, TYR - tyrosinase, SEC31A - sec31 homolog a (s. cerevisiae), TMED10 - transmembrane emp24-like trafficking protein 10 (yeast)]
GO:0031085	BLOC-3 complex	7.74e-05	0.00248	113.32	18584	2	164	2	[HPS1 - hermansky-pudlak syndrome 1, HPS4 - hermansky-pudlak syndrome 4]
GO:0002944	cyclin K-CDK12 complex	7.74e-05	0.00244	113.32	18584	2	164	2	[CCNK - cyclin k, CDK12 - cyclin-dependent kinase 12]
GO:0044431	Golgi apparatus part	0.000116	0.0036	2.47	18584	962	164	21	[PSENEN - presenilin enhancer 2 homolog (c. elegans), AP1G1 - adaptor-related protein complex 1, gamma 1 subunit, RAB21 - rab21, member ras oncogene family, GOLGA8M - golgin a8 family, member m, RAB9A - rab9a, member ras oncogene family, PDCD10 - programmed cell death 10, RAB32 - rab32, member ras oncogene family, SAR1A - sar1 homolog a (s. cerevisiae), CLN3 - ceroid-lipofuscinosis, neuronal 3, T…
GO:0030897	HOPS complex	0.00014	0.00428	28.33	18584	12	164	3	[VPS41 - vacuolar protein sorting 41 homolog (s. cerevisiae), VPS18 - vacuolar protein sorting 18 homolog (s. cerevisiae), VPS39 - vacuolar protein sorting 39 homolog (s. cerevisiae)]
GO:0019908	nuclear cyclin-dependent protein kinase holoenzyme complex	0.00014	0.00422	28.33	18584	12	164	3	[CDK12 - cyclin-dependent kinase 12, CCNK - cyclin k, RB1 - retinoblastoma 1]
GO:0044464	cell part	0.000159	0.00471	1.09	18584	16532	164	159	[CCNK - cyclin k, CDK12 - cyclin-dependent kinase 12, TMEM163 - transmembrane protein 163, PSENEN - presenilin enhancer 2 homolog (c. elegans), HPS3 - hermansky-pudlak syndrome 3, NCOR1 - nuclear receptor corepressor 1, DCT - dopachrome tautomerase, CD72 - cd72 molecule, TMED2 - transmembrane emp24 domain trafficking protein 2, TRAPPC13 - trafficking protein particle complex 13, RPRD2 - regulatio…
GO:0098791	Golgi subcompartment	0.00021	0.00613	4.43	18584	230	164	9	[CLN3 - ceroid-lipofuscinosis, neuronal 3, RAB14 - rab14, member ras oncogene family, RAB21 - rab21, member ras oncogene family, GOLGA8M - golgin a8 family, member m, B4GALT1 - udp-gal:betaglcnac beta 1,4- galactosyltransferase, polypeptide 1, RAB32 - rab32, member ras oncogene family, VPS54 - vacuolar protein sorting 54 homolog (s. cerevisiae), SLC24A5 - solute carrier family 24 (sodium/potassiu…
GO:0099053	activating signal cointegrator 1 complex	0.000231	0.00665	75.54	18584	3	164	2	[ASCC2 - activating signal cointegrator 1 complex subunit 2, ASCC3 - activating signal cointegrator 1 complex subunit 3]
GO:0098796	membrane protein complex	0.000262	0.00745	2.17	18584	1251	164	24	[PSENEN - presenilin enhancer 2 homolog (c. elegans), ATP6V0A2 - atpase, h+ transporting, lysosomal v0 subunit a2, AP1G1 - adaptor-related protein complex 1, gamma 1 subunit, RAB7A - rab7a, member ras oncogene family, SPCS2 - signal peptidase complex subunit 2 homolog (s. cerevisiae), VPS18 - vacuolar protein sorting 18 homolog (s. cerevisiae), SLC26A6 - solute carrier family 26 (anion exchanger)…
GO:0031984	organelle subcompartment	0.000422	0.0118	4.03	18584	253	164	9	[CLN3 - ceroid-lipofuscinosis, neuronal 3, RAB14 - rab14, member ras oncogene family, RAB21 - rab21, member ras oncogene family, GOLGA8M - golgin a8 family, member m, B4GALT1 - udp-gal:betaglcnac beta 1,4- galactosyltransferase, polypeptide 1, RAB32 - rab32, member ras oncogene family, VPS54 - vacuolar protein sorting 54 homolog (s. cerevisiae), SLC24A5 - solute carrier family 24 (sodium/potassiu…
GO:0005829	cytosol	0.000449	0.0124	1.45	18584	5097	164	65	[AP1G1 - adaptor-related protein complex 1, gamma 1 subunit, HAUS3 - haus augmin-like complex, subunit 3, TAOK1 - tao kinase 1, NCOR1 - nuclear receptor corepressor 1, VPS35 - vacuolar protein sorting 35 homolog (s. cerevisiae), LYST - lysosomal trafficking regulator, DCT - dopachrome tautomerase, TRAPPC13 - trafficking protein particle complex 13, EP300 - e1a binding protein p300, RAB14 - rab14,…
GO:0005794	Golgi apparatus	0.00049	0.0133	2.28	18584	994	164	20	[TMEM30A - transmembrane protein 30a, PSENEN - presenilin enhancer 2 homolog (c. elegans), AP1G1 - adaptor-related protein complex 1, gamma 1 subunit, RAB7A - rab7a, member ras oncogene family, HDAC3 - histone deacetylase 3, GOLGA8M - golgin a8 family, member m, PDCD10 - programmed cell death 10, AP3B1 - adaptor-related protein complex 3, beta 1 subunit, VPS41 - vacuolar protein sorting 41 homolo…
GO:0045335	phagocytic vesicle	0.00067	0.018	7.17	18584	79	164	5	[RAB7A - rab7a, member ras oncogene family, RAB14 - rab14, member ras oncogene family, RAB9A - rab9a, member ras oncogene family, RAB32 - rab32, member ras oncogene family, AMBRA1 - autophagy/beclin-1 regulator 1]
GO:0032806	carboxy-terminal domain protein kinase complex	0.000689	0.0182	17	18584	20	164	3	[CDK12 - cyclin-dependent kinase 12, CCNK - cyclin k, RB1 - retinoblastoma 1]
GO:0005802	trans-Golgi network	0.000738	0.0193	4.72	18584	168	164	7	[CLN3 - ceroid-lipofuscinosis, neuronal 3, RAB14 - rab14, member ras oncogene family, RAB21 - rab21, member ras oncogene family, RAB32 - rab32, member ras oncogene family, VPS54 - vacuolar protein sorting 54 homolog (s. cerevisiae), BACE2 - beta-site app-cleaving enzyme 2, SLC24A5 - solute carrier family 24 (sodium/potassium/calcium exchanger), member 5]
GO:0090734	site of DNA damage	0.000751	0.0194	6.99	18584	81	164	5	[CUL5 - cullin 5, ACTR2 - arp2 actin-related protein 2 homolog (yeast), ACTR3 - arp3 actin-related protein 3 homolog (yeast), ARPC3 - actin related protein 2/3 complex, subunit 3, 21kda, ARPC4 - actin related protein 2/3 complex, subunit 4, 20kda]
GO:0005787	signal peptidase complex	0.000761	0.0194	45.33	18584	5	164	2	[SPCS2 - signal peptidase complex subunit 2 homolog (s. cerevisiae), SPCS3 - signal peptidase complex subunit 3 homolog (s. cerevisiae)]
GO:0017053	transcriptional repressor complex	0.00084	0.0211	6.83	18584	83	164	5	[NCOR1 - nuclear receptor corepressor 1, HDAC4 - histone deacetylase 4, TBL1XR1 - transducin (beta)-like 1 x-linked receptor 1, HDAC3 - histone deacetylase 3, GPS2 - g protein pathway suppressor 2]
GO:0033267	axon part	0.000942	0.0234	3.09	18584	404	164	11	[BLOC1S2 - biogenesis of lysosomal organelles complex-1, subunit 2, AP3D1 - adaptor-related protein complex 3, delta 1 subunit, ARL8B - adp-ribosylation factor-like 8b, BLOC1S5 - biogenesis of lysosomal organelles complex-1, subunit 5, muted, RAB21 - rab21, member ras oncogene family, DTNBP1 - dystrobrevin binding protein 1, AP3B1 - adaptor-related protein complex 3, beta 1 subunit, BLOC1S6 - bio…
GO:0032580	Golgi cisterna membrane	0.000986	0.0242	6.59	18584	86	164	5	[PSENEN - presenilin enhancer 2 homolog (c. elegans), TMED2 - transmembrane emp24 domain trafficking protein 2, RAB21 - rab21, member ras oncogene family, GOLGA8M - golgin a8 family, member m, B4GALT1 - udp-gal:betaglcnac beta 1,4- galactosyltransferase, polypeptide 1]
