# Supplementary material for: A genome-wide genetic screen uncovers determinants of human pigmentation
Source: Science. Author manuscript; Available in PMC 2024 Feb 28. (PMC10901463; doi:10.1126/science.ade6289)
Supplement: Table S3 [file NIHMS1964433-supplement-Table_S3.xlsx]

## Sheet: melanin content in melanocytes
donor_ID	reported_ethnicity	melanin [OD 400nM]
ND1W1	European	0.25155
WD48919	African-American	0.9825
WD48920	African-American	1.12765
WD48921	European	0.64355
WD48922	European	0.09745
WD48923	European	0.12985
WD49103	European	0.2664
WD49104	European	0.4813
WD49105	Asian	0.094
WD49123	Asian	0.4713
WD49124	Asian	0.35785
WD49156	European	0.06745
WD49420	European	0.200117
WD49421	European	0.175417
WD49422	African-American	0.723283
WD54779	African-American	0.958453
WD54781	European	0.134478
WD54878	African-American	0.857535
WD54879	African-American	1.04822
WD54975	African-American	0.877384
WD54976	European	0.177039
WD54977	African-American	0.634597
WD55015	European	0.118145
WD55215	European	0.311874
WD55309	African-American	0.152082
WD55611	African-American	0.966857
WD55781	African-American	0.661143
WD55937	African-American	0.702372
WD55938	African-American	0.737562
WD55939	African-American	0.851276
WD56038	Asian	0.603839
WD56039	African-American	0.619774
WD56237	African-American	0.559728
