# Supplementary material for: A genome-wide genetic screen uncovers determinants of human pigmentation
Source: Science. Author manuscript; Available in PMC 2024 Feb 28. (PMC10901463; doi:10.1126/science.ade6289)
Supplement: Table S4 [file NIHMS1964433-supplement-Table_S4.xlsx]

## Sheet: gene expression  (TPM)  
gene	ND1W1	WD48919	WD48920	WD48922	WD49103	WD49104	WD49105	WD49123	WD49124	WD49420	WD49421	WD49422	WD54779	WD54781	WD54878	WD54879	WD54975	WD54976	WD54977	WD55015	WD55215	WD55309	WD55611	WD55781	WD55937	WD55938	WD55939	WD56038	WD56039	WD56237
A1BG	16.2941	10.5845	11.1209	12.0185	8.34525	10.2877	9.18681	10.7629	16.2629	10.4105	12.3937	11.5925	17.3084	11.0936	17.2295	9.57822	11.9177	13.3703	18.1856	16.4739	19.9324	10.7314	13.2804	20.3418	12.8403	10.3106	10.3476	10.6761	10.4331	15.8202
A1BG-AS1	11.9833	8.86252	12.4175	7.80569	9.51006	10.5151	8.61847	12.1292	17.6715	8.51455	7.76599	10.3075	14.7455	11.0951	15.5889	8.14147	10.1025	11.0793	15.1762	12.7473	16.8638	13.8019	11.3517	13.4868	11.2498	9.00406	14.6794	9.74897	7.89034	11.327
A2M	52.8612	4.23114	4.32108	1.5628	9.97769	4.10437	1.58951	3.92832	1.20265	14.4946	22.8619	190.147	121.14	66.3264	111.293	87.1032	85.8975	33.857	87.8722	66.5035	97.8145	139.74	169.368	288.39	134.25	93.6828	73.151	115.65	101.282	121.625
A2M-AS1	0.693245	0.392799	1.18033	0.277363	0.683214	0.229323	0.473657	0.143664	0.268782	0.306248	0.413039	0.180409	0.36504	0.554338	1.18443	0.652521	0.253524	0.343366	0.773784	1.03025	0.199743	3.37124	0.258868	0.281829	0	0.163857	0.0561809	1.0046	0.903418	0.569372
A2ML1	2.78702	5.54088	3.63271	2.19102	2.45757	0.97046	1.20267	0.729558	1.21327	0.622077	0.116528	2.59577	11.9721	0.860154	6.76665	2.0513	3.21862	4.84357	2.27494	2.194	0.676225	1.42666	6.57294	2.86238	4.10143	5.82472	2.66279	4.15685	1.52925	6.74659
A3GALT2	2.72451	3.79994	5.83904	4.47204	2.27199	1.38655	2.1479	1.73726	2.60021	2.07385	1.16543	3.05424	1.87606	2.12273	1.55164	2.70536	4.44533	2.6297	3.7428	2.17017	3.86463	0	2.19126	1.19281	3.43514	8.12395	4.61972	11.0684	7.64723	6.42614
AAAS	40.8351	43.1404	40.4054	64.4762	55.1221	51.3649	59.5808	57.8283	50.2178	63.4917	61.6763	24.4503	49.5715	38.7136	31.5065	52.4503	55.5511	64.2454	33.0724	32.2929	51.9798	65.6615	40.5108	30.3811	44.2988	40.425	49.4229	38.167	42.5233	37.3762
AACS	45.688	49.9925	69.6044	41.6008	58.4212	74.9888	57.2034	71.0964	101.296	61.3683	37.7886	41.7214	39.5868	44.2446	41.8008	46.1313	50.9093	41.1086	48.308	51.0104	62.0084	40.7464	65.1135	39.3471	36.9581	43.3517	29.2998	47.5911	38.6899	39.6646
AADAT	1.08665	2.83356	2.60431	1.77644	2.33184	2.13356	1.07775	2.06303	3.11679	1.56089	0.362003	1.35008	1.63351	1.32673	2.63513	0.989817	1.79468	1.3658	3.80546	0.652009	1.17157	0.852314	3.35087	2.02355	2.82204	1.92218	2.01123	1.4223	1.46177	3.53152
AAED1	15.7428	22.6831	19.8957	15.9305	16.8745	19.22	10.8671	14.2606	17.8707	12.9627	3.73895	22.8918	12.2635	8.82484	19.5951	15.8	10.09	7.23473	17.5431	7.46925	10.4747	10.2602	14.3631	14.5815	14.3962	7.05841	12.7317	7.83964	13.536	10.486
AAGAB	31.545	54.0045	33.6965	24.2669	44.5647	32.4246	16.4654	22.8943	18.8969	22.5836	9.89475	31.7093	34.7895	27.7142	37.1641	29.0547	36.8366	17.256	46.3207	16.6673	16.8517	27.652	38.2198	39.1881	37.5939	22.5282	24.6645	34.0067	23.9947	32.9136
AAK1	34.8039	31.5112	25.9589	11.662	20.3658	14.751	7.24535	13.794	14.2812	12.8957	6.8041	24.4263	24.4974	10.1464	28.0594	24.7889	24.6008	9.82231	22.4522	9.86494	8.86846	11.1071	26.6627	27.1927	21.5234	17.481	22.1587	22.6959	19.4178	26.5006
AAMDC	5.45722	5.07781	4.88678	3.48687	3.7982	2.61095	1.76952	2.19795	4.23967	3.26885	3.08611	2.37498	5.2926	2.16955	4.58291	2.02315	2.93159	2.62662	2.26044	2.51863	2.16757	2.84876	3.13155	3.30904	3.44832	4.75144	1.89895	4.13035	2.8929	3.78151
AAMP	164.583	134.635	135.701	170.409	142.8	162.513	151.277	133.059	153.683	164.213	175.003	133.739	143.698	133.751	112.115	139.921	136.875	165.694	134.284	170.838	172.506	153.484	135.237	145.806	139.935	147.241	127.837	137.262	142.917	132.578
AAR2	153.752	180.161	172.069	173.845	216.688	182.09	184.987	179.1	189.554	215.764	205.29	162.148	228.72	169.9	161.469	185.646	229.338	230.755	180.541	196.67	207.939	191.828	183.957	160.365	193.406	245.383	227.988	280.331	299.088	209.605
AARS	247.467	312.585	236.091	252.981	294.632	257.98	242.886	306.677	264.194	299.963	211.583	509.957	409.353	288.507	572.507	335.984	311.54	262.961	545.168	255.735	259.549	359.558	303.259	540.828	361.917	494.356	316.185	289.38	445.591	470.258
AARS2	27.3087	29.473	34.9691	34.4166	38.5052	46.8438	35.6462	47.9773	47.6197	40.9091	45.4236	41.8828	31.1205	33.8649	26.2305	40.0873	39.9478	28.994	35.1641	38.0972	38.7882	45.5886	40.2245	27.7904	36.1547	32.4252	28.6147	30.1515	25.7993	34.6239
AARSD1	14.4528	16.7373	21.0754	17.4489	13.3534	11.3233	7.47108	9.2218	14.9429	13.2398	11.1415	11.234	25.4847	9.09849	17.0848	11.9672	18.4644	12.3704	18.3215	13.9484	12.4927	15.4902	17.1138	18.7864	17.006	12.0912	10.6955	10.2883	13.1346	17.2327
AASDH	5.25748	12.999	7.29928	6.40254	8.84502	6.18367	3.33817	5.98692	4.33762	1.23869	1.09688	3.09571	8.47302	4.38805	7.74257	2.94204	6.13708	3.68248	8.7603	3.2791	2.69302	4.64856	9.79628	4.83604	9.2677	8.03345	4.40702	7.66154	4.15237	9.47935
AASDHPPT	8.50724	9.98374	9.25581	8.81216	9.64583	8.46982	4.57103	5.13493	5.59339	5.5752	0.688943	8.25378	11.4165	9.90674	16.1813	5.86401	9.72611	4.30911	15.7985	4.52974	3.23649	7.43064	11.9359	14.1362	12.861	9.25356	6.47931	11.3839	7.74972	13.0245
AASS	2.84178	6.52659	5.3663	2.19816	4.39704	5.05748	1.53389	3.2037	4.95077	1.84793	0.564382	3.01732	3.9355	2.99953	6.1662	1.2075	3.48151	2.31775	4.66107	2.5721	2.47276	2.07293	8.92438	4.22835	5.95937	7.03933	3.83218	3.91679	3.70333	8.27791
AATBC	0.763522	0.943893	0.601646	0.518391	0.444643	0.551062	0.569098	1.49597	1.90176	0.515138	0.441124	1.44507	0.511693	0.518028	1.26497	1.04534	0.685369	0.59591	0.782905	0.66551	0.479981	0.337545	1.7625	0.677235	0.93693	1.24687	0.675013	0.312933	0.361818	1.3682
AATF	0.0605154	0.0914361	0	0	0.119279	0	0	0.100327	0.0625674	0.171093	0	0	0.382385	0.258079	0.344642	4.03605	0.177047	0.0799291	0.0568808	0.835515	0	0	0.0903894	0	1.8671	0.686573	0	0.311804	0	0
AATK	40.961	31.0529	31.2807	68.5223	44.7286	116.896	117.212	92.516	208.208	103.601	94.5577	151.091	48.398	86.9624	62.7491	77.3781	80.1699	43.9221	41.385	117.902	88.9877	59.6884	43.3815	56.6288	28.4845	34.8135	60.2367	25.1863	20.8309	54.3896
AB015752.3	2.90098	1.87854	2.56585	1.76863	1.63372	6.03199	1.69893	2.74827	6.42718	0	0.329222	3.88257	4.36446	1.32555	1.65214	3.56645	5.45609	8.75801	2.92151	2.22516	2.86578	0	2.47605	4.0435	4.79489	3.52638	1.07473	5.33829	0	0
ABALON	2.10414	0.993521	1.30275	1.26278	1.42567	2.43615	4.31295	1.96223	2.03952	1.58019	2.50732	2.4641	2.49293	2.03306	3.22052	2.47567	1.15425	1.21588	2.47221	3.02616	2.87974	1.27905	0.687503	2.56623	2.02874	2.36237	2.47255	1.86339	1.37103	0.864081
ABAT	3.17209	4.79289	4.34136	2.84999	4.5083	5.56691	2.28139	6.91965	5.38554	4.27176	1.22018	6.91681	5.94282	5.55359	5.79995	5.53149	4.20062	3.04306	10.7494	3.21427	5.88787	3.08517	7.38135	7.57454	6.34219	4.29339	8.4643	6.23657	5.56973	8.37348
ABC7-42404400C24.1	0.155454	0.381687	0.192494	0	0.0383011	0.0771354	0.185874	0.0966462	0.120544	0.0137347	0.0771835	0.040455	0.0613926	0.269328	0.686129	0.0627094	0.227402	0.23099	0.547939	0.0894291	0.313534	0	0.174146	0.473983	0.0374708	0.330692	0.302354	0.200243	0.202583	0.212794
ABCA1	3.76921	3.12536	4.04119	1.61838	8.78835	4.43997	1.25624	3.04823	3.56434	0.487341	0.657281	2.34457	2.46882	2.84244	3.42933	2.84317	2.38702	2.51955	5.44385	1.35741	2.06607	2.23532	5.83588	1.79394	3.90004	3.86781	3.90391	6.39462	4.79212	8.30555
ABCA10	4.9607	28.7323	8.70212	5.29266	4.07409	12.3074	4.23672	13.3643	19.2334	2.33753	0	1.72128	9.46899	5.28895	12.4778	3.77989	5.89601	12.2852	16.2225	5.46974	14.5313	2.01032	21.92	12.7725	21.9217	21.8871	8.30836	20.2349	25.8586	46.4017
ABCA11P	2.51474	3.63564	2.63227	1.93023	1.56011	2.40583	0.914717	1.75463	3.46979	1.32989	0.524582	0.941625	4.53935	1.4997	3.88438	1.69315	2.74573	1.96541	3.09491	1.81788	1.77231	1.89156	3.54673	3.42003	3.75031	2.64268	1.88841	3.57718	2.02758	3.11047
ABCA12	1.10126	6.65582	0	0	0	0	0	0	1.7079	0	0	0.573179	2.89943	1.46767	3.76308	1.77697	2.01369	13.091	0.776338	3.37883	1.26921	0	0	1.34311	0	0	0.713974	0	0	0
ABCA13	0	4.13345	0	0	0	0	0	3.02358	1.88561	2.57813	0	0.949226	2.40084	0.486112	1.03866	5.88559	0	25.2928	0	5.24586	0	0	2.04307	0	0	0.862142	5.91196	0	0	0.998591
ABCA17P	4.33487	1.63745	1.34193	1.15624	2.13607	2.15094	3.70223	2.695	1.12047	0.382994	1.72182	0.564049	1.71195	0.866572	1.85157	1.74867	1.58529	11.0932	2.03726	3.11719	1.24899	0	1.61871	1.76228	4.17953	2.04921	2.1078	1.39596	0	5.93382
ABCA2	48.1272	41.1045	47.8713	47.4425	50.3702	48.4336	90.2192	92.1506	36.2798	58.883	119.616	127.409	81.2853	79.3406	71.006	131.725	72.3683	76.8769	68.6195	96.4911	108.044	62.1914	79.3948	63.7669	62.2403	90.4485	113.719	85.8013	83.0352	73.6363
ABCA3	79.6594	10.57	1.11773	8.66754	9.11834	5.97191	3.39205	6.73421	2.79979	2.55205	9.68052	2.34905	1.54475	1.56388	3.98407	1.33513	1.98064	3.87476	2.54532	1.81747	1.82056	2.1948	1.68533	1.83481	0	1.49348	2.34086	2.61614	0	3.4597
ABCA5	1.42318	2.64661	0.813361	0.584008	1.72626	3.18685	0.897587	1.08898	1.47144	0.232137	0	0.455835	1.84468	1.05048	1.87043	0.942122	0.960862	2.24124	1.85221	0.335887	2.01875	2.12952	2.45279	3.91652	1.89994	3.10512	0.99366	4.23053	2.28265	5.27495
ABCA6	6.38961	17.8798	10.2257	6.12809	7.13828	12.8193	4.69665	8.3751	17.6962	3.83149	1.411	3.0495	10.4459	4.08253	13.0976	4.4913	9.70117	9.33821	15.5133	5.36109	10.3682	3.92614	26.8917	13.2225	13.9448	19.4753	7.13354	11.5584	11.423	31.3231
ABCA7	41.3994	19.0337	31.4245	22.1827	33.5985	36.9375	62.505	70.4599	33.6672	35.4209	63.0554	37.9386	62.6777	33.8376	37.9433	45.5538	55.819	74.3276	31.0527	83.6672	123.159	42.9711	51.3098	56.5819	43.1881	49.9815	57.1495	54.9814	47.8144	47.01
ABCA9	0.89979	4.07863	2.97115	0.320001	1.47795	1.98431	0.409852	1.49174	3.7212	1.05997	0	0.624425	4.26419	1.91866	2.22057	0.322641	3.50996	10.8941	5.3564	2.53063	5.87642	2.91711	4.03194	5.12116	4.33772	3.40283	0.777807	1.54538	3.12688	17.0793
ABCB10	10.1992	9.1255	8.86534	8.96145	5.47914	6.2979	6.88662	9.61496	12.53	6.44568	1.87466	7.16121	8.63505	7.2281	9.72653	6.36779	10.9704	5.01869	10.3574	6.25855	4.5175	7.7802	13.3225	7.12199	9.48667	5.937	5.88635	5.40969	5.4208	8.27824
ABCB4	2.87657	1.40205	6.14726	0.841517	2.56059	2.88537	1.2046	1.53838	2.25457	2.066	0.58972	3.33244	3.00498	3.68524	5.36391	3.36889	4.98841	2.02225	4.16472	0.498227	1.28333	1.805	3.70756	3.31967	5.14436	3.28991	2.88766	3.40654	2.17665	3.15009
ABCB5	314.736	303.145	251.54	172.397	454.603	385.192	122.184	394.461	696.45	226.004	64.936	402.038	666.397	244.726	787.849	271.148	477.016	208.856	409.438	244.065	194.982	376.081	737.444	405.01	716.415	692.743	547.386	451.408	413.818	601.891
ABCB6	130.848	144.631	115.586	189.626	162.931	185.186	240.922	230.699	162.678	204.051	226.336	199.152	193.183	156.551	114.557	268.619	178.671	198.764	121.507	182.067	213.517	213.158	198.693	122.072	147.796	194.979	167.814	146.6	184.667	115.946
ABCB7	10.6957	15.3724	13.2441	5.56654	13.2833	9.08973	2.25769	3.02743	5.93375	4.60968	1.79605	9.86643	9.84453	7.92677	14.9064	7.38975	8.64976	5.05353	11.1158	3.80184	4.40961	4.2287	10.7804	8.27216	12.8276	8.55019	4.56647	7.72872	8.15902	13.3315
ABCB8	42.9773	30.7286	45.1781	54.7338	50.7225	66.8893	71.96	80.4046	60.5274	67.5785	86.158	70.2684	46.0205	73.509	36.2953	72.3468	53.3304	80.5478	39.9396	75.1239	76.7118	65.3034	61.5204	43.0874	52.0305	44.5152	54.9529	49.3913	34.2766	35.8524
ABCB9	25.6224	19.8257	28.009	26.4664	23.2894	25.9996	22.3458	25.2708	33.3755	18.0411	30.9597	22.8323	25.9869	20.3579	26.7493	27.3869	35.8576	27.9144	23.8994	27.5146	33.7808	31.7455	33.1764	24.4421	25.0818	20.0278	21.5633	25.9412	17.1844	16.9067
ABCC1	2.30511	1.1082	1.85965	1.34147	2.16849	2.49553	1.43178	1.62128	3.35825	1.70334	1.74796	3.5629	4.91034	3.03481	3.10295	4.90295	5.26231	2.90621	7.59972	3.09418	4.9913	0.849221	5.97317	3.1805	4.10826	2.80676	4.41544	2.65433	1.63852	4.05417
ABCC10	49.602	53.2867	64.3658	50.9587	51.8847	75.9139	71.3345	69.1942	94.5342	60.9505	79.1357	69.4275	50.3837	45.6819	48.5866	54.2278	56.8548	50.5392	55.2528	57.6171	72.1894	55.985	67.0301	42.9602	44.2162	50.1946	55.6188	37.2982	46.6201	51.54
ABCC2	11.4509	23.4637	26.7039	7.15333	11.0809	24.9378	6.48573	17.2271	26.6323	8.04483	3.51421	64.7317	31.2524	18.0428	52.7882	32.9513	24.9238	7.89697	34.5851	8.89815	14.4188	17.7029	73.4224	29.4862	40.8301	24.3537	22.0327	19.38	15.7332	31.8666
ABCC3	10.254	3.87333	0.198394	1.02564	4.57911	1.69599	0	0	0.165651	0.22649	4.07292	0	0	0	0	0	0	0.634853	0.301191	0.36868	0	0	0	0.260539	0	0	0	0	0	0
ABCC4	9.43921	11.7617	9.56312	6.40873	8.33611	10.0567	4.02035	5.69055	8.68195	10.0943	2.48329	20.7362	11.9741	7.77658	13.0903	16.7144	26.1812	4.89789	34.4521	5.8768	5.08618	8.34595	22.7048	14.9508	24.4662	14.2557	20.1075	5.21091	3.83405	22.62
ABCC5	26.5561	34.7406	31.5258	21.058	31.5075	24.8918	18.4019	30.5631	34.7548	21.6524	15.2983	24.5761	42.5822	17.2438	34.0339	29.3226	37.6439	20.0722	41.2905	30.7382	33.2916	25.8284	53.0498	26.4677	35.8462	32.4616	38.0995	21.7603	36.7953	41.8395
ABCC5-AS1	1.7477	0.579664	0.263916	0.500271	1.17628	1.52288	0.407744	1.55474	2.42397	0.421809	0.135452	0.621213	1.97523	0.499921	0.679739	0.550253	1.1224	1.12603	1.52253	1.66751	0.442149	1.65835	1.40074	0.623856	0.821983	1.32995	0.165816	0.658898	0.8888	1.30704
ABCD1	96.7509	77.1944	101.728	90.6117	89.8224	150.128	140.122	156.501	118.429	105.221	200.438	281.858	116.375	125.919	122.774	234.887	124.103	126.953	98.1402	123.416	183.666	123.784	153.072	141.686	116.954	129.853	219.893	152.908	149.979	82.4353
ABCD3	12.2651	23.6167	17.8193	11.1962	19.8988	12.1278	6.95821	10.2771	12.7726	8.07453	1.75875	14.104	20.7508	13.9973	30.9665	16.1708	22.1519	6.16997	26.0951	5.6209	4.28662	10.3356	27.9097	19.1528	26.7676	19.1314	16.1619	22.8713	16.3875	26.5718
ABCD4	20.3114	23.3741	28.0024	21.1352	25.2837	29.2196	19.0012	22.6613	34.3389	17.5282	16.159	14.7511	19.9915	16.4934	26.7164	18.4831	20.3622	20.452	25.5432	22.5429	27.424	20.6737	25.0247	17.5468	18.3026	20.8782	17.1495	15.4015	24.6226	23.051
ABCE1	7.19142	11.1074	9.74592	7.84316	11.576	8.66976	2.67514	3.51051	6.69175	4.06641	1.33301	6.15509	13.8217	6.92186	14.2208	8.25169	11.4549	3.03423	11.4911	2.83465	1.79577	3.49718	13.5164	11.9542	15.9475	8.27229	8.7549	6.89608	4.99822	10.7628
ABCF2	64.2029	56.6176	55.7526	40.1678	57.2838	50.5966	27.1746	42.6544	43.7449	48.3826	34.1271	49.9398	55.7133	35.9872	46.0414	45.0378	57.49	33.9432	63.8411	29.1945	31.8965	32.714	49.2267	56.2319	45.4025	42.736	39.7879	45.075	43.6794	49.4351
ABCF3	53.1357	59.4085	56.0109	41.5358	54.3736	53.886	39.3523	53.7717	49.9751	54.1426	60.2744	56.1191	68.4425	41.3	54.0066	72.9614	67.1966	46.7453	52.8608	47.2648	55.4283	50.4537	67.9613	51.363	50.2032	65.4093	53.6225	59.5147	59.6417	52.6667
ABCG4	1.31392	2.29548	4.37254	1.6647	1.57817	2.3362	2.52488	2.31447	2.16507	0.89968	1.89187	3.71852	1.68643	1.48842	1.68366	2.38514	2.04217	1.41004	1.38938	1.40151	2.27146	0.39935	3.86378	2.23679	1.22725	0.698766	0.745368	1.37515	1.2842	1.52879
ABHD10	10.7893	17.1937	18.9963	14.2992	16.199	13.4955	10.7121	6.98724	17.2556	11.2603	2.61151	19.479	14.5583	16.4011	18.8179	12.7397	15.3513	6.23463	15.2515	9.53656	6.99456	9.01799	19.7038	14.7351	19.3425	11.4759	12.7877	13.6807	11.8634	18.2767
ABHD11	32.5699	35.2804	42.9992	43.1813	31.1545	30.7376	26.5076	27.1969	40.6073	31.7384	30.7251	24.6799	31.2109	20.0435	27.2778	25.3754	32.1422	30.8405	19.5838	22.3647	20.9766	19.2161	26.9176	23.7557	25.7456	18.793	18.2435	17.2751	10.6111	20.1937
ABHD11-AS1	14.8004	1.35532	4.99824	10.5272	5.7461	8.90168	10.4188	5.20487	9.73781	11.0952	33.1349	11.2047	3.07013	4.78175	10.7278	2.41229	4.92054	8.88566	4.84794	19.7808	1.03379	0	1.3398	1.82331	3.89182	2.96823	1.16309	4.62174	18.703	0.982286
ABHD12	256.358	218.612	238.08	267.326	239.313	282.15	300.325	338.479	266.127	369.648	312.094	231.255	218.458	211.888	253.55	326.477	300.397	229.104	288.342	258.798	296.655	297.204	212.223	250.754	254.053	244.202	223.179	281.951	253.466	218.041
ABHD12B	0.466002	0.788601	1.52337	0.497186	0.514369	0.591942	0.534902	0.432641	0.346898	0.131751	0.0148078	0.252244	0.716512	0.039747	0.828026	0.320824	0.61351	0.517018	0.481814	0.307398	0.107414	0	1.18328	0.394049	0.772799	0.405335	0.459222	0.552243	0.777319	0.612374
ABHD13	8.82715	8.53115	7.6808	7.12702	9.16965	7.57619	5.97678	6.72387	6.90651	6.07053	2.77967	10.0992	7.03493	8.05467	10.3713	4.87609	7.61957	5.14674	10.9505	6.28276	3.11616	8.50791	10.334	4.91406	9.1242	9.17268	5.82596	5.94129	4.9744	10.6244
ABHD14A	38.4611	32.3675	36.7715	48.6533	41.4046	34.544	49.3043	42.4047	35.9762	43.9284	73.4129	34.0189	55.4054	56.9775	42.7322	44.6857	44.2412	74.5526	43.6796	77.2736	61.2214	65.4074	53.4129	62.3897	41.8183	40.0423	33.8512	45.3084	43.9178	41.8286
ABHD15	30.6556	21.4753	21.6544	21.1853	19.4318	21.0191	20.3741	31.3025	24.9959	25.706	28.8362	32.9989	33.8253	25.5531	30.6718	39.3849	30.4224	27.4229	33.6605	29.2322	36.6157	22.3617	30.6995	36.3116	29.0868	25.2946	34.7357	30.2443	33.7756	31.2054
ABHD17A	116.101	85.248	112.417	149.532	54.8402	115.002	169.124	130.438	142.545	131.708	150.75	88.6048	166.275	207.603	155.157	202.95	219.063	286.179	177.026	321.382	322.444	243.642	186.568	200.929	171.527	197.259	197.745	220.389	247.35	160.444
ABHD17AP1	1.15309	0.622238	1.07087	0.878751	0.608787	1.14431	1.63196	1.57031	1.57539	0.465726	0.52344	0.900232	3.36116	1.55869	2.46261	2.14855	2.62051	2.39329	2.47733	3.50626	3.70206	4.60613	2.61424	1.27238	2.93824	3.62099	2.40292	3.55414	3.00535	1.35293
ABHD17AP3	0.660321	1.33029	2.72551	2.5832	1.9523	2.32994	4.81239	4.37892	5.23412	0.622299	10.1415	0.916482	1.15901	2.11204	2.13101	0.947094	3.21978	2.32575	3.31019	2.70128	3.0441	2.14075	3.12326	2.14756	4.24438	5.20251	4.13832	0.567047	20.6523	2.41036
ABHD17AP4	2.75315	2.49593	4.09097	1.17496	1.08532	3.27864	2.63351	0.456438	3.98511	1.75137	2.62454	1.14636	1.30475	1.17413	2.03834	0.740405	1.40958	4.00001	0.905727	3.48442	2.53843	0	3.90666	1.34311	2.38904	3.38386	1.07096	5.31957	2.87027	2.11046
ABHD17AP6	1.2242	0.792734	1.51589	2.42565	0.68942	2.54547	0.955921	0.579877	0.723264	3.70836	3.33433	1.09228	8.28801	11.9333	6.97196	12.8868	10.2331	26.4483	9.45195	16.0302	29.2258	14.4579	13.1916	9.81145	8.76816	13.2277	9.41076	14.6428	14.586	10.3418
ABHD17B	27.3773	40.9829	33.5865	31.5082	31.7278	28.5106	37.0645	33.6208	37.6098	23.2029	7.14888	39.7131	41.5126	28.9186	44.393	36.3357	36.8962	19.2519	44.6157	26.2006	23.3723	30.8184	46.7612	39.6759	48.0264	63.1519	28.5962	47.51	44.2664	64.8189
ABHD17C	40.2009	45.0557	35.2832	44.5407	42.8845	65.1763	40.7479	46.5071	44.5329	41.0606	19.8283	42.9968	31.6363	43.332	32.9585	28.7507	50.8905	28.7368	46.1948	32.2756	35.1307	45.1145	33.1575	54.5968	44.0844	26.9397	43.6773	28.737	36.8448	34.3479
ABHD18	11.7062	13.9605	11.4151	6.64622	10.2801	11.0916	5.91296	8.76798	15.0425	5.20087	1.54438	4.96126	15.1901	4.73602	14.8574	6.43121	12.6596	6.18463	10.0698	5.74821	6.74574	8.53905	18.7652	9.99388	13.6045	12.9254	6.69494	10.8784	7.84552	12.8193
ABHD2	42.0246	31.2588	35.6528	27.6693	61.7181	35.4851	31.5321	51.3009	34.2173	34.5154	17.4883	38.193	31.5792	29.4566	40.65	37.5983	49.2098	20.7857	44.4312	29.0923	28.4624	33.3921	32.9259	29.6164	42.4792	46.8093	36.0153	38.4926	33.489	50.3773
ABHD3	4.69512	8.02847	7.20346	4.936	5.73319	6.90953	4.53804	3.53124	8.54835	3.80423	0.982493	11.8489	6.24706	3.01569	5.06089	6.35641	5.32699	3.22167	2.6694	2.49458	2.11168	3.34132	8.50102	3.18434	5.36599	3.05317	2.77669	3.62872	1.91018	3.53639
ABHD4	133.891	104.282	104.225	87.403	122.62	88.0331	81.8554	121.88	90.9411	77.5666	139.561	197.785	126.792	48.1516	106.659	221.52	106.502	104.762	104.541	94.754	122.248	85.2028	85.4943	93.0776	70.9954	140.019	159.411	135.107	114.779	118.62
ABHD5	13.9153	21.0254	17.2309	12.1281	14.2934	9.85459	9.64149	10.0727	10.7397	7.2035	2.49113	13.6691	12.3842	8.25388	13.3942	10.2253	12.7581	11.6489	15.1059	7.44141	2.93644	12.3903	20.492	13.067	15.8732	13.1562	5.84499	17.4196	8.17309	15.2384
ABHD6	33.9706	29.4568	45.4838	20.5323	36.0353	34.5424	16.3501	23.7206	28.0288	27.2637	16.0191	68.8945	40.7983	31.1336	34.7859	29.2523	30.6604	18.7321	45.1035	22.9119	34.3298	26.0412	29.2446	38.3015	34.2054	28.1622	36.562	43.7581	37.0731	44.9891
ABHD8	98.2079	55.4066	50.3654	64.3069	56.2859	88.3976	89.275	88.0466	94.1296	63.4565	102.962	95.6483	93.3275	58.3075	90.1369	121.173	93.8728	107.167	61.3085	107.255	116.829	75.8395	83.575	66.3134	69.086	92.6515	84.4386	87.1406	107.659	62.5429
ABI1	32.5569	57.8729	60.4329	39.5471	64.415	38.1742	24.9036	37.2808	44.9024	32.3997	8.09764	34.2759	30.253	20.8794	32.8962	21.7974	38.8139	15.8705	30.9498	14.6896	12.7447	20.1284	32.0655	22.8546	32.5814	37.381	27.6359	31.2737	31.5588	38.6969
ABI2	25.6738	43.4647	34.5367	22.7851	33.4106	27.7947	11.0831	29.3111	26.7254	19.3839	7.41653	23.1416	30.2641	21.8048	40.2757	23.4438	35.9345	16.8009	38.8029	17.1864	14.7947	17.8765	40.3525	28.2757	39.5498	35.2515	29.3178	29.0874	22.8119	45.048
ABL1	82.0491	110.097	110.876	80.9165	97.359	95.4238	126.57	128.717	100.036	95.3799	117.692	94.2107	125.262	59.8518	99.4049	93.984	96.6481	100.794	99.2433	98.3754	106.774	105.034	124.584	87.8411	92.1731	133.249	130.634	125.376	156.104	91.0697
ABL2	113.269	201.066	387.777	86.8683	129.934	103.728	47.4427	81.6073	105.21	81.4866	36.0226	162.319	138.25	40.9327	169.136	122.473	148.164	51.729	104.628	62.972	44.847	96.6091	200.625	93.224	142.38	188.034	96.2095	164.385	120.98	109.052
ABLIM1	21.1505	40.4281	16.0926	19.3033	18.8353	5.3949	13.9287	10.5617	1.84426	12.2478	5.2633	20.6903	15.6993	7.33555	20.753	14.8025	11.5557	19.1847	6.94608	3.22509	5.28639	17.349	9.32524	5.38698	5.65094	6.50497	2.80856	12.8015	15.9399	11.7203
ABLIM3	17.8145	22.6362	41.1947	11.5872	34.7327	12.4391	18.9468	27.9685	21.2146	10.4373	12.14	26.1404	8.34075	4.5767	12.7125	12.7448	16.452	2.74983	3.55065	0.872544	9.20201	5.84503	12.0862	9.56325	6.12545	9.57804	5.45474	6.02708	7.1604	7.14525
ABR	4.9144	4.52488	4.94434	2.53971	1.66488	5.58823	1.0493	3.81912	8.01852	6.56722	8.54006	10.2313	31.1744	14.5726	8.04657	8.01238	21.7352	8.01229	57.1991	9.01152	8.58433	9.33542	27.0679	29.4064	6.88532	13.3582	10.0064	16.2215	9.60647	20.4336
ABRACL	23.7929	24.845	25.76	21.5308	24.9218	37.2515	15.4904	17.3478	27.3044	22.1001	8.0157	26.9717	34.2403	36.7228	31.783	20.0334	26.3314	22.4587	26.4034	24.413	16.5103	23.6255	23.6303	27.5494	30.627	11.8953	9.93371	18.7739	31.1686	21.4172
ABT1	32.6723	28.9787	29.4233	32.5951	32.3668	31.3288	20.7577	21.526	29.1299	32.6305	30.1349	32.5085	26.8563	26.8722	30.0133	23.6439	31.1591	29.1428	28.995	27.8599	26.6031	25.5867	25.0978	25.53	23.4829	29.6063	24.2633	30.1706	30.0809	26.0211
ABTB1	38.0453	36.3895	36.0459	33.8509	38.2516	34.4998	47.9345	36.3401	31.2879	28.6673	57.0086	32.5183	32.1086	22.5328	29.4595	47.647	40.6425	50.0661	32.988	51.4971	58.45	27.6672	41.8641	21.7387	23.8264	34.518	28.8295	43.2969	37.8443	34.3623
ABTB2	19.629	34.8318	20.2198	18.3144	22.536	20.8684	26.3783	39.7084	29.7611	29.982	13.2919	14.74	34.8747	17.2361	37.0307	21.7652	35.0026	20.6774	27.9881	21.2176	37.1567	22.6772	29.6314	24.1349	29.9044	48.2192	37.1533	57.9326	39.0866	54.4935
AC000078.5	2.56867	3.88114	7.27016	6.26413	3.97807	4.36992	3.00863	2.43344	13.2788	3.89051	6.99622	3.81979	3.47805	1.36932	3.7617	0.986845	6.17305	4.11972	5.00123	4.22199	1.26875	7.13794	2.19241	5.37046	0	2.08161	7.13712	2.83607	3.82562	2.81291
AC000089.3	44.6784	22.1876	32.4979	35.0011	26.7886	19.4303	12.3813	6.21576	27.4576	20.9793	15.6367	22.4409	7.23881	5.32977	8.8968	1.68047	4.11335	2.88867	5.87342	2.63615	6.48154	0	1.40002	4.5726	0.602479	3.54472	1.21536	12.8785	6.51454	6.84289
AC000123.2	1.2576	1.36812	1.30808	0.697711	1.636	1.79716	0.274959	1.16756	1.50828	0.924443	0.0399617	0.785457	1.21846	0.563141	1.28919	0.75758	1.39813	0.531532	1.65489	0.771697	0.695707	0.978507	2.78006	0.858914	1.74604	1.66459	1.56543	1.87912	0	1.81787
AC000123.4	0.680428	1.23372	1.76936	0.725961	1.87763	1.3505	0.37192	1.91771	1.1256	0.144281	0.324322	0.424975	1.43316	0.435272	2.20882	0.365975	1.69209	1.07846	1.05527	0.41753	0	0	2.99817	0.774533	0.984066	3.21656	0.794048	1.05177	1.41875	1.63928
AC002044.1	12.6421	19.8813	19.8074	7.4322	6.10244	4.77938	2.4679	3.42187	9.33625	4.74134	1.84462	2.68567	15.0799	3.43842	13.518	8.32612	14.9077	6.13385	8.36644	7.22322	3.56819	5.01863	13.6805	12.7962	11.9403	5.36641	2.50903	14.6228	8.0693	16.952
AC002064.7	0.994771	1.50306	2.17933	1.02052	0.980376	1.62002	0.313696	1.90293	3.5602	0.432689	0.303943	0.995681	1.47071	0.734259	2.30971	0.32926	0.951461	0.909622	2.73315	0.763026	0.970101	1.48848	2.22877	1.64875	2.21336	2.27892	1.09143	1.47852	2.39328	3.77086
AC002116.7	1.17801	0.692191	0.48623	0.837893	0.580481	0.952554	0.26829	0.976496	1.35328	0.323802	0.259949	0.068125	0.413533	0.767531	0.44726	0.281602	0.526539	0.95084	0.645899	1.10437	0.829685	0	1.07528	0.372481	1.00959	0.12375	0.594013	0.0843007	0	0.430007
AC002117.1	12.0979	6.8122	6.2341	5.93263	8.07199	12.2296	7.39307	10.9627	14.5281	7.86054	4.05916	3.44166	12.0285	3.72533	10.7414	4.76909	8.02416	8.18799	12.2542	10.8934	15.7616	14.6166	12.4583	4.8877	9.70823	7.10434	5.40754	8.80808	4.70033	9.38075
AC002310.13	1.56386	1.96911	1.61373	1.39043	0.513744	3.10392	2.13701	1.72846	3.77275	0.368454	1.65646	0.271317	4.11739	0.833673	5.6407	2.24304	3.05021	1.7213	2.69488	2.599	6.60867	0	4.08779	1.27153	2.01043	2.95711	1.01389	1.34296	2.71731	3.42513
AC002310.14	20.3553	14.8288	16.8786	14.349	9.31393	14.4289	30.2989	23.8034	22.7367	25.3065	35.2284	19.4862	31.0069	26.5465	34.4672	32.1607	28.9787	25.2051	21.6952	30.1113	41.6828	45.0748	30.6754	31.3275	26.9856	38.4899	35.3487	23.4108	55.8952	26.0723
AC002467.7	1.95263	1.47517	0.805958	1.73608	2.2451	3.0143	0	2.15814	2.01884	0.230024	0.775589	3.04888	4.96957	2.60229	1.8534	1.57536	0.476058	1.28952	2.44713	3.86915	1.87535	4.7478	0.972186	5.02749	2.19643	1.23074	0.632967	1.2576	0	4.63297
AC002543.2	1.62107	2.7433	2.20806	0.899368	1.08638	0.943793	0.886075	1.55877	2.01125	1.2833	0.180291	0.911228	1.80964	1.10614	1.44022	1.22068	2.60848	1.41314	2.10272	1.25586	0.971517	2.52264	2.61504	1.31805	1.25038	4.59794	0.672628	4.67742	0.676013	3.72795
AC003005.2	1.01452	2.29935	3.76876	0.231946	0.28567	0.191772	0.792195	0.360419	1.79816	0.256101	0	1.28237	0.992113	0.309045	0.660324	0.857485	0.742035	1.00499	7.39033	1.22285	0.250553	0.704803	1.0824	2.71033	0.139738	0.411079	1.12756	0.746758	2.26646	4.28525
AC004019.10	2.65295	3.00637	2.73755	3.30223	2.1788	1.17011	0.906309	1.83261	2.05718	0.78131	0.702506	1.15066	2.91032	2.35708	1.25907	2.4971	5.6595	1.89801	4.15601	3.39151	5.6055	2.15021	1.48598	1.61778	3.4105	3.13529	0.286662	9.11282	0	1.2105
AC004057.1	2.15743	1.08659	0	0.767266	0	0.951559	0	0	0	1.0166	0	1.49718	68.9191	36.803	137.202	34.0382	97.834	113.032	35.8253	75.0187	14.9187	90.9267	55.856	120.451	85.978	84.3093	44.2925	44.4643	164.941	59.8517
AC004076.5	3.91622	8.53447	8.95261	0.883868	3.11733	5.9791	2.16118	1.62315	12.2249	2.34219	0.0598282	5.8013	5.94851	1.52561	5.57583	1.1342	3.24996	2.8847	9.16712	3.37937	0.867976	4.39489	4.38712	3.18417	2.54146	1.70889	3.17372	0.776084	2.74804	8.2473
AC004076.7	1.02636	0.947704	1.1297	0.547523	2.2478	2.0371	0.467506	3.30863	2.35815	0.88666	0.0452972	1.24646	1.98164	0.607932	2.72778	0.920066	1.83503	1.43094	3.10854	1.18089	1.31432	0	2.64023	1.66902	1.4294	2.47985	1.92231	1.61587	0	3.24698
AC004076.9	3.51563	8.30213	7.98583	1.44074	4.08428	5.05232	2.48158	3.28093	8.11219	1.67854	1.01726	5.54998	5.07551	4.04614	5.55574	2.32921	6.36883	3.56716	8.9943	3.55382	2.25398	3.62309	4.45131	5.09223	3.54678	2.39934	3.07927	3.44889	3.03409	6.04258
AC004112.4	1.82739	5.79833	2.94164	0.740878	1.35071	0.556136	0.224741	0.424143	0.434552	0.684563	0.101618	0.703824	1.92449	0.428629	2.90361	0.963224	2.80681	0.820634	1.63175	0.574687	0.758191	0.177732	2.71586	2.34757	2.69572	1.83137	2.44057	2.44805	1.90513	3.60207
AC004237.1	0.675394	0.722847	0.522699	0.270221	0.526949	1.30327	0.192275	0.699824	1.42569	0.576832	0.111778	0.439407	0.637188	0.465055	0.849423	0.27245	0.679238	0.631878	0.634828	0.43171	1.1676	0.547405	2.01762	0.411858	0.976785	1.33032	0.656811	0.579991	0.58677	1.57168
AC004381.6	3.9758	5.81347	6.19358	3.96818	6.31978	4.41222	3.68035	3.402	6.76262	3.2634	1.73202	1.60204	3.44418	3.41845	8.54576	3.38009	6.84774	4.99716	2.23015	1.52479	4.28652	6.86054	6.70474	3.33689	5.44084	2.91013	2.07871	1.65203	5.34829	4.21339
AC004453.8	11.6543	7.41439	10.6335	11.7798	6.0451	4.86974	12.5728	4.06767	10.7811	10.4052	5.84733	6.38505	9.04368	3.26987	12.5759	0.659832	3.5891	2.83557	11.8192	7.29258	2.82773	29.8289	2.74857	12.9669	3.54843	12.7584	3.18138	0	31.9739	16.121
AC004471.9	0.80212	1.06047	0.869085	0.320924	1.28458	2.91872	1.37011	3.82322	5.5979	1.06303	1.35407	1.14808	1.3727	0.748298	1.02784	0.647143	1.02669	1.58917	1.46077	2.15339	3.46669	0	2.84547	1.87502	0.966719	2.36989	0.650042	0.516612	1.0453	2.41557
AC004540.5	3.14721	12.6808	8.6602	6.71563	3.4463	4.62705	3.34494	2.89871	11.5695	5.68482	5.00033	1.82005	28.3568	6.89734	8.7627	0.940422	8.95186	13.1634	3.94424	5.23039	2.41812	3.40108	6.26781	27.0107	8.42896	1.32246	9.0685	3.60353	18.2283	8.04175
AC004556.1	0.676383	0.510992	11.7256	0.721645	0.333297	0	1.38641	0	0.699318	0.956155	16.1197	0	8.19169	26.3216	44.2988	6.91218	33.6406	5.36022	3.81455	44.877	35.8587	13.157	6.56685	4.39959	4.565	5.11589	5.26218	10.4551	141.031	9.25871
AC004603.4	0.141311	0.427029	0.174981	0.150767	0.046422	0	0	0	0.292205	0.233055	0	0.784521	1.38898	0.677977	0.965737	0.278687	0.275617	0.186644	0.0442745	0.180651	0.977172	5.03941	0.281427	3.67667	4.81405	0.178137	1.77123	0.2427	0.982147	0.515825
AC004637.1	0.564415	0	0.978455	0	0	1.04556	1.38828	0.748583	6.65251	0.0797874	0.627724	0.235011	0.237761	0.722115	0.257152	0.12143	0.495384	0.596385	0.530515	0.519512	0.520394	0	0.168609	0.734257	0.43535	0.853803	0.878217	0.290813	2.3537	0.494466
AC004691.5	0.639023	1.57535	1.49927	0.215301	0.397753	0.356019	0.045959	0.50183	0.660691	0.142633	0	0.17505	2.40855	0.358583	1.64726	1.30246	1.52516	0.666335	0.537417	0.128988	0.155048	0.654223	1.85873	1.33995	1.36195	1.14473	0.566928	1.38633	1.0519	1.25225
AC004840.8	3.57848	1.20154	1.47704	2.5453	1.56742	1.22759	1.8111	1.5381	3.1517	0.936786	1.05288	0.827782	2.5822	0.989144	2.56635	0.998003	2.5204	5.60174	1.61949	2.23652	2.13849	0	2.37557	1.07762	0.255573	0.250613	1.37482	1.02433	1.38174	1.74166
AC004967.7	8.62556	7.51661	6.70652	9.50239	5.73306	6.79484	3.67309	6.11911	8.83508	3.57293	4.36628	4.96965	12.6329	6.15939	12.5893	5.56721	8.15747	8.05436	11.0488	8.7702	7.72164	10.1451	13.0934	14.5157	10.4052	8.76193	5.90428	7.13154	7.52858	10.9395
AC004987.9	13.2979	14.4929	17.0062	12.5596	13.3203	8.65355	12.2136	17.7092	13.5234	9.86139	10.0444	9.30393	8.2649	10.3428	9.31141	14.3048	10.2046	11.6613	6.24959	10.1999	11.5572	18.0221	12.2105	11.8756	6.30557	10.0992	18.9387	14.8828	11.3636	9.54905
AC004988.1	1.83704	3.41623	2.27475	1.50767	0.835596	2.43075	1.5448	0.702827	1.60713	1.59809	0.898065	8.67876	1.48819	3.01323	3.21912	1.67212	2.68727	0.46661	1.92594	0.541953	1.14003	1.37439	5.06569	2.64261	3.40617	1.33603	0.916152	1.4562	0	1.54748
AC005062.2	0	0	0	0	0	0	0	0	0.751445	0	0	0	1.53083	0	0.827842	0.390917	0	18.7192	0	5.57482	0	0	0	0	0	1.37431	0	0	0	0
AC005104.3	2.3483	1.26721	2.07702	2.86336	4.29802	4.21696	0.22921	1.11234	4.68243	0.829906	0.39975	1.57144	2.64972	1.96718	2.29265	0.902183	2.69904	0.886184	3.07439	1.41525	2.3198	0	4.38445	1.90934	3.23449	0.475758	3.04492	2.16063	0	1.65316
AC005197.2	3.15544	3.39039	2.86534	3.06734	2.48782	1.94844	0.862378	2.20878	2.53745	1.38775	2.17247	1.09489	3.87695	1.60736	2.39608	1.43318	1.38476	4.39926	2.04319	1.99006	2.26282	0.681994	2.25184	0.855201	1.35216	0.928143	1.18199	2.80004	0.731037	2.68759
AC005251.3	22.8042	14.1359	18.8251	19.9633	6.91514	7.73697	0	0.969398	3.02275	11.5722	0.929015	3.65201	10.4684	1.87024	4.66209	0	0.855347	1.93076	4.94643	1.79402	0	0	2.62013	0.950845	1.12754	1.10565	0.75818	1.50638	0	4.48225
AC005253.2	2.33526	2.45032	3.13264	2.76836	4.9865	5.83662	3.10247	4.62436	7.64573	2.47589	3.2465	2.63346	4.67957	2.4552	5.68925	1.77939	4.22264	2.48467	4.75582	4.10489	7.7004	1.89272	5.47434	4.79958	3.56498	3.37313	1.80839	1.83827	3.71952	4.19114
AC005307.3	3.52937	5.92524	4.95301	2.30117	1.81644	3.52845	1.12533	1.8854	0.364904	1.2473	0.404986	0.122463	4.25378	1.00344	11.8367	0.759322	3.32716	4.55801	1.30852	2.33116	4.47439	1.52562	6.88246	4.24068	9.2256	5.19065	3.40684	4.14213	4.08833	6.87104
AC005307.5	37.5017	12.5362	39.0401	35.0541	17.0077	18.4435	11.3376	8.80328	1.02938	11.2595	3.95463	5.52742	6.99014	3.71526	28.7289	20.7062	60.6841	45.5874	3.89926	16.1645	13.387	35.5057	52.0491	10.2538	45.4372	16.9436	14.8461	7.69485	24.2194	14.5372
AC005330.2	0.881424	0.761024	1.5592	0.806064	0.744574	0.499838	2.40892	1.8788	1.0415	0.356002	1.30039	0.917519	0.530432	0.536999	0.717116	2.16724	0.736782	1.49681	2.72216	1.25559	2.0317	0	1.31655	3.48093	0.485621	0.238098	1.95925	1.62197	1.31274	1.93047
AC005336.5	10.3942	7.65127	5.9404	7.96192	6.82923	8.11105	5.09875	4.41855	2.48001	7.72357	6.77518	5.54867	1.4034	1.98908	2.42857	2.0069	1.55948	0.35202	1.25256	1.43101	1.84299	5.18432	1.19427	1.3002	0.513936	1.51189	1.03674	0	0	0.583723
AC005394.1	2.54701	0.989592	1.89232	2.09632	1.07578	1.73323	0.596651	0.482585	0.0752392	0.25718	0.404671	0.45451	0.229914	0.310348	0.745996	0.626255	3.51292	1.24952	0	0.0558184	0	0.707775	0.54348	0.591686	2.66622	0.275208	0.566155	0.937383	2.27602	1.43444
AC005562.1	22.7283	22.0304	22.9221	14.1073	13.7355	14.6586	8.88769	11.3753	21.1343	12.9326	4.48549	18.0791	26.5327	11.7732	23.69	19.1443	22.4787	11.8946	28.1148	11.403	12.1088	13.9028	26.5822	25.9763	22.1205	20.0695	19.8324	24.7655	15.6477	27.081
AC005592.2	58.5195	78.6195	44.3507	34.4523	36.2712	54.2958	38.9234	54.7041	87.7669	37.7744	19.2674	44.7695	81.7509	34.5034	38.8687	25.0285	80.9625	56.2468	62.8909	47.4824	52.9802	42.5155	71.2955	60.1923	59.2774	44.2618	33.7342	84.4618	38.2224	62.2308
AC005682.5	4.39606	5.21891	6.02673	3.18266	4.33245	3.32389	1.71634	3.38377	6.98002	2.10846	0.124723	1.30745	4.29895	1.42283	3.75541	1.6889	3.90433	1.97001	3.17281	1.44512	1.99041	1.527	4.22114	6.1274	4.54127	4.00782	3.96974	3.43803	7.36564	6.7053
AC005682.6	1.3618	2.05761	2.15564	0.703994	1.59114	2.02483	0.537163	1.09393	3.10625	0.238154	0.133833	0.277667	1.27891	0.673565	0.91148	0.498372	0.852276	0.899333	1.74186	0.839945	1.4724	0.136544	2.49539	2.08892	2.05747	1.22114	1.56553	3.07429	2.04909	3.2593
AC005775.2	0.933115	0.281979	0.462179	1.09511	0.551768	0.617342	2.04015	2.16578	0.482378	0.32977	0.889527	0.582796	0.83529	0.99486	0.956555	0.903394	1.02374	1.54058	1.44717	1.32411	1.07542	1.36132	0.836254	0.758691	0.0899676	0.176443	1.27042	0.961569	0.972808	1.73713
AC005785.2	5.36981	5.33786	4.89946	3.01534	3.06385	3.17867	1.7379	1.40565	8.62005	3.79546	2.13291	1.61807	4.98544	1.80794	5.95538	0.912066	5.27118	2.23973	4.11753	3.03493	6.35162	3.43596	3.69373	4.02136	6.4036	4.27528	2.56523	2.00227	7.3661	5.10667
AC005785.5	13.8814	12.5845	11.7867	4.65467	5.08133	8.39664	1.6259	3.94519	12.7118	1.12132	1.26028	2.47711	8.56252	3.8057	12.8748	5.97299	8.99267	6.02422	7.4558	4.41112	4.57098	19.2871	14.81	4.19216	9.94234	4.49972	2.57132	6.13057	4.13482	8.68646
AC005932.1	6.81966	4.54597	1.6144	4.81501	1.58141	2.65402	1.78158	2.82654	6.53246	1.34683	3.50549	3.86265	4.64718	2.08504	7.99621	4.90868	3.08081	11.458	5.65594	2.61546	8.32205	1.95082	5.46762	4.72946	5.02815	4.83574	3.25099	0.516737	1.04555	3.29476
AC006042.6	1.62203	3.51284	3.34752	0.884516	2.46889	1.90778	0.566438	2.95804	2.64599	0.815272	0.343614	1.55713	2.71416	1.05683	4.95754	1.26017	2.24093	1.38065	3.39649	1.37548	1.57861	2.45402	5.23586	2.94539	3.30158	2.45368	1.89288	3.31977	1.40919	4.22356
AC006077.3	9.30951	9.10169	12.2058	17.5279	4.31755	6.52141	2.99327	4.53941	13.0223	8.51543	5.6554	4.56035	8.36236	5.83855	8.10874	8.83626	5.20695	6.50967	6.69145	13.0213	13.885	0	12.6783	2.22627	5.27993	7.24845	4.97048	5.64317	17.1274	9.59502
AC006116.20	1.31612	1.38531	1.3825	0.402323	0.743265	1.17402	0.282904	0.858072	2.14814	0.668944	0.123349	0.738882	2.26984	0.69766	1.54119	0.882869	1.08701	0.883814	1.44209	0.544454	0.570943	1.22252	1.64555	1.2264	1.91055	1.53793	1.28949	1.47625	0.770843	1.96756
AC006128.2	5.27342	12.521	9.51501	3.69729	5.64258	10.3669	4.52955	7.74351	10.9045	4.5793	5.26647	2.97994	8.64777	5.78301	8.40916	3.72779	3.85704	7.56217	8.85123	7.10748	8.33508	9.52513	15.5283	5.39022	9.44253	8.11967	8.20533	5.24015	11.7809	13.6946
AC006159.5	3.16876	5.46613	5.27529	0.826419	1.88242	1.35103	0.324757	0.977717	0.891856	0.72169	0.0699245	0.348177	3.49471	0.394151	4.55171	1.2972	1.91851	1.08702	1.31961	0.465856	0.588381	0.856091	6.60654	1.67468	3.92933	1.98063	1.34676	3.96835	3.02826	3.45078
AC006277.2	1.48767	0.930124	1.14339	0.711512	1.26391	1.2218	1.12159	2.04113	4.50826	0.761435	0.122256	0.640795	1.3236	0.957134	1.84056	0.938115	1.65091	1.2196	1.6153	1.18044	0.945958	1.49679	2.91167	1.293	1.13759	0.921511	1.26381	2.37884	1.06962	1.57295
AC006369.2	1.93066	6.19892	4.18367	3.08978	0.71352	6.70587	0	0.800197	17.7156	0.852886	0	5.77794	8.00588	4.88873	4.81045	0.778818	2.47119	5.73755	4.08307	3.33199	3.33765	0	5.76749	0.392441	10.9361	5.47603	4.69384	5.59555	0	3.43563
AC006369.3	0.227407	0.343602	1.12636	0	0	1.80541	0.621501	0	2.82142	0	0	0.23672	3.83184	0.48491	5.9575	1.95701	0.665313	2.40288	0.641246	0.174429	0.524177	0	2.54752	1.10939	7.01624	1.72002	0.294867	1.75756	0	1.99224
AC006486.10	1.25188	1.54762	1.40923	2.6713	1.45808	1.05411	3.26585	1.88678	1.05899	2.33277	3.25472	2.36935	1.43825	1.21338	1.3611	2.26485	2.41395	1.65348	0.962744	2.09506	1.83629	5.53442	1.27492	1.1104	1.09729	3.98116	2.65622	1.90576	3.55944	3.11571
AC006538.1	2.36841	0.715711	2.15066	2.69535	1.55609	1.8803	1.51032	5.23536	1.30598	3.01324	3.76295	1.15052	2.32796	1.68342	3.95658	3.82161	1.15485	1.04273	2.8198	2.05887	1.09184	0	0.471679	1.79731	1.82682	3.58274	3.27572	3.25417	3.2922	1.21035
AC006547.13	27.1207	29.4947	31.7341	25.1708	13.509	22.8065	16.4747	22.0126	43.7794	16.9151	18.0589	25.5236	37.9116	13.903	31.9088	28.0672	34.9577	27.9041	27.3521	24.368	30.5269	26.6195	41.5058	19.035	25.4945	26.0263	26.0446	23.6588	25.4682	27.6436
AC006548.28	0.151346	0.107613	0.198431	0.126646	0.125759	0.219893	0.121655	0.0442788	0.138069	0.0419505	0.0282895	0.0401583	0.100008	0.101246	0.165627	0.118114	0.0737977	0.536983	0.179912	0.0910495	0.129966	0.0577251	0.181734	0.125468	0.160229	0.303015	0.157764	0.0535162	0.216567	0.272979
AC006942.4	3.85018	7.27181	4.76755	7.70217	1.42292	0.636812	3.28828	3.98944	3.98073	1.36068	1.14698	4.00784	8.1095	1.79591	4.11135	2.58857	3.87209	3.17833	1.3571	3.69153	5.5467	2.34042	4.31314	1.56524	1.39208	1.36506	1.87212	0.619935	0	1.5811
AC006978.6	11.7627	39.5294	35.1578	15.3627	15.39	13.4174	4.43411	7.73319	9.85505	6.30721	1.93331	6.54441	16.2321	4.86506	20.559	9.38095	23.4368	2.14293	8.95934	3.26674	4.67469	7.88991	24.3852	18.3034	21.7046	13.422	9.99274	18.0253	14.8002	20.4322
AC007036.6	0.724711	1.69012	1.03394	0.554692	0.465798	0.875542	0.1507	0.339549	1.56372	0.634728	0.200249	1.04958	2.30624	0.97423	1.13052	1.3897	2.05111	1.1861	1.27352	1.42595	0.980494	0.766143	2.16494	1.94706	1.42786	3.3961	1.36869	1.33939	0.821238	2.20834
AC007038.7	0.873737	1.68905	1.40013	0.534648	0.873757	1.37714	0.596978	1.06511	2.12556	0.272458	0.102074	0.468134	1.71854	0.506875	1.48549	0.400838	1.36271	0.627932	1.05677	0.428723	0.385026	0	2.01518	1.29546	1.54858	1.79793	0.816376	1.85372	0.669783	1.87142
AC007050.17	2.21121	0.238646	0.586729	1.17959	2.33487	3.6573	0.755401	2.74943	10.3695	0.837277	0.376414	0.657646	0.665342	0.294691	0.809555	0.594661	0.462087	0.99091	1.44746	0.605742	1.82031	0	1.3565	1.34841	0.45685	2.09059	0.563192	0.20345	0	1.64314
AC007091.1	0	0	0	0	0	0	0	0	0.902188	0	0	0	1.83793	0	0	0	0	23.6269	0	2.67726	2.01136	0	0	0	0	0	0	0	0	0
AC007099.1	1.19437	0.495932	0.632223	0.34046	1.04231	4.33095	0.61048	0.997616	3.46895	0.811977	0.210043	1.30022	1.34905	0.821393	1.00733	0.814038	1.37372	1.07176	1.46971	0.681849	1.00875	1.24145	3.54073	0.474435	1.50319	1.70676	0.922113	0.857325	1.04557	2.57594
AC007192.4	420.463	397.27	527.206	549.598	415.27	613.892	888.373	786.418	652.18	692.346	760.998	330.8	503.402	480.389	386.548	615.44	623.523	614.793	594.484	675.725	711.8	540.164	473.41	477.573	423.026	556.367	814.981	557.336	674.33	473.321
AC007228.11	0.734264	1.29435	0.757679	0.913966	0.482426	1.1335	0	0	1.64485	0.345992	0.194434	0.764332	1.41767	0.326188	1.81208	0.394931	0.358033	0.242455	1.84043	0.704008	0	0	1.55371	0.796013	0.943934	0.347105	1.03142	0.315272	1.27583	1.20612
AC007246.3	22.6624	21.9048	27.6495	15.4674	18.0647	24.2539	17.078	25.1397	32.7343	10.3647	7.67782	24.4578	24.9195	20.3423	46.881	20.9726	26.5697	21.5691	27.723	16.7438	12.4832	12.9655	45.4236	23.4392	45.6285	25.68	16.2051	31.9823	29.5331	33.2114
AC007256.5	1.17664	2.73515	0.89661	0.772538	0.713606	1.19762	0.989456	1.65061	1.87159	0.76769	0.143804	1.1306	1.14383	0.916747	0.824748	0.778912	1.32401	1.13569	0.935817	0.485974	0.208628	1.32045	2.63624	0.44155	0.872669	1.2836	0.586801	1.16588	1.88721	2.27969
AC007279.2	2.39199	1.35532	0.37024	2.55205	0	3.16504	1.63432	0.991403	11.1289	1.26802	0	1.24497	0.944654	0.637566	1.19198	0.964915	0	2.36951	0.84312	0.573356	0.689196	2.90805	0.446601	1.45864	2.30627	0.848065	0.775391	0	0	1.30971
AC007285.6	13.502	11.3338	11.4556	10.1372	6.16046	6.61689	5.80844	9.9487	21.1982	3.88805	2.18494	8.84937	25.8055	12.9292	15.8062	14.5243	21.5798	13.0449	9.75328	14.2881	6.62789	14.5911	22.9684	13.2144	17.1164	20.3302	11.0231	22.2233	7.82018	15.6072
AC007285.7	0.698718	0.837305	0.686193	0.539827	0.664862	0.733251	0.296315	0.958665	1.51955	0.272477	0.153122	0.62701	0.888086	0.757797	1.26239	0.946011	1.05735	0.859224	0.554842	0.868596	0.388755	0.234335	1.72742	0.666059	1.71904	0.728942	0.624822	1.17935	0.251186	1.82054
AC007292.3	2.76227	3.54762	3.07838	1.62091	1.36115	2.5585	2.07604	1.37385	6.14026	0.683345	2.52352	1.43769	0.727259	0.441758	3.06763	7.35428	2.12137	1.36816	2.142	1.95985	2.0693	0	1.44406	2.35822	2.13062	1.43637	1.88039	2.13487	0	0.302492
AC007292.6	2.64361	2.66292	3.63721	2.50712	0.868451	2.72065	2.00693	2.92185	10.6293	1.03808	0.933377	3.05763	1.23736	0.469756	0.33457	0.947927	1.28904	1.93983	1.38046	2.92896	1.35412	1.42843	4.60676	0.477655	3.39849	1.94398	2.47565	1.51346	3.06229	0.964992
AC007318.5	38.9169	38.1997	34.1196	40.612	47.0324	32.7008	17.856	17.8959	35.5374	32.9282	11.7345	26.0214	59.0838	50.2751	61.6375	36.669	38.0217	32.6419	67.285	35.08	26.5184	49.7306	47.3091	73.2162	52.586	34.6455	17.3116	48.3	66.6335	46.3503
AC007319.1	11.9832	186.632	16.7408	26.8816	9.69012	4.06565	12.5962	6.62223	11.1188	1.08589	2.19682	4.79768	25.7253	6.06049	113.568	18.6749	67.6454	69.3976	31.6244	25.1001	9.20719	0	83.987	95.184	18.0713	35.4412	7.56981	40.7664	27.2283	103.972
AC007325.2	0.336826	1.90848	1.56405	0.718731	0.331952	0.891366	0.575338	0.977226	1.1318	0.476147	0.735835	0.613583	1.99531	0.718228	1.53461	1.40403	1.23179	3.00295	0.989361	1.25949	1.35868	0.81899	2.26396	0.68466	0.162378	1.1942	2.62047	2.71169	0.877884	0.184427
AC007325.4	6.60212	4.36428	3.83212	4.62257	4.47327	1.36497	1.12772	4.10456	2.98637	2.47907	5.40866	4.93959	9.01705	8.68875	8.10746	4.3278	3.62165	6.54008	5.33292	7.75435	5.94453	0	7.70415	6.3745	4.77414	7.02223	2.54143	3.18911	17.2074	16.7191
AC007362.3	0.959968	1.41674	1.13341	0.571651	1.80415	3.78111	0.823682	2.07266	2.83907	1.13613	0.3547	3.34643	1.55173	1.70185	1.18243	1.18876	1.43692	1.01729	2.8853	1.60965	2.16128	3.25696	2.76769	1.56105	2.66908	4.24252	2.05527	2.01299	2.09471	5.06066
AC007386.4	1.85736	4.08203	2.74795	1.41547	1.23617	1.21286	0.955898	1.79958	2.0201	0.869525	0.555708	2.56116	3.46754	1.36304	3.0772	1.95908	2.99928	2.8196	1.68912	1.7022	1.69582	1.05573	3.09853	2.45158	3.27926	5.42778	2.42398	3.94607	2.26329	3.67171
AC007405.6	1.80044	1.73116	1.82408	0.873148	1.77439	1.08287	0.670989	0.542711	1.01536	0.231378	0.650128	3.40759	0.51712	0.698029	5.22008	0.528211	2.3943	0.864739	9.69229	0.878821	1.88639	1.59191	1.22239	10.9126	1.26249	1.54748	2.97123	1.26501	3.41278	5.19796
AC007563.5	0	0	0	0	0	0	0	1.19637	0	0	0	0	0.759973	0	3.28781	0	0	18.1095	0	3.59786	0.831686	0	1.07787	0	0	0	0	0	7.52328	0
AC007682.1	7.07731	1.33669	0	6.60705	1.74372	2.34115	3.62666	10.2666	0.914661	0.625294	0.702782	1.84178	22.8259	8.96042	3.02295	7.6132	3.88232	61.3446	0.831529	17.9821	2.03916	17.2084	2.64277	5.75437	1.70592	3.34563	4.58839	6.8373	0	4.84391
AC007773.2	3.98224	1.33711	1.64369	0.94416	2.18034	3.22009	2.41853	4.40137	4.80348	0.938235	0.703003	2.53325	2.56289	1.65112	4.03187	1.66591	0.970885	3.06819	3.95101	2.54543	2.80473	4.30346	1.9827	2.15857	3.83953	0.836669	2.43835	1.13991	1.15323	2.42272
AC007790.4	1.57733	3.39967	3.24568	1.90561	1.39448	2.11779	0.44376	1.49979	3.28561	0.721392	0.350114	1.37632	2.4917	0.618272	2.57602	1.19771	2.13769	1.10295	0.784901	0.996361	0.427737	0.902414	3.29146	1.65968	3.13106	2.58782	0.902311	3.94405	0.967308	3.04819
AC007796.1	6.96711	2.904	0.892463	1.28161	4.02507	6.67567	2.29805	8.36422	16.1454	3.39618	1.71767	1.5005	5.43972	1.793	7.3884	2.8428	3.51436	12.3754	4.06468	5.71258	9.41408	4.67324	8.25342	3.32073	6.02253	8.85846	7.16481	4.33249	7.51394	9.20812
AC007969.5	97.4172	47.3725	47.1422	67.4988	50.2108	48.1527	65.7949	38.0559	86.828	117.926	179.24	85.671	276.53	170.121	374.97	118.646	149.875	256.599	288.381	283.86	175.509	402.95	132.128	325.934	188.932	257.254	76.2251	203.372	391.069	338.434
AC008079.10	0.687127	0.889902	0.714104	0.288007	0.399055	0.11365	0.469477	0.650955	0.659682	0.390272	0.136464	0.561994	0.949772	0.405544	0.992292	0.732557	1.18464	0.721187	0.986085	0.762342	0.509091	0.358017	0.962188	1.11737	0.662503	0.881661	0.628446	1.39087	0.895446	1.04807
AC008268.2	0	0	0	0	0	0	0	0	0	0	0	0	0.164211	0.166244	0.53281	12.7477	1.59665	2.67732	0	0.0598005	8.80561	0	2.44546	0	1.20271	0.147421	0	0	0	0
AC008277.1	0.272097	0.411127	0.421162	0.653188	0.60336	0.990097	0.18591	0.225552	0.703309	0.528887	0	0.49567	0.358193	0.362628	0.154962	0.14635	0.199015	0.808622	0.127877	0.260886	0.0783986	0	1.67649	0.331853	0.262346	1.28627	0.352814	0.26287	0.70918	0.670432
AC008753.6	3.08965	37.8653	23.1674	19.5953	7.27402	2.49833	10.0859	9.95993	3.90428	8.0073	4.22708	7.86175	1.17499	1.18953	5.18101	0.923221	4.26852	3.17397	1.45204	3.62064	3.9565	0	7.1787	0.279123	2.64793	4.86852	3.33849	11.0551	11.6317	2.63156
AC008937.2	1.29516	1.98884	2.63225	0.833604	1.18624	3.2412	0.654067	2.06553	4.73044	1.02987	0.184528	0.827969	2.8725	1.18199	2.48542	1.3743	3.63988	0.929703	1.69704	0.923246	0.989714	1.64305	4.00573	2.0031	3.48156	4.39892	1.6383	5.18629	3.59579	5.77345
AC008985.1	3.80031	7.76872	5.25942	3.21984	2.97422	1.47897	0.763691	1.66776	7.51165	0.632027	0.177588	2.55972	3.94337	1.1917	4.9652	1.9238	3.92413	3.98605	2.57398	3.55798	1.2882	6.52265	2.92166	2.18113	2.80197	1.58515	1.59424	4.31933	2.33057	2.44804
AC009095.4	5.90652	8.51132	7.85562	5.19313	4.90477	3.40116	1.64414	2.99208	5.31518	2.04875	0.825475	1.59403	8.86976	2.04081	7.63091	6.76558	7.60018	4.1535	3.82969	3.8803	4.53821	6.38296	7.06603	4.0465	5.90577	2.79216	3.90025	5.49488	4.56132	4.43188
AC009120.5	6.12611	14.1532	10.0817	4.42765	7.58253	7.39126	3.2765	7.55718	16.1819	4.26484	2.06177	4.97816	13.9369	3.11123	11.247	5.89555	12.1316	4.52422	10.7114	4.81011	6.84782	6.59891	14.3453	9.39423	11.6988	10.2013	5.43227	11.2173	7.41682	14.4271
AC009120.6	3.50195	4.3879	2.32682	2.09597	3.49337	5.31184	2.15926	6.51382	11.0829	5.64474	4.24081	3.15635	7.2636	2.436	5.6427	3.0091	7.934	3.83569	9.01181	4.93002	8.51504	1.86914	9.05808	6.21554	8.97643	12.3958	4.90074	8.96684	3.56187	15.1995
AC009133.12	3.98232	6.13509	4.25435	5.58177	6.15638	5.06271	5.12171	5.56655	7.99251	3.75302	5.76888	4.63309	4.56396	4.78697	5.11406	5.24983	5.93966	6.13651	6.09177	5.7498	7.64943	3.41752	5.88991	5.14257	4.36661	4.94629	6.17615	4.42562	3.66328	5.90015
AC009133.15	24.4669	42.2496	75.3086	102.179	13.0898	147.072	163.348	95.0335	93.9586	211.97	160.491	61.8529	2.94479	5.96249	11.5455	6.76788	5.62426	13.8497	8.21335	8.3111	11.2793	13.598	8.87527	4.54706	6.74003	8.59199	29.9121	15.3079	3.64396	9.1863
AC009237.8	4.80681	2.84704	2.61893	1.60008	2.72866	3.35824	0.735668	1.72132	2.98188	1.19593	1.09974	1.44105	8.24127	1.80396	7.55558	2.27514	2.72823	1.80307	4.03015	2.10896	2.12732	2.99206	6.00225	5.22147	6.45129	1.5997	2.31858	1.68415	1.60361	2.90565
AC009245.3	0.87098	3.50936	1.07851	0	1.71675	3.07325	1.58692	0.96265	1.50086	0.615622	0	1.51108	3.97478	4.64307	11.2434	2.18617	5.09636	1.15039	10.0969	1.78153	0.669208	5.64742	1.30095	8.49804	3.91891	4.94081	2.63516	1.4959	3.02677	8.26625
AC009264.1	0	0	0	0	0	0	0	0	0	0	0	0	0.500111	0	0	0	0	21.9528	0	1.09275	0	0	0	0	0	0	0	0	0	0
AC009299.5	164.066	138.378	128.565	94.0539	73.8472	95.2602	115.109	86.8778	73.4215	100.733	75.8665	172.314	151.894	262.122	127.744	125.65	118.209	114.495	154.442	129.225	160.301	161.952	78.2724	199.897	164.325	117.147	71.7586	135.003	209.338	101.9
AC009403.2	3.00314	2.64694	1.23956	1.20154	1.72648	2.318	0.341981	0.622353	2.19935	1.06133	1.29226	1.69331	2.89914	2.33469	2.70801	1.41336	0.732177	1.48746	2.64634	1.53568	1.58636	0	2.42974	3.56092	3.3781	2.2478	2.35263	1.12828	2.60907	1.9184
AC009404.2	4.65362	3.90634	2.24095	1.37918	1.01917	1.36836	1.05986	1.28585	2.13841	2.19283	0.616144	1.61473	4.35634	1.24039	5.0061	2.08583	2.45824	1.87811	2.91608	3.27204	2.68167	2.5145	5.59936	4.62457	1.74489	1.95546	4.02274	2.33116	5.39065	4.24676
AC009487.6	0.513658	1.16417	0.954069	0.274016	0.32543	0.242737	0.100273	0.0608272	0.455208	0.0259329	0.0291466	0.343731	0.463671	0.352059	1.12835	0.434148	1.01975	0.533062	0.655238	0.365852	0.507425	0.356845	1.15085	0.835283	1.06125	0.763146	0.428164	0.756173	0.382506	0.803571
AC009501.4	1.25193	4.35072	2.79041	0.934997	1.3572	2.1535	2.05291	0.83022	1.03551	1.32733	0.497272	0.912241	0.922917	0.734126	1.78248	0.606029	1.00725	0.496068	1.82395	0.576167	0	0	1.68297	1.62866	3.13838	0.946914	1.13632	0.322527	0	1.91936
AC009505.2	0.651592	0.984527	0.24826	0.213906	0.938546	1.39275	0.410952	0.664774	1.76195	0.495983	0.199088	0.4174	0.791784	0.534391	0.42818	0.700931	1.02648	1.05923	1.27202	0.845807	0.288833	0.97498	1.38502	0.0815065	0.676568	0.663437	1.10485	0.90389	1.04509	0.658661
AC009506.1	2.84769	3.54342	2.07424	2.14465	2.64139	4.65461	3.43354	3.05484	5.19573	5.09117	1.33072	4.88238	2.82258	3.9291	3.52978	1.98215	4.65574	2.76562	4.7235	2.18428	5.21256	1.62921	4.25348	4.08596	5.81429	6.17657	5.64727	3.66815	6.11228	4.76941
AC009518.8	0.240405	1.5135	1.53804	0.34199	0.394877	1.85559	0.054752	0.863549	2.11273	0.594726	0.0636597	0.875874	0.92832	0.469907	0.273827	1.03443	1.11362	0.873202	0.37661	0.460998	0.369425	0	1.43633	0.912178	0.772632	0.984928	0.467581	1.85802	1.25316	1.84285
AC009784.3	0.920079	0	0	0	0	0	0	0	0	0	0	0	5.81379	2.94288	2.61998	0	1.34591	24.3049	0.864818	2.82294	0	0	0	0	0	3.47956	1.19302	0	0	0
AC009948.5	5.79021	14.369	13.8859	5.41524	6.59128	7.12812	3.30513	5.9237	8.79037	3.54865	1.01894	4.55864	5.10406	2.26617	7.06477	3.11432	5.25358	2.48067	6.79443	2.54391	3.04098	3.92069	7.55384	5.61666	7.08438	4.57351	4.38354	4.98018	3.24749	7.2638
AC009950.2	1.95295	6.85353	3.4324	1.07543	1.73843	0.916946	0.344348	0.835549	2.40998	1.29132	1.25116	2.68871	2.62066	1.34334	3.8031	1.45703	3.27153	1.45615	1.45076	0.893959	0.943882	0.612722	4.94016	2.9709	3.46223	3.09722	0.980242	2.75908	2.95553	3.10449
AC009977.1	0.448497	0.451773	0	0.239255	0.294672	0.692353	0	0.371776	1.08198	0.0528341	0	0	0.236164	0.637566	0.170283	0.160819	0.656073	0.0987296	0.77286	0.91737	0.861495	0.727012	1.1165	0.243107	0.144142	1.20143	0.484619	0.577717	0.779293	1.30971
AC010149.4	5.87017	31.4467	15.3307	2.61907	3.36595	3.24816	1.16677	1.41557	4.85538	0.678948	1.61096	4.55515	10.2285	2.67413	15.0745	3.7888	11.5535	3.80619	4.11312	4.9529	3.1982	5.19029	12.5941	9.45898	10.0847	8.87994	4.42854	12.3733	3.33812	8.99968
AC010184.1	2.67316	1.77717	2.64807	1.36898	1.47531	3.53709	1.46114	0.354542	3.97988	1.43597	0.679544	1.22436	2.19585	2.16604	2.07046	0.575115	2.34622	1.55352	1.60807	1.39428	1.97174	2.07993	4.95107	2.17348	2.26808	2.83063	1.73308	1.65281	4.459	3.86409
AC010226.4	4.68176	4.18005	1.84459	2.04343	3.56538	4.78692	2.0356	3.88089	5.72061	4.8133	0.507166	2.65826	5.60286	1.36133	6.4234	3.89166	2.64605	3.51346	4.60059	1.55069	3.67894	0	3.49648	4.67176	3.2829	2.81679	1.65562	5.48242	0	2.56347
AC010240.2	1.61391	1.85542	1.99845	0.636358	1.34852	2.46047	1.53419	2.03583	3.62747	1.98389	0.529563	1.64348	1.75509	1.00998	1.31877	0.811446	0.744187	1.25119	1.64889	1.31866	2.95181	1.36494	2.56785	0.684641	1.62373	3.94737	0.909859	2.53084	1.82887	2.99685
AC010468.1	0.918953	0	0	0.326816	0.301885	0	0	0.507836	0.316704	0.43302	0	0.318862	6.77446	4.8988	6.97805	1.97707	2.68853	0.809172	5.75839	2.81948	1.0591	5.95847	2.28767	3.48682	4.13476	3.4753	0.397186	3.15658	0	4.69622
AC010522.1	3.4935	2.23937	2.88392	4.63086	8.65953	9.10502	4.62918	10.355	15.9802	5.61195	3.19575	6.28133	4.90549	2.93459	4.03946	1.48043	3.0972	1.60799	7.41314	3.04504	4.1483	2.05925	7.03652	2.92654	5.61384	4.20373	2.47082	3.54548	3.31101	6.60799
AC010524.4	2.61549	2.49593	3.5796	2.34991	3.66297	6.37513	0.940541	2.28219	9.39348	1.55678	0.874848	1.57624	2.89943	1.90796	3.99827	0.222122	3.82601	1.45455	3.94638	2.21736	2.85573	0	4.42069	4.02932	1.32724	3.25371	2.49891	0.886595	2.87027	3.46718
AC010525.4	5.67486	2.57234	3.5135	3.02731	1.67782	2.25267	1.55093	2.82246	4.1071	3.20886	5.40977	2.95363	12.2516	1.81511	0.969569	1.22091	3.32053	7.49539	2.13361	7.18216	7.19436	8.27904	7.62868	2.76845	2.73575	1.07306	0.73583	4.38593	5.91626	4.97157
AC010731.2	2.8694	16.1169	14.4441	2.7952	3.31968	3.05391	3.15386	3.51612	6.90079	0.661348	0.198215	1.55838	6.07656	0.266023	11.5812	1.47623	4.92741	1.31823	5.04233	1.45931	0.862698	1.82007	13.4633	2.13016	3.18757	6.13346	1.375	10.8473	7.47865	6.55771
AC010761.13	3.93044	4.2066	3.62123	2.64587	3.45854	5.10783	1.43864	3.14173	7.42596	2.57966	1.98865	3.60433	4.82916	2.24492	4.79664	1.62327	3.11434	3.36819	7.7186	2.76356	4.12542	3.41316	6.93656	3.80445	4.94	5.55194	3.4431	4.76151	4.02446	8.76206
AC010761.8	36.1043	49.1901	56.9343	51.3605	23.113	28.582	28.8849	23.7891	26.4809	31.299	35.4229	16.061	18.7676	14.0649	19.9467	11.7012	39.1593	27.104	15.8077	25.4447	14.4036	27.0115	20.1652	14.6777	24.5458	26.4035	10.4032	20.4708	27.3454	19.4307
AC010761.9	7.1997	18.4933	16.4039	21.2009	11.7786	15.8141	11.2157	12.6524	25.6068	14.0452	11.5534	7.49453	12.1316	5.75708	12.0549	5.03416	12.7436	10.5554	18.2716	12.4807	12.9444	7.70265	19.8947	11.4736	7.08052	14.9753	14.2833	9.27405	18.0143	15.6109
AC010890.1	1.24888	1.72975	2.23376	1.81361	0.37608	1.7443	0.711077	0.747675	1.11189	0.514924	0.0551176	0.866681	0.182672	0.351373	0.592709	0.261225	0.532843	0.733122	0.603238	0.612014	0.399818	0	1.81358	0.733366	1.07033	0.918365	0.314875	1.47464	0.723336	0.417887
AC010967.2	16.9537	87.2107	83.0296	8.53603	7.32167	36.8001	5.98702	13.2641	11.0292	2.5582	0.907966	17.0531	28.7879	41.3301	63.6819	20.0817	35.2499	42.395	13.2497	11.4699	11.1967	16.6744	123.486	106.405	150.422	43.7644	9.88002	17.1763	15.8876	30.4563
AC010967.3	0.71981	1.99978	2.01265	0.272508	0.228837	1.10606	0.158648	0.307962	0.192056	0.08206	0.129121	0.386728	0.953682	1.21305	1.87779	0.674402	1.56245	0.67471	0.676576	0.053431	0.160565	1.58084	4.05782	5.24844	4.52228	0.746404	0.331185	1.43566	0.968296	0.813681
AC010970.2	2.84388	1.02309	1.50921	3.03419	1.86849	2.68784	1.66549	3.1432	1.96021	3.5416	7.31549	2.11453	0	0	0	0	0	0	0	0.103874	0	0	0	0	0	0	0	0	0	0
AC010976.2	8.82256	23.8151	17.5531	5.4997	7.22946	11.4115	3.25105	8.71028	17.0135	2.94279	0.944992	4.74671	13.415	5.97145	15.1865	4.42539	12.2533	9.29611	7.87336	6.12091	6.16939	3.85654	20.6552	11.2034	17.2995	9.84085	7.96926	10.4706	10.3347	13.3523
AC010980.2	5.32579	8.27695	5.84107	7.46801	3.14924	6.24164	7.90146	4.79316	6.29301	6.88338	2.05498	7.44465	8.09265	2.8391	6.75948	5.48353	2.78239	4.12011	8.93914	3.44313	4.91042	1.47996	4.31838	3.83537	6.45535	7.62485	6.41241	6.27222	3.96596	5.3323
AC011043.1	1.81641	1.21979	0.499824	1.8303	1.19342	4.13928	0.275791	0.167299	4.69502	0.784587	0.48099	0.315133	1.80665	0.484152	3.16087	0.379935	3.91183	0.333212	0.94851	0.541822	0.581509	0.981467	2.26092	3.11785	1.55673	1.3357	1.04678	1.03989	4.20818	2.87319
AC011239.2	1.34459	4.31718	3.32992	0.179321	0.993849	1.33436	0.229671	0.55729	1.56395	1.54436	0.267037	0.874781	4.5136	0.35839	11.965	3.8872	6.63827	0.221992	1.26383	0.386755	1.54965	0	2.76149	8.19936	6.80612	4.76716	1.63449	2.59798	5.25669	1.84055
AC011247.3	2.69992	3.45185	2.44312	2.99138	2.45617	10.7175	4.54082	3.95965	16.3193	4.03688	1.40239	3.78334	5.13994	3.15536	4.13978	2.34583	4.93688	4.18327	4.58748	4.42065	5.14624	2.01995	8.45328	3.46171	4.00486	7.26521	2.42366	5.88552	3.24781	5.11726
AC011288.2	1.60464	0	1.98697	8.56008	0	0	0	1.33014	0	1.13418	0	0	8.87195	1.28311	1.82772	0.86307	0	27.0225	0.377065	9.2311	6.47275	0	1.79758	0	0	3.79276	2.08065	2.06696	0	3.51443
AC011294.3	2.74831	0.218557	0.537338	3.24088	0.427664	1.33977	0.395321	0.239808	2.09374	2.96494	2.75782	8.88371	1.52333	5.5519	4.86034	1.86721	0.423189	6.11365	1.56354	5.32561	2.33391	8.44105	17.1763	5.64525	7.25214	5.06003	2.6258	2.79485	3.01602	4.11845
AC011524.1	3.94848	6.34153	3.77897	2.2893	4.19831	4.1755	2.08514	4.43361	4.6256	2.12149	1.11971	1.39844	4.90876	1.54973	4.24118	2.26926	3.11118	3.30364	3.92129	3.84552	4.69933	2.18789	7.80798	2.29461	3.81912	6.66306	4.76488	4.66868	5.16606	7.91055
AC011524.2	0.232369	0.421319	0.230188	0.0495838	0.0916026	0.143485	0.0635062	0.231143	0.0960994	0.164242	0.0246127	0.048377	0.440488	0.0330327	0.379365	0.124982	0.158627	0.0818438	0.131048	0.255471	0.0714153	0.0753339	0.462774	0.0629777	0.119489	0.659081	0.281214	0.598637	0.161502	0.780357
AC011524.3	1.03162	2.51305	1.40776	0.314471	0.726205	0.417863	0.201385	0.314135	0.522415	0.35714	0.10035	0.0657466	1.67399	0.246911	0.803339	0.328389	0.615948	0.556148	0.455144	0.637874	0.630869	0.409529	2.61007	0.273887	0.649565	1.31373	1.03736	1.5458	0.877958	2.2133
AC011742.3	1.42318	4.63156	3.29863	1.20695	1.15084	0.724284	0.648257	1.33098	1.2828	0.773791	0.405851	1.29153	2.6133	0.661412	2.36921	1.72722	2.5623	2.12074	1.2005	0.979672	0.75703	0.709839	2.18026	1.24616	1.26663	1.65606	0.946343	4.32454	1.52177	2.7174
AC011997.1	3.04525	5.47766	2.33433	1.70187	2.85827	3.26192	0.396316	2.40412	1.94908	0.61498	0	0.603801	3.35977	1.85529	4.7074	0.857957	3.92435	3.63912	2.86235	1.61283	2.33978	0	4.54857	3.53716	3.07593	2.74203	3.00847	2.61509	1.5118	5.08161
AC012146.7	0.546124	0.412585	0.169062	0.291335	0.538222	0.180656	0	1.35811	1.12929	0.482511	0	0.284244	0.718927	0.946176	0.855316	0	0.199721	0.99182	2.30995	0.523621	1.10147	0	1.42752	0.777068	0.131638	0.516334	0.265549	1.40694	0	1.79416
AC012358.4	2.24687	1.39791	1.47294	2.1152	2.99589	0.786977	1.53517	2.84855	6.28592	2.80257	1.52244	1.10065	3.75816	1.40914	2.06997	0.42653	2.85176	2.88039	4.75181	1.57136	1.67558	1.28547	2.96123	2.31045	2.16635	1.93687	2.01367	2.04299	2.06686	2.96709
AC012360.4	1.24067	1.339	1.53629	1.7019	0.873371	1.87616	0.484392	1.17536	1.09949	0.751651	0.1408	0.368994	1.49325	1.51174	3.23007	0.762638	0.777808	0.936393	0.583078	1.01962	0.817078	0	1.05894	1.44108	0.68355	0.670283	2.06835	2.96796	0	3.10547
AC012360.6	1.49143	1.84198	2.16797	1.32833	1.12475	1.47579	0.443049	1.07504	1.76995	3.56582	1.50418	2.2815	1.32483	1.47259	0.819841	1.40905	2.40935	1.41318	1.2129	1.12408	0.986489	1.00908	3.39964	1.05447	5.00167	3.86237	2.67377	1.98795	2.90693	3.90558
AC012513.4	0.880428	0.332572	0.545102	2.11352	3.47075	3.78615	0.902324	1.09473	4.55141	0.933449	0.524563	0.458241	1.97031	0.469343	0.501413	0.591933	1.60989	1.01751	1.24132	1.35064	1.77573	0	1.80821	1.07378	0.848876	1.4567	4.70912	1.13409	1.14735	3.3745
AC012593.1	1.52932	2.31073	0	0	0	0	0	0	0	0	0	0	2.01321	2.44577	0	0	0	20.1993	0	4.69216	7.0502	0	1.14214	0	7.37255	1.44589	0	0	0	0
AC013264.1	5.39838	10.1701	8.68721	2.85551	5.38761	4.27981	1.49405	3.81406	5.51078	4.0813	0.886653	3.52105	9.11552	3.236	6.39535	5.20683	10.3376	3.13639	8.63353	2.8697	3.04521	3.65538	12.5118	5.40788	7.69757	7.60202	7.28776	8.21539	6.3523	10.9878
AC013271.5	0.443202	0	0.365869	0.788101	0	0	0	0.244925	0.610974	0	0	0	0.155584	0.15751	0.67309	4.52923	0	0.195128	1.5969	0.339952	0.851324	0	1.21365	1.68166	2.8488	0	0.0957795	0	0	3.88276
AC013286.1	1.79113	2.911	2.47883	0.722643	0.741685	2.21067	0.431924	0.349349	3.00344	0.329798	0.227183	1.08108	2.66301	1.35601	4.04599	1.36006	2.53204	1.07353	1.04691	0.964012	1.00613	0.585563	4.49637	2.12941	4.6729	3.48647	1.21002	3.29598	3.13836	2.99985
AC013448.2	0.18653	1.4092	0.461949	0.597038	0.183831	1.23407	0.509785	3.71093	5.20709	0	0.148181	0	0	0.198873	0.212462	0.200654	0	1.72459	2.6299	1.43076	0.859911	1.81419	4.4578	0.303326	2.51784	0.352711	0.725592	0	0	4.08533
AC013461.1	24.6238	38.2221	27.7417	14.6432	21.0849	13.2642	4.87257	8.25388	8.90362	6.99033	1.60339	10.9952	22.177	8.93039	22.5296	18.5997	27.3105	6.35359	15.7145	5.3153	3.7994	11.1239	26.7305	17.45	34.1201	14.8207	14.2631	14.7326	12.6252	16.2086
AC013472.3	0.473532	0.47699	0.635222	0.25261	0.23334	0.417714	0.161769	0.785056	1.01998	0.16735	0.031348	0.534	0.436355	0.378649	0.809045	0.721632	0.230898	0.833924	0.389454	0.514556	0.0909582	0.383796	1.06094	0.577524	0.684843	0.522318	0.460503	1.21993	0.205698	0.432132
AC013474.4	6.89081	17.5106	16.2896	4.34432	5.24766	6.63114	0.856022	3.11566	5.18143	2.43526	1.99058	10.1074	19.1319	4.84219	18.0165	23.7539	24.971	6.20551	7.94896	7.08737	5.77579	18.2781	19.1815	14.2615	19.6296	5.92266	7.10735	22.5939	6.53084	5.83102
AC015971.2	1.09486	1.13188	1.21302	1.04516	0.738273	1.29621	0.629944	0.573201	1.42987	0.570214	0.686654	0.77979	0.788916	0.522216	1.3127	0.619874	1.22226	0.951378	1.05618	0.287299	0.86336	0.560451	1.50624	0.0937052	1.44454	3.43229	2.09211	0.296906	5.70716	2.65034
AC016292.3	10.4276	12.0484	7.59536	10.4709	13.9037	17.8557	10.8964	14.2368	20.9281	6.93681	7.79644	10.8546	7.10575	5.23179	4.89062	8.2479	3.5891	5.67114	4.61236	6.35161	3.53466	29.8289	10.5362	6.98219	2.36562	1.15985	7.15811	5.53079	6.39479	10.0757
AC016549.1	1.11104	5.87556	5.33108	2.51895	1.23183	0.918819	0.569335	2.30245	1.86666	1.96325	0.772289	2.31307	1.38946	1.33263	2.92646	1.49396	3.65682	0.183433	1.82754	1.49136	0.32012	2.70148	5.60086	2.03255	4.4188	1.83826	1.80078	3.93566	1.44788	3.34588
AC016644.1	1.03392	0.390554	0.384083	0.606712	0.764223	1.8469	0.423855	0.771353	2.35176	0.840413	0.287475	0.699572	0.762202	0.523612	0.471065	0.222443	0.151245	1.29733	0.77746	1.03098	0.595804	0.754194	0.849382	0.504394	0.398749	1.90617	1.20657	1.06545	0.538953	1.75497
AC016700.5	3.40235	2.856	3.27679	7.66339	3.72568	4.50194	4.1327	6.26741	3.90857	2.93924	6.30664	3.54168	3.185	5.2397	5.59773	1.62665	5.25354	3.49521	7.10666	3.91458	3.92123	0	4.23496	6.7622	4.37389	2.85934	2.20582	1.94783	0	5.79578
AC016708.2	2.36096	5.9455	0.974499	5.87755	2.32679	0	3.22623	1.30472	4.06836	13.9063	16.88	3.27685	78.7361	6.71249	83.3647	4.23288	61.0147	14.5524	7.76704	78.4741	5.44205	30.6168	41.1421	75.5055	66.7729	86.3106	144.393	2.02746	164.093	12.0654
AC016722.4	3.84623	3.48689	3.96889	0.683936	3.28517	3.90178	2.97832	1.48787	1.85577	1.99362	1.52773	1.20112	5.06324	1.6403	1.75238	2.48248	2.15677	3.64075	3.13319	3.24522	2.95521	4.98778	4.02147	3.12727	2.47226	2.18186	0.831202	2.31205	2.67323	2.66757
AC016723.4	9.93691	60.4859	21.0935	8.4815	3.91725	7.88903	1.93982	5.64828	7.63201	2.60875	1.80433	1.77323	19.4348	6.20532	22.7984	9.16229	9.13689	22.8745	7.6055	5.87981	3.92653	8.28396	26.2922	7.61775	13.9606	14.2265	4.78574	14.9942	17.7593	7.46179
AC016734.2	44.0062	12.7201	26.535	18.3721	18.8563	22.2787	25.6224	12.0537	17.8037	24.6129	31.3109	20.7133	35.4635	42.8383	38.7917	34.5776	29.3878	42.2028	35.4284	29.3516	40.574	63.2701	33.1509	49.7813	40.2155	24.2399	24.3128	11.8299	63.8305	36.8763
AC016738.3	1.21592	0.590527	0.161317	0.277989	0.256783	0.344761	0.474726	0.647947	0.179592	0.552489	0.206985	0.361631	1.05186	0.0925981	0.643015	0.560565	0.952859	1.14713	0.265313	0.316435	0.30029	0.211178	1.03781	0.635547	0.502432	1.14959	0.760153	0.950932	0.679092	1.71197
AC016738.4	0.911884	0.459272	0.501847	0.756704	1.39796	0.670329	1.52299	0.167977	1.36183	0.501304	0.482937	0.843757	2.24078	0.540125	1.32717	0.217985	1.70446	1.00368	1.85708	0.932597	1.16773	0.98544	2.64842	0.494286	1.36765	1.34111	1.31377	0.52205	0	1.77527
AC016739.2	372.128	288.259	211.085	420.248	266.657	146.854	161.573	95.0066	219.748	268.153	234.537	136.673	192.512	143.078	264.811	103.003	88.604	201.202	229.094	191.96	174.729	169.324	87.763	231.201	131.487	160.483	64.9002	170.06	242.001	211.303
AC016747.3	7.96909	8.51379	7.2763	4.46589	9.36106	7.88181	4.17989	3.6032	8.07286	6.03094	3.19732	7.03854	6.14603	7.25198	8.80191	5.36864	5.53431	5.36912	11.5761	4.3529	4.26752	3.9145	8.2961	9.4901	7.91634	4.56629	4.5403	6.32497	8.392	8.19793
AC016757.3	16.3897	13.6425	10.0866	18.2194	11.3164	21.5567	11.3994	14.4809	21.4101	14.0124	15.437	17.6738	30.2317	10.4113	32.865	17.4723	19.7401	22.4253	26.106	26.6862	27.1462	18.136	19.7164	21.0663	21.8583	12.6192	16.5432	6.95299	19.9517	16.4435
AC016831.7	17.5502	14.4641	12.0255	4.88469	18.937	23.4976	6.54061	12.8805	40.5222	7.64878	2.42469	24.6233	11.8348	7.3219	8.29628	5.89506	10.1474	7.69626	19.0064	8.32707	10.0734	4.72273	21.6551	7.21941	13.8447	21.2494	10.2089	14.9222	13.3791	24.0047
AC016894.1	18.5081	17.0221	15.9429	12.0197	9.51666	7.45337	2.19923	5.33636	2.49596	0	1.27852	0.837652	16.1017	4.28974	13.7486	14.7157	8.8285	9.56566	5.67276	2.46893	6.49196	15.653	14.4234	10.4685	10.8621	6.84724	8.869	30.0599	0	11.4558
AC016991.1	2.89942	0.700944	0	1.23738	0.571493	2.14843	5.70534	0.576825	2.75792	1.55751	3.31678	7.8472	5.49626	6.30621	2.7741	4.11704	3.4779	1.07228	2.39824	9.47408	3.47527	10.1519	3.4646	15.0876	6.59742	4.38602	4.21067	0.896351	3.62731	10.1604
AC016995.3	5.80653	2.50669	0	2.21253	0	2.74397	3.40054	3.43804	5.14579	1.17261	0	3.88563	5.02308	1.76879	4.25171	0.446157	0.606709	10.4083	1.16952	4.77195	8.12609	0	5.57549	2.69779	1.59956	0	9.14239	4.27399	4.32395	0
AC017006.2	3.01372	13.2581	6.47351	1.53114	1.73761	1.60051	0.728393	1.18961	2.14086	1.37662	0.293157	1.02437	6.48803	1.14755	5.6978	3.59478	6.46285	1.43516	1.85957	1.60399	0.992381	3.19035	7.48713	4.06728	5.69283	3.9154	2.41907	8.74115	4.91592	4.08606
AC017006.3	0.725396	0.234866	0.128319	0	0.408514	0.891274	0.495624	0.515407	2.99997	1.17193	0.164645	1.02478	0.436536	1.04961	0.708207	0.334424	0.530563	0.88967	0.608774	0.675634	0.537445	0.503941	0.773924	0.337028	0.6994	2.10647	0.772622	0.800909	2.97099	2.61007
AC017104.2	1.59687	13.7047	9.64948	3.8845	1.13311	1.26777	0.436423	0.317689	1.18873	2.21224	1.11634	3.32453	1.95079	0.817218	2.54642	2.78281	5.74641	2.32007	1.62104	1.98427	1.10424	2.48498	2.71911	1.66192	0.985372	7.24686	0.53835	10.2848	6.32623	6.5052
AC017104.6	5.33688	7.4878	11.5648	4.88058	4.32043	2.26983	3.12549	11.6918	3.35012	5.92772	1.96841	1.58727	6.42336	0.40643	6.07882	6.66365	3.90346	9.18884	6.98704	5.48247	12.5213	3.7076	5.69391	5.11414	7.35089	15.6779	12.2337	9.57523	9.93554	7.93161
AC018359.1	0.991135	4.49268	0	0	0	0	0	0	0	0	0.787363	0	9.91607	1.05672	0	0	0.724928	24.8728	0	4.56142	1.14229	0	0	0	0	1.87414	0	0	0	0
AC018442.1	1.3357	4.03637	1.80431	0.259106	0.11967	0.482012	0	0.201311	0.251089	0	0	0.758399	1.15091	0.258924	2.90447	0.522487	0.710507	0.481145	0.57067	0.372556	0	1.7715	1.2696	2.96188	1.52198	0.229607	0.472345	1.56412	0	0.797839
AC018462.2	1.40509	2.60918	2.41566	0.803876	1.06366	1.00235	0.428533	1.12085	2.23595	0.757091	0.152064	0.860622	2.27538	0.568833	2.13391	1.2311	2.04051	0.804204	1.27859	0.69039	0.718161	0.633781	2.27211	1.54644	2.12832	2.88793	0.982248	2.38176	2.03807	2.453
AC018738.2	23.8344	23.4083	35.4161	17.8006	7.04686	3.15374	3.25696	1.97573	14.7856	10.1079	2.84013	9.92419	40.7888	14.6117	25.7905	22.4343	35.7372	33.8417	25.7633	29.251	8.24082	0	45.3907	27.1308	48.2586	23.661	19.3155	75.2187	37.2725	24.7957
AC018755.16	53.1429	25.0571	34.0693	46.2439	18.5723	38.4006	66.9541	57.4865	51.8274	55.4109	87.1287	53.7498	69.462	90.0121	60.9602	49.4635	54.0311	116.239	77.4064	104.942	113.808	58.6515	48.9775	100.515	53.7822	71.2681	75.2608	87.8739	113.95	63.9743
AC018766.6	2.69243	8.13629	6.6679	4.02165	2.78614	3.0282	1.83959	5.57964	3.75803	2.09336	1.60416	2.66255	6.87606	2.6553	5.36679	2.09982	4.72626	9.51277	5.50431	5.98906	5.43034	7.20129	8.74693	2.84589	2.59594	3.30923	1.48373	5.72247	5.61393	5.74946
AC018878.3	0.811283	0.933953	0.621886	0.288524	0.418808	0.817888	0.369538	0.768575	1.83736	0.273061	0	0.281502	2.31906	0.576644	1.01208	0.706482	1.29979	1.32668	0.798868	1.06677	0.801438	2.25443	1.09637	1.22503	1.71341	0.511352	0.400742	0.796211	0.805518	0.253836
AC018890.6	9.02898	13.0967	15.3841	4.54686	8.68476	12.9983	4.5404	11.6159	37.0418	5.36073	1.5493	5.93999	9.66085	3.85057	10.2019	3.57426	9.61528	6.39208	8.62247	5.23572	3.8294	3.16136	16.4532	6.75392	12.6751	9.97058	6.22834	9.49039	6.02435	12.3396
AC018902.1	1.63037	2.79187	2.69178	1.39158	2.99931	4.38647	1.78231	2.52275	8.87777	3.68758	0.777104	4.2994	3.54845	3.38959	5.97343	2.10458	4.0544	3.33777	3.78003	3.87671	3.13169	1.58569	7.46799	3.44658	6.39256	10.6359	3.06532	6.0903	3.11616	8.51037
AC019048.1	1.43328	3.37582	2.56647	0.464754	0.886298	1.50604	0.384032	0.931841	2.57876	0.635647	0.357209	1.69675	2.09027	1.56183	2.54083	1.51913	2.16858	1.04862	2.15287	1.12902	0.939296	0.888335	3.32143	2.26788	4.04413	3.96564	2.7148	3.22185	2.9299	3.56229
AC019330.1	0.824857	0	0	2.64016	0	0	0	0	1.70565	0	0	0	0.868684	0.879438	0.93953	0	0	26.1474	0.775314	0	0	0	0	0	0	0	1.06955	0	0	0
AC020951.1	3.52636	6.82673	2.86557	2.23389	4.01835	3.35371	2.1082	1.64426	3.75987	1.63569	0.875426	3.90019	6.32494	2.29107	5.52283	2.60795	3.86883	3.42045	1.96802	3.6769	2.28609	3.75127	10.9459	2.32959	7.54373	6.45963	5.35834	4.11652	5.74432	4.34438
AC022173.2	2.11711	2.39914	2.53009	0.801078	2.08647	1.61239	0.353216	1.53048	3.56331	0.861301	0.15645	0.820019	2.30737	0.695531	2.45349	1.93315	2.01662	1.20305	1.85111	1.00077	0.822785	1.676	3.3277	1.82144	3.04999	1.6525	0.734165	3.13931	1.92485	1.75229
AC022210.2	1.26235	0.47684	0	1.68353	1.55511	2.08791	2.15625	1.04641	0.326289	1.7845	0.752116	1.64256	1.4956	2.69177	3.95408	2.37639	1.38495	2.08415	1.48317	4.11515	2.90975	0	0.471381	2.05277	2.43423	1.19349	1.22762	3.25212	0	2.76477
AC022819.3	0.960083	1.0638	1.26809	0.47802	0.630793	0.846912	0.262389	0.318339	2.05145	0.0452401	0.152539	0.399759	0.943688	0.409445	0.58323	0.826224	0.842659	0.845388	0.601612	0.859154	0.590135	1.86755	0.573614	1.04082	1.48108	0.968225	0.207482	0.659573	1.33456	1.47192
AC024560.3	16.3298	14.4538	16.3919	13.2989	17.9028	17.1325	10.8272	17.9417	26.3743	11.747	6.98519	10.6618	20.1994	10.2505	23.4426	15.1236	19.4352	13.4005	20.6621	17.3801	19.8225	9.39783	27.3499	16.4985	25.6199	20.4636	14.7842	16.9273	18.1325	22.5383
AC024937.6	5.68127	4.10311	3.36261	2.43983	3.2397	4.63335	1.31832	2.13256	5.02422	2.6013	1.41925	1.48778	8.8618	3.52384	7.79379	2.24855	6.87331	1.91136	7.84213	5.98846	6.21826	3.82273	7.8988	9.35478	8.09592	4.66193	4.58675	3.3599	5.96019	6.73015
AC025165.8	1.27964	0.276212	0.905451	0.780156	1.98177	2.66075	0.999213	1.21228	1.70104	0.775261	1.01656	0.570876	2.11771	1.16942	2.18631	1.37654	1.60448	2.05233	1.89009	2.38372	2.9496	0	3.95922	1.48635	2.29131	0.691337	0.711105	0	1.90582	2.20207
AC025335.1	4.06792	4.99398	4.51246	3.43594	4.76075	4.70978	2.66358	4.91757	4.64396	2.21635	3.50087	2.29369	3.74855	1.8523	4.05426	2.50705	2.78936	2.7984	4.66	5.2329	3.71158	0.824259	2.27853	3.85876	3.43187	2.56401	3.40655	1.74665	4.41766	7.98137
AC026188.1	3.76538	3.79288	6.99383	3.3478	0.618483	1.66077	4.28781	1.04042	0	0.887143	2.4927	1.30653	22.1404	2.34182	2.14443	4.72558	6.42611	50.9767	3.53923	12.2748	4.33964	6.10367	0	6.12306	4.84059	13.6466	5.28924	0	19.6278	5.49789
AC026202.3	1.12182	1.35601	1.21051	0.564247	0.979232	1.33594	0.459887	1.00962	3.38015	0.78159	0.0891179	0.800748	2.32909	0.563852	1.5242	1.16366	1.43003	1.43937	1.11469	1.25998	0.997384	0.935209	2.29798	1.1206	1.26704	1.54548	1.08056	2.18819	0.668307	1.68478
AC026271.5	0.742616	5.32978	3.21845	2.57501	1.0978	1.22827	4.05912	2.15454	2.68729	0.918561	0.737423	2.12582	4.88796	3.76084	4.01782	1.69755	4.75263	4.41383	3.57732	2.91927	2.99555	8.12549	3.05034	4.37756	3.22201	2.6329	1.20364	4.30459	9.67757	6.70913
AC026348.1	14.9453	27.5999	23.055	9.55654	11.9023	12.5844	5.01972	9.76084	16.0764	5.37072	1.91882	7.28106	37.1228	8.87921	29.3462	15.4545	30.1436	13.3925	20.433	12.1198	10.3812	12.7249	43.8197	20.0073	35.8061	27.1659	17.6824	38.1138	22.2962	40.5579
AC027601.1	1.19773	1.71446	1.32699	1.27787	1.18039	2.2521	1.29212	0.522547	2.99808	0.623789	0.851324	0.524957	0.365132	0.840118	0.682118	0.440774	1.01435	0.999133	0.948032	1.11211	0.871824	0.613108	1.03573	0.973838	0.66857	0.536396	0.653906	0.649604	0	1.9329
AC027612.6	2.41002	0.766617	3.76958	0.541325	1.6251	0.335674	0.17333	0.42058	0.91801	0.627583	2.11606	0.924262	3.53994	2.02855	1.58925	0.614015	0.742197	1.00521	0.834573	0.486466	1.90044	0	3.97867	3.09398	1.34527	0	0.411177	1.14372	2.64478	1.52795
AC034220.3	9.22473	15.7829	9.23894	2.60524	2.40651	4.12851	2.22451	3.14865	7.71418	2.68478	1.07767	7.06065	10.2149	4.12208	11.357	5.18051	8.83073	5.37532	8.79819	3.12163	3.75232	2.63881	12.5628	11.5815	6.80141	4.61728	5.36496	8.56241	2.82857	11.1418
AC055764.1	3.00795	2.12094	1.61401	2.88831	2.86561	1.85737	0.548046	2.65963	7.25654	0.63782	0.238953	1.56556	2.90379	1.2828	2.6838	1.72571	1.39337	2.25132	2.07334	1.42278	2.31113	0.975175	5.24166	2.03807	2.03011	3.22305	1.43009	4.26205	2.0906	3.29396
AC055876.1	0.299655	1.96198	0.618421	1.17226	0.787516	1.58599	0	0.99358	1.44581	0.2118	0.158698	1.03975	0.946728	0.958449	1.93411	2.25641	0.511399	0.923499	0.234714	1.07261	0.690709	0	0.671373	0.487282	0.481527	1.32211	0.259031	0.77198	0	1.09382
AC062017.1	6.15168	1.68998	1.38499	3.58	0	4.4399	3.05681	8.3444	5.78207	5.13866	1.77707	2.91073	6.47854	8.34749	4.77743	3.00795	1.22711	5.53989	5.7822	15.0136	6.44533	0	5.84724	12.7318	5.39202	6.34485	1.45028	2.16111	5.83033	1.22484
AC063976.7	0.474779	0.318831	0.261291	0.337701	1.0398	0.698024	0.288348	0.437292	1.79989	0.298294	0.209538	0.109827	0.277781	0.224976	0.660959	0.340487	0.385844	0.20903	0.396679	0.263014	0.243194	0	1.41832	0.171569	0.610353	0.498756	0.342012	0	0	0.92431
AC064852.4	5.03801	25.7714	10.0716	7.31796	13.2203	7.46938	3.48367	6.74229	9.35081	6.22092	4.48442	6.00253	16.7161	7.21577	25.8919	8.12923	11.9425	8.05722	8.95735	6.75095	5.38661	7.67463	17.1354	10.6602	18.3764	15.093	11.9238	19.3904	13.289	19.4759
AC064874.1	0.867887	0.562003	1.2282	0.529123	0.488759	1.2304	0.423558	1.54162	2.49967	0.744886	0.0492468	0.516245	0.326429	0.198282	0.282441	0.200058	0.0906833	0.655034	0.582686	0.570601	0.142893	0	0.18519	0.403232	0.956326	0.586104	0.0803817	0.55897	0.64629	1.76505
AC067959.1	0.939949	0	0	2.0057	0	0	2.56887	1.55832	0	0	0	0	5.93935	1.00215	1.07062	0	1.37498	25.4505	0	3.60488	0	0	0	1.52849	0	5.33206	0	0	0	0
AC068490.2	0.910042	5.50013	0	0	0	0	1.24357	0	0	0	0.722943	0	13.4175	0.97026	2.07312	1.9579	0.665615	29.4487	0	6.98035	0	0	1.35929	0	0	0	1.77001	0	0	0
AC068533.7	10.3061	12.4577	9.3586	3.66526	6.77132	3.63651	3.12961	7.97358	7.10372	4.85634	6.18591	4.52966	6.75342	2.93015	8.47809	3.20276	10.3857	7.25993	4.95119	6.41196	8.44649	6.68246	9.40733	3.72428	9.27432	5.62982	3.56357	6.49023	4.77534	8.52726
AC068580.6	2.74109	0.828333	1.86681	1.60849	1.48578	1.26944	1.1237	1.59053	2.97574	1.93744	4.35508	6.13468	3.53625	1.97267	3.51243	3.46466	1.80438	2.26278	2.44763	3.10121	2.05343	0	4.50368	2.00584	2.51072	2.46199	4.08736	1.41234	2.85769	2.40138
AC068831.6	1.61901	1.31721	1.54213	1.26229	1.35011	2.05986	1.27636	1.13559	2.31772	0.748223	1.13775	0.777835	2.55755	1.361	2.09233	2.27748	2.59605	2.75524	1.63883	1.69559	2.00945	1.8169	1.86019	2.22771	2.46156	0.529856	1.04964	1.60421	0.973777	0.818287
AC069277.2	1.32847	74.2688	6.03169	4.72458	3.05492	36.3282	4.84094	2.20244	39.8321	1.87797	0	0	12.5915	1.65244	0.504387	0	66.7208	31.2913	3.74605	3.90612	1.02072	0	42.0007	2.52034	0.853911	0.837338	6.02897	9.12656	20.7748	7.7589
AC069282.6	5.23361	6.46997	10.6046	2.5381	4.68898	4.40684	0.650153	5.52151	6.3949	2.69032	3.02371	1.4858	4.76009	4.05812	4.60638	4.86218	6.61186	5.02732	9.83853	1.64224	1.09669	0	9.94919	4.64215	2.75239	8.09692	4.93538	1.83859	14.8806	14.5886
AC072062.1	7.92684	22.3572	1.30874	5.63819	2.08323	1.39849	2.88852	1.75223	10.3811	1.49408	0	0.550096	11.9655	1.69027	12.0385	14.2118	15.8473	20.9396	1.98686	3.24276	4.26335	0	8.68266	6.4451	12.7379	8.99332	5.48177	9.52998	11.0187	4.62963
AC073046.25	1.28339	1.93915	3.17837	4.10782	7.58893	7.64175	21.045	22.3409	31.1824	9.97833	6.11721	8.68366	5.74423	1.36832	4.75089	3.10628	8.91754	6.35667	10.5552	9.84408	9.61428	9.36168	3.35466	2.60873	0	10.9205	9.98465	2.47974	6.68993	9.83797
AC073218.1	2.94153	37.461	21.5943	3.81089	2.27776	11.3986	4.59381	2.43835	6.29979	2.52465	0.500737	14.2164	7.74456	3.36019	17.949	9.83183	18.1338	14.7082	17.5766	3.38439	6.78029	2.04352	13.024	21.1835	48.6192	6.35675	8.5818	33.0188	17.5238	8.28317
AC073254.1	8.98934	11.9361	12.4804	8.13772	11.2754	3.24397	2.23343	8.12901	9.01251	3.08063	1.5148	5.67118	10.6145	6.09902	7.91199	12.6003	11.9544	6.11647	10.6258	5.85043	4.39527	0	11.3926	5.75859	12.0815	11.332	12.8922	6.31599	8.51975	10.1424
AC073333.8	2.57979	21.049	10.7015	3.71578	2.28822	5.46167	1.41011	7.27086	6.53481	4.19391	0.512351	2.28262	5.84126	1.99411	6.83188	2.91389	9.81184	3.4074	3.39479	1.18728	0.297323	0	3.27533	3.3561	6.34272	5.60986	3.34508	6.31384	5.37907	5.08517
AC073343.13	7.17671	7.41937	7.01581	2.82099	2.60579	5.49775	6.19385	1.25243	5.46741	1.06792	0	2.75233	5.96686	1.20815	5.1628	2.03161	3.86778	9.97793	4.61545	4.34589	0.870655	7.34742	4.2314	4.29961	0.728371	9.28505	7.83635	7.78479	7.87578	4.55001
AC073410.1	3.82403	18.6178	15.7839	3.6266	6.28116	2.81106	1.74184	2.81767	5.2716	3.0032	2.02522	4.86521	12.5291	1.81203	16.6967	9.36983	19.5786	2.2448	3.79404	2.93317	2.44846	8.26498	17.77	8.63671	12.6996	8.83773	7.98857	13.1355	2.21483	8.84058
AC073476.1	3.51132	2.89388	2.94655	1.63062	3.04106	2.53425	1.67871	2.58191	5.28056	1.33323	0.253583	1.15796	5.37875	1.29946	5.39323	3.18929	4.00445	1.64175	2.30939	1.64715	2.15162	2.91648	5.87322	2.51677	3.48808	3.7862	2.00681	4.68497	2.2186	3.29437
AC073635.5	0.551946	1.80693	1.93646	0.588881	0.906598	1.21721	0	1.22008	0.760882	0.0650206	0.365391	0.383032	1.55006	0.392312	0.576289	0.197913	0.672833	0.729013	0.864659	0.670324	0.424082	0	0.41221	0.299182	0.620861	2.60919	0.5964	1.30345	1.91808	0.805904
AC073657.1	5.1055	9.20125	7.08365	3.67518	3.46555	3.22854	2.39559	4.02818	5.53301	3.76806	1.94648	2.3478	7.16902	2.50306	6.53926	3.63382	6.19371	4.03518	4.49531	3.85712	4.08817	4.6864	10.6961	4.58459	7.54195	12.6297	3.66893	9.09878	6.89383	10.3848
AC074117.10	4.24485	2.97451	3.42799	3.47872	4.00154	4.6399	3.61484	3.56971	8.14152	2.73943	2.10147	2.17732	11.176	6.52624	8.51376	3.63978	6.79442	5.20034	7.40155	6.158	6.94838	6.28254	7.76464	7.3029	7.82957	4.18779	6.70061	3.72449	6.09297	7.61272
AC074183.3	20.9004	13.9442	8.40268	12.1631	24.343	15.4437	21.5129	7.65004	27.5025	41.0566	10.7814	12.9972	3.71612	6.07728	4.63753	5.25575	1.58824	5.01915	8.92957	8.74437	4.37961	5.27991	2.43257	5.73807	1.04682	5.13254	4.57539	2.7971	11.3192	8.91728
AC074212.5	2.5869	2.26956	3.20327	1.86968	1.23361	1.8771	2.39466	3.73537	4.57273	2.06439	2.12134	1.73731	3.25164	1.86837	2.13861	1.75046	2.50244	3.30657	3.49041	4.0325	3.94317	1.62323	2.74215	1.62839	2.01145	4.81268	3.5707	1.93484	4.78489	4.47777
AC074286.1	5.37843	8.4168	7.61135	2.45929	1.89307	2.79583	0.52497	2.22919	4.7664	0.543079	0.915569	1.39967	3.84356	3.17436	11.1583	3.3061	5.61978	7.86498	5.05539	2.65207	1.32829	5.60469	8.32045	6.55958	7.40812	5.44826	1.61895	3.46402	6.00773	4.20703
AC074366.3	2.36563	0.664997	0.681228	0.968486	0.975934	0.946329	0.676594	1.00328	1.05228	0.213868	0.0655559	0.143169	3.30245	0.733187	1.42558	0.532623	1.00596	2.17991	1.40911	1.29759	0.665751	2.94289	2.54737	1.43139	1.1139	0.624164	0.499342	0.708653	0.286774	1.08442
AC074391.1	29.5761	3.52801	3.85506	23.2512	7.67055	18.5375	27.6527	9.03247	7.24238	4.40101	14.2209	3.24076	9.83606	4.97892	5.76239	7.95389	11.9547	35.4662	10.6078	18.5069	1.79404	15.1398	6.97525	7.59395	3.0017	2.20758	5.55062	13.0333	0	2.55697
AC078899.1	7.59253	11.0307	6.14719	4.67343	8.92164	8.50074	7.58184	14.0399	12.3788	7.01775	3.94371	14.591	4.92058	4.9815	9.64592	2.51306	4.48533	2.31421	5.7641	2.01591	3.36556	11.3607	4.36179	4.74868	7.32044	3.31309	3.02918	0.752313	6.08885	6.39575
AC079250.1	14.6104	9.25752	13.4228	13.5767	6.50275	8.73069	4.50822	4.68816	2.9237	14.6574	19.8435	4.41542	84.3785	85.9256	96.6283	49.178	46.8814	117.03	79.7391	114.236	85.8224	151.268	49.2776	72.8086	60.8913	71.2949	55.0002	74.0653	63.8756	112.513
AC079305.10	2.32937	3.2996	4.50685	2.48525	1.86522	4.04537	4.57566	5.55134	9.78394	6.27703	1.5035	11.063	4.98293	3.10438	6.46718	5.55963	6.2825	5.57641	8.00522	6.756	6.37597	11.3277	9.78548	4.73487	4.77252	12.8009	5.38004	6.18853	3.03557	10.8411
AC079305.8	8.5581	9.88834	10.5972	5.1025	3.96906	12.3231	8.255	11.6844	13.5327	6.22691	2.99938	7.33646	14.0494	4.02547	9.17446	5.9569	12.1508	18.6177	12.1844	7.04705	4.93164	9.79245	11.655	14.326	6.3099	7.37733	8.48582	14.2661	2.62416	5.51286
AC079584.2	0.164389	0.776201	1.24679	0.219237	0.0607538	0.217517	0.0280795	0.034067	0.297435	0.377626	0.326479	0.235291	1.57975	0.0438167	0.163837	0.442091	0.691357	0.488533	0.193144	0.0472846	0.18946	0	3.79054	1.00245	6.9739	0.42741	0.37302	0.635256	1.28536	0.72008
AC079610.1	0.993101	0	0	0	0.978731	0	0	0	0	2.10582	0	0	8.88987	1.05882	1.13116	0	0	28.2014	0.933454	4.1896	0	0	0	0.807464	1.91502	3.75572	2.57541	0	0	0
AC079776.2	1.89592	0.716163	2.93457	0.505698	1.40136	4.39015	2.59076	6.2864	17.6419	3.35016	1.88266	1.48017	0	1.01069	0.539874	1.78454	1.3867	0.626035	1.78205	2.54492	5.46266	0	0	6.55147	0	0.89625	0.307293	0	0	2.0762
AC079781.7	6.31728	1.10136	1.20346	0	0.718369	0.642995	0.66404	0	5.52665	0.343473	1.93019	0.505844	2.175	2.33145	4.98152	0.784111	1.77713	1.76505	2.74055	2.23642	5.60055	4.72629	3.9921	4.7413	4.6853	2.29719	0.630099	3.75572	0	12.7716
AC079807.2	26.0407	37.8134	37.6894	19.4844	12.9986	21.032	14.7884	22.4272	31.4693	24.3819	5.10456	22.5306	16.9176	18.0285	31.0092	20.1909	25.7251	5.13687	26.5429	13.0999	11.3033	11.5123	26.7726	23.0978	26.4118	26.5387	66.6543	24.3953	35.2577	39.6273
AC079807.3	1.65008	9.1417	5.44863	0.586832	1.08413	5.82229	2.25482	3.64749	5.68676	0.777532	0.436943	2.86275	5.50287	2.05247	5.32517	0.591673	8.0459	2.17943	4.39441	0	2.53564	5.34953	9.44783	1.78884	3.18189	17.1607	1.78297	4.95948	0	2.4093
AC079807.4	9.69398	7.75439	5.64882	1.82518	6.18181	4.52715	2.33766	5.67226	1.76871	2.01525	1.35899	2.37434	6.00532	1.21593	4.87132	4.29389	1.6683	17.3229	4.28788	4.15521	3.9432	11.0922	2.55521	8.34556	3.29879	2.15651	2.21818	0	0	4.99564
AC079922.3	3.83685	3.7402	1.37934	3.96155	2.43957	3.11163	1.01478	1.64155	2.17542	3.67424	3.14634	3.09211	4.04071	1.91341	6.69636	3.06225	2.35368	3.02429	5.93311	2.99047	4.27936	2.40755	5.17634	6.13864	5.25069	3.74457	1.76534	3.50744	5.16137	5.42152
AC083843.1	1.12063	8.88945	6.64087	3.28797	3.27381	6.61967	1.80479	3.38398	4.75867	3.42292	0.286148	2.99963	3.8988	1.36547	4.05721	1.89434	3.60058	2.69597	2.10665	1.78053	2.02956	2.72481	8.48878	1.95248	6.01978	2.27037	5.449	1.80438	2.92076	3.85688
AC083884.8	1.96652	1.91199	2.15981	1.56903	2.17401	3.66553	1.37867	2.86335	8.46874	1.16032	0.584134	1.65544	2.62928	1.21241	2.40547	0.827777	1.63846	1.05025	3.17444	1.73137	1.99052	1.16421	4.52091	1.51551	2.45662	3.83168	1.56319	2.09257	2.49587	4.60664
AC083899.3	0.6078	1.30101	0.6899	0.108079	0.199668	0.134039	0	0	0.0523674	0.214801	0.0402366	0.369069	1.22685	0.324009	0.836526	1.14419	2.37094	1.07038	0.690314	0.505055	0.116749	0.49262	2.11831	1.89438	1.80689	0.622532	0.623914	2.15302	0	0.721059
AC087294.2	4.3275	3.10309	2.08895	2.81721	2.74687	4.36735	1.70389	5.47204	8.26597	1.71082	2.27244	2.21418	3.78499	2.26783	2.84051	1.89363	3.21883	4.45637	2.68874	3.31935	3.88854	2.14013	3.72491	2.86257	4.80889	2.35778	2.09233	4.53504	3.0587	4.49802
AC087501.1	2.31855	3.21725	3.1991	1.2318	1.45494	1.15202	0.775906	1.64737	3.05272	1.29096	0.593909	1.25108	4.28551	0.93834	3.96671	3.08455	3.87615	1.21869	1.83239	1.47354	1.41788	1.38062	4.48086	2.56996	4.15157	3.2568	1.75472	4.60784	2.91048	3.35771
AC090154.1	0.857465	0.580782	0.475966	0.410103	1.80667	2.03443	0.646466	2.10784	3.91301	0.731463	0.281866	0.523236	1.51023	0.425578	2.13857	0.365776	0.951553	0.781065	3.14048	1.20202	1.29493	1.1503	2.80442	1.70689	2.76529	1.95684	1.87861	1.52347	1.23302	4.3712
AC090286.4	8.40207	8.16117	14.1197	14.0868	5.91463	5.55875	6.56078	7.95976	11.7895	7.63548	16.2099	10.6203	19.9091	5.11888	4.78507	3.22795	7.90119	6.34142	5.07691	5.52402	9.68345	2.91851	22.4104	5.3676	10.4155	3.97187	10.5054	4.63836	12.5135	6.57213
AC090498.1	11.683	4.64538	3.04561	9.84061	7.27194	0	1.68049	0	3.81446	4.34616	6.35017	6.40073	21.3696	12.456	28.0151	0.661453	7.19584	12.5884	15.605	18.3942	7.0867	5.98043	4.5922	19.9981	15.4143	11.627	0	11.0888	12.821	25.5877
AC090587.5	8.61224	4.59272	6.27309	8.10755	4.49344	11.3956	13.1531	20.1572	16.2372	13.2487	14.0857	14.7657	10.4036	16.4738	13.5602	14.4415	15.5625	12.3788	19.5232	10.686	17.5159	9.8544	13.9988	11.5333	15.6303	14.848	14.123	11.7461	13.2038	6.65728
AC090616.2	1.38283	0.650034	0.79908	0.819648	1.09026	2.39899	0.881826	1.68121	3.59019	0.760204	0.805587	0.767711	1.4563	1.03203	0.997547	0.330564	1.23618	1.84674	1.32866	1.49674	1.48748	1.79325	1.88188	0.874488	1.27402	1.16213	0.537913	1.22708	1.60184	1.14415
AC090696.2	7.83918	30.1518	17.9525	1.5572	1.36337	9.56661	0.948084	4.74827	15.4577	1.65358	1.27709	6.07721	12.3234	6.55823	21.8816	7.90486	13.6797	2.69048	12.2673	5.86042	7.46474	5.94561	25.7972	14.7599	18.706	16.531	8.17342	14.9205	11.357	18.5312
AC090945.1	2.29748	4.71118	4.67376	2.27614	2.74943	6.51428	5.83049	4.62514	3.73275	3.1318	2.99843	2.04991	1.64184	1.13727	3.55149	0.353064	1.80044	0.433504	2.39087	1.007	0.378267	3.19218	0.857914	2.00145	2.5316	0.930925	2.02148	0.211388	1.71087	1.7971
AC091729.7	7.13349	7.83045	8.75767	4.59687	4.94722	10.407	11.4975	10.4113	14.2675	9.06421	10.8494	6.21974	4.81571	4.23612	8.83124	4.53641	7.55128	8.79113	5.3201	10.803	5.99624	8.20306	4.81145	4.09804	3.25277	9.08856	5.36267	5.96877	4.23757	3.40514
AC091729.9	4.03138	3.10533	3.62159	2.27708	2.33708	3.45158	1.72827	1.96574	1.30763	2.51421	3.7677	3.5382	1.20708	3.75033	7.42796	2.21083	0.635972	1.56608	3.3806	4.15326	2.91526	4.22843	2.36137	3.98478	2.81991	3.73674	3.07487	2.24007	1.64818	3.98189
AC091878.1	23.3914	19.7553	9.42436	10.709	11.2684	10.0707	5.12858	9.26089	18.7881	5.46589	2.98148	7.28661	11.8667	2.27058	12.1983	6.91971	4.71128	6.52493	8.24492	4.42525	4.84855	5.00848	11.6419	12.8165	7.01839	14.7381	4.9683	15.2453	7.6435	11.1447
AC092066.1	6.29356	5.96661	3.97296	1.18495	2.55397	4.57199	1.18041	4.7055	3.57245	2.44225	2.15671	3.21141	3.8988	1.57883	4.84928	2.98681	4.42267	4.56376	2.7258	1.79844	4.26669	2.40043	4.60806	2.60873	3.56942	3.50015	2.72018	3.02019	3.85957	4.32438
AC092171.2	2.39901	2.66881	1.43634	1.32196	1.6628	4.01152	1.08074	2.18531	8.61311	1.22982	1.10996	1.39956	1.86015	1.29293	2.56737	0.822409	1.90892	2.07179	2.77529	2.98262	3.31178	2.69224	2.46106	2.31496	2.13511	3.04081	1.74334	2.10541	1.23679	3.34886
AC092171.4	63.0496	53.6476	56.4225	55.445	49.89	58.7258	61.9711	71.2612	62.907	44.7925	55.0016	44.5196	63.5951	43.9923	39.829	66.6084	76.1766	62.9545	48.0119	65.981	81.5933	57.0314	51.4264	50.4328	44.7627	63.6284	58.2456	64.1683	57.2067	43.6537
AC092295.4	2.28968	3.1713	3.30777	0.203575	2.25654	2.01978	1.04294	0.632666	6.51012	0.539459	0.151578	1.58896	5.22455	1.22059	3.47732	2.2578	3.62851	3.02421	4.12496	2.48804	1.31944	0.927888	4.84499	2.17195	4.41524	2.88637	0.989634	5.1614	1.98923	1.67159
AC092301.3	0.64434	2.92071	2.07445	1.51241	1.14303	1.53465	0.880486	3.632	6.52865	1.2752	1.5356	0.670726	1.42501	0.618279	1.83479	0.693129	2.16788	1.44678	1.57466	1.72981	1.18817	0	1.73236	0.733453	2.48499	0.974707	1.58742	1.65997	0	2.68131
AC092614.2	2.1566	2.24476	1.83964	2.19865	1.18077	2.15604	1.96465	1.03289	2.03153	1.15171	0.380715	1.49661	1.61507	0.638696	1.61032	0.670193	1.50726	1.04443	2.47753	0.716816	0.883734	0.932224	1.61061	1.05208	2.07932	2.08427	1.0564	1.11118	3.2476	1.94181
AC092641.2	1.3004	1.37539	1.85178	0.277484	0.320395	1.0324	0	0.538974	0.470572	0.183828	0	1.28597	1.36949	0.485256	0.81465	0.419659	0.90357	0.343514	0.366688	0.249363	0.149872	0	1.45676	0.634391	0.877657	2.09009	0.252924	1.2563	1.35571	1.06804
AC092652.1	0.148468	1.28989	1.79247	0.0198004	0.0914498	0.343789	0.10144	0.0923031	0.383756	1.03628	0.368575	0.328414	1.7981	0.138506	0.211386	0.239565	0.407217	0.477987	0.505872	0.0427051	0.427777	0.360999	4.8233	1.9918	7.6405	1.01768	0.962554	0.812788	2.51523	1.07713
AC092684.1	3.62092	0	0	0.965807	0.892132	0	0	9.00456	0	0	0	0	3.33665	1.93026	0	2.43444	3.97258	56.7926	1.70172	5.55476	0	0	0	0	0	0	0.586883	2.33209	9.43738	0
AC092835.2	10.0423	20.1392	12.6611	3.50649	7.19777	4.83191	4.74056	7.26493	13.4032	3.35543	2.03067	5.32178	17.6905	5.54805	21.8368	7.56186	12.0191	10.4905	16.1323	4.76171	6.73384	9.76707	18.136	14.8456	13.9074	20.5426	9.82514	12.7004	15.2283	12.7967
AC092839.3	3.14671	2.44373	3.20935	1.38623	2.32755	3.40258	2.55223	3.27596	7.94812	1.32492	0.231161	1.29614	3.32459	1.33476	2.47423	1.78712	3.07367	1.40774	2.34391	2.23716	1.45844	2.17195	6.30725	1.97528	2.26404	2.77033	2.30771	3.37342	2.53979	3.32735
AC092881.1	1.05961	0.436644	0.954244	0.308324	1.04428	2.03937	0.263265	0.319401	1.79271	1.70216	0.38262	1.20328	0.811574	0.924324	0.274301	0.932603	0.986382	0.508925	1.17706	0.5911	0.666117	0.936889	1.43882	0.313289	1.20739	3.27866	1.18659	3.84655	2.51065	1.58232
AC093110.3	23.7768	76.841	80.9655	10.5699	18.2254	14.4197	9.02522	15.3296	31.0702	12.3709	6.0338	22.0004	25.3879	7.56982	36.862	20.2486	32.6074	13.5214	31.6607	8.73887	14.4627	4.81776	45.3795	15.0362	35.3422	43.0862	37.4671	26.7989	30.9852	69.7952
AC093323.3	35.9474	49.9307	42.5164	50.22	18.5874	49.698	30.3983	31.0007	50.4995	41.9292	20.105	31.7142	42.1864	32.1389	41.0367	25.2304	39.3796	32.4692	52.3492	29.984	37.5282	36.0598	30.699	61.4702	39.7881	32.31	27.5904	27.2013	40.3335	41.6603
AC093375.1	14.1565	25.0778	3.02234	8.85399	1.44328	1.93776	6.67062	4.85581	1.00942	2.41525	0	7.11405	21.3349	2.34206	19.7387	0.26256	22.4937	30.9484	3.44128	6.17815	1.12521	0	9.47881	5.15979	13.6492	30.4609	1.8989	17.6065	15.2677	10.6915
AC093616.4	0.244486	0.0923517	0.151369	0	0.240948	0.242625	0.167044	0.101332	0.0631939	0.172806	0	0.0636244	2.8966	0.716824	1.21833	0.328748	0.625869	0.807294	0.172351	0.328176	0.140886	0.594465	1.46071	0.695746	0.471448	0.404511	1.06991	1.41717	1.91164	1.13786
AC093642.5	1.42457	2.89754	1.96754	1.34453	2.69991	3.55244	0.748717	2.54343	2.43591	0.890726	0.217632	1.36884	4.61619	2.57033	7.61381	3.2417	4.16779	3.4375	4.12002	2.81579	3.78883	1.33224	6.8745	2.09381	3.59228	9.53163	5.00866	6.77543	5.71219	13.9802
AC093673.5	18.9241	5.25186	3.82581	5.7687	7.23173	5.62125	2.11099	4.48197	1.99651	3.27572	5.52248	6.03032	1.6269	6.79407	5.49872	6.02402	2.82476	2.80557	5.62665	5.03598	4.89616	3.75623	3.46116	9.1064	2.97893	4.38167	2.75425	3.97983	0	1.26879
AC093690.1	1.49155	3.77537	2.68358	0.911292	1.01767	1.09644	0.40067	1.01448	1.9639	0.991175	0.182292	1.60571	1.79903	0.740756	2.59192	1.02166	1.63174	0.985022	1.95316	1.06096	1.02848	1.36388	3.67503	1.67918	2.59349	2.56726	2.10758	2.69309	2.65811	2.58269
AC093732.1	2.89041	2.96351	3.19563	1.21151	1.35647	0.910608	0.423185	0.798657	0.782682	1.19174	1.17542	1.21784	1.30457	0.697045	1.64612	2.2024	1.18288	1.22711	0.792403	0.923771	1.5863	1.33867	2.03015	0.951238	1.26071	0.715719	1.07081	0.975121	0.717468	1.20581
AC093787.1	0.599285	2.17318	1.33574	0.639388	3.6618	3.80624	1.31027	3.17933	5.20469	1.18603	0	0	1.5147	0	0.13652	0.128933	0	1.18731	4.11203	0.459673	2.76273	0	2.59587	1.26688	0.924494	0.226638	0	3.0878	1.87433	2.10006
AC093838.4	12.362	27.6457	13.2077	15.9029	14.0159	12.7383	12.5947	20.4493	25.9016	14.4596	16.2732	10.7899	20.5507	9.9433	15.8406	9.29685	15.1828	14.5758	21.7351	11.0659	20.0471	14.896	28.9224	16.2998	17.4038	14.2993	15.5681	12.0837	15.6821	24.4392
AC096669.2	4.82613	1.94455	0.796805	3.77599	0.317086	0	0	0	0.665303	1.13706	0.255594	0.669835	4.74372	2.05819	2.93177	4.15325	2.11793	3.61214	0.302417	2.59127	0.74162	3.12925	7.92945	8.89439	8.68593	2.43353	1.25156	1.24332	3.35428	1.40934
AC097381.1	3.08965	1.75062	3.5867	0.8241	0.951544	2.2996	3.16649	2.56113	4.59197	2.04732	1.99423	2.21112	1.72859	0.926464	3.51918	2.07725	0.988665	1.53031	1.63354	1.11088	1.33532	0.939057	2.8843	1.09905	2.23419	2.3734	1.25193	1.49244	2.01317	0.422929
AC097461.4	1.48209	0.639821	3.40827	3.16254	4.17327	7.00386	2.31459	4.91424	13.7911	3.89095	2.18657	9.69749	2.45275	3.27319	2.17046	3.87191	3.56177	1.53808	3.18417	4.87207	0.732052	12.3555	3.63685	0.688599	5.92005	4.00355	1.09814	1.36365	2.20734	5.56463
AC097533.1	2.209	6.67541	1.36767	3.14243	2.53988	5.35869	8.04956	7.3245	5.70977	2.34203	4.67958	4.59892	5.4282	3.92529	8.38701	5.14858	9.69414	12.1569	7.95925	5.36555	10.1836	7.16157	8.79866	8.38171	5.67957	4.87318	7.63813	8.53636	3.83828	9.67619
AC097662.2	3.5101	1.51531	3.25983	1.07	1.60611	1.327	1.19913	2.07832	3.11067	0.531641	0.398349	0.913459	2.83846	0.801935	1.2137	1.21368	3.20916	1.49019	1.8853	1.63465	1.44479	0	2.15333	1.01927	1.32955	1.65931	1.38166	1.61479	0	2.60833
AC097721.1	0.678675	8.20359	2.52114	0	0.334427	0.449007	0	0	1.40338	0	0	0	4.28841	0	6.18421	0.730065	0.496391	0	0.637913	0.520569	0	0	0.506855	1.93134	3.92612	0	0.880003	0	0	0.743208
AC097721.2	6.11905	14.9352	12.2398	7.28181	4.87079	7.78522	2.57281	5.85266	11.4364	1.33078	1.30873	4.65473	16.73	2.25829	16.218	8.48114	8.43468	14.1436	8.18486	4.51301	5.15357	16.0229	18.4553	14.1603	17.6993	8.45538	4.57745	9.70098	7.36078	11.8554
AC098614.2	13.3704	22.0527	18.4519	9.69158	12.7746	11.3442	6.27615	12.0139	10.3415	10.6047	4.45942	31.9794	10.8562	7.61725	13.2529	7.02672	1.79162	2.42652	12.2796	3.75777	2.82312	7.94139	11.891	12.9458	9.74225	4.05286	7.27878	2.36647	5.32029	2.906
AC098795.1	1.29645	0.3498	0.573341	0.642204	0.50195	1.04152	0.0632712	1.15144	2.44147	0.294542	0.183912	0.481979	0.877716	0.394925	1.05478	0.199231	0.745046	1.1008	1.34915	0.426182	0.693723	0	0.553274	0.677642	1.07142	0.656642	1.08067	0.715706	0.482715	2.02818
AC098820.3	6.72525	3.78104	1.743	3.17048	4.00759	3.72506	2.9921	3.8894	5.17455	2.65312	1.11821	1.79087	7.65907	1.83425	6.05691	2.35542	2.51666	7.43672	5.14526	3.479	2.88406	3.04231	6.42428	4.57796	4.82548	2.95739	3.04196	1.81317	0	3.42546
AC098831.4	0.847626	1.99224	1.54523	0.401932	1.78674	0.685402	0.579137	0.702629	1.3389	0.266273	0.16834	0.441168	0.905061	0.426754	1.62252	0.544552	0.792176	0.621971	1.09548	0.30702	0.786944	0.686999	1.42432	1.49323	1.11237	1.33565	0.641125	0.940196	0.245467	1.75331
AC099850.1	3.04898	3.60077	3.12451	3.06606	2.24501	2.55046	1.14935	2.90507	5.32641	0.693584	0.361927	0.656656	5.18555	1.12094	3.95187	1.99807	4.58828	1.94412	2.19056	1.50535	1.85796	3.40854	4.50179	2.47904	3.58172	2.21998	1.27238	1.71543	0.365365	2.37944
AC100821.1	0.807295	0.853851	0.299894	0.516791	1.27298	2.24322	1.3238	2.00759	4.00641	0.456487	0.384792	0.504213	1.02023	0.688572	2.06894	1.17237	0.708558	0.959651	2.31436	0.990759	1.30258	2.35552	1.68815	1.77225	1.55673	1.37386	0.523389	1.66382	0	1.23768
AC100830.3	5.26342	19.1297	16.558	5.61564	5.74804	5.83511	1.9439	8.49026	15.5903	4.12246	3.39024	5.03472	9.36332	2.42668	12.5574	7.26874	9.05207	6.57617	9.15918	4.58281	5.24639	8.30139	13.3862	5.55184	8.2294	19.3673	9.03826	18.1408	12.606	13.8645
AC103563.8	13.2249	23.4922	23.5814	5.71758	15.7989	20.3902	10.1516	18.5316	28.3455	2.45475	0.566408	1.84351	33.3051	3.29818	25.4769	6.69255	18.0168	7.33637	26.3961	2.94617	12.379	15.9943	37.9611	18.5697	15.2347	26.7249	9.23013	29.271	26.1363	26.9499
AC103563.9	4.42639	8.84885	8.93834	2.68825	7.98644	8.74036	3.35001	7.79	12.955	0.625728	0.432782	0.992419	6.66965	1.01646	8.41586	1.90462	5.13022	1.39414	8.76913	0.914093	5.02297	3.31161	10.731	5.703	5.84356	5.40823	3.79688	3.59646	10.2943	11.0369
AC104135.2	0	0	0.031908	0.109971	0	0.0340962	0	0.0854412	0.186494	0.0364268	0.0204705	0.0268235	0.0678435	0	0.557662	0.194036	0	0.0680697	0.496522	0.177887	0.237585	0	0.404135	0.041903	0.0496897	0.633429	0.083531	0.232348	0	0.197529
AC104532.4	4.62021	6.59311	4.76755	3.83397	4.04743	5.0945	1.75375	4.68095	5.30764	1.08855	8.56409	3.20628	2.56801	1.50515	5.99343	3.03726	3.75475	2.54267	5.30776	3.93763	8.5789	0	8.81797	2.50438	3.95968	5.82425	2.66257	4.62885	2.67597	1.12434
AC104667.3	0.573056	0.618472	1.11508	1.57218	0.564763	2.59974	2.23736	1.90011	1.52354	2.31454	1.10558	3.4087	2.80198	2.18205	1.95817	2.33369	2.03582	2.64913	2.30844	3.48504	3.58531	4.77731	0.917089	1.79718	1.65756	1.23839	3.76833	1.05452	2.56042	1.07579
AC104699.1	3.12942	3.94034	2.39342	1.44028	1.54207	1.38027	0.503098	1.06816	1.42744	0.715622	0.194983	0.926172	3.60265	0.392529	2.9704	1.53467	3.16406	1.66145	2.3647	1.27079	0.353596	2.08879	3.23076	2.12037	3.72722	1.21829	1.82997	3.55682	0.959571	3.35979
AC105009.1	0.981418	0.470181	1.00777	0.43416	0.990807	1.58366	0.392517	0.912745	2.7966	0.389138	0.0950785	0.772435	0.831892	0.663545	0.545296	0.926983	0.910407	0.632323	1.14747	0.881307	0.551752	0.931243	2.93181	0.428176	1.15396	2.57997	0.806985	2.22002	1.24776	2.04462
AC105760.2	6.19284	7.21276	8.14766	1.92711	3.43306	2.21928	0.705206	2.78063	12.0053	1.73264	0.92243	4.29762	8.96758	3.71397	7.20073	4.02481	4.90697	8.86115	5.94215	3.06779	1.18955	0	17.6328	5.87443	9.70272	7.8067	5.18599	4.65331	2.69011	10.7377
AC106900.6	0.702324	1.76863	2.02922	2.99729	0.23072	0.309768	1.59954	1.94061	0.968185	2.64754	0.185977	1.21847	0.493094	0.249599	0.266654	2.26651	0.684918	1.54606	0.660141	0.359139	0	0	1.74839	0.380694	0	7.96816	0.303556	1.20623	0	2.56368
AC107081.1	0.615516	0.437655	0.403504	0.618075	0.963438	0.814442	0.841098	1.26055	2.32094	0.716563	0.143815	0.565343	0.705416	0.193013	0.577365	0.311587	0.688534	0.66951	0.918869	0.472123	0.500744	0	1.73058	0.588776	0.768004	1.5062	0.469475	1.16597	0	0.634393
AC107081.5	4.11853	7.80916	6.39981	5.25573	3.18348	4.80846	2.53809	4.28424	6.26204	3.0252	0.962291	4.87563	4.93269	2.23858	3.08141	2.25863	5.3159	2.23991	3.18802	2.53964	2.88522	3.14171	6.27231	3.34867	4.28239	4.35198	2.77486	5.30515	0.841908	6.01353
AC107982.4	8.32318	10.3516	8.83399	9.48424	11.5508	9.14013	4.64227	7.50954	9.60059	7.92397	2.20399	7.66206	12.6711	7.69678	14.1237	7.00437	9.1108	5.75839	13.6242	6.40589	6.85181	9.08634	8.87999	9.71368	7.26063	8.13682	5.94674	8.38735	4.13202	9.67263
AC108142.1	3.68167	5.56284	5.47067	0	2.90272	0	1.0062	1.22075	2.28391	0.520452	0	2.29946	3.87729	1.57012	2.09675	0.792089	8.07845	16.5334	1.03816	3.95356	3.39453	0	3.2995	2.39477	2.83979	2.78467	1.90953	4.74242	0	6.45079
AC108479.2	2.93046	3.54224	3.6287	1.25063	2.88806	3.10204	4.80535	6.80168	4.24176	6.62815	1.86238	3.05047	7.71542	14.6846	10.0136	7.25042	15.0036	17.0305	14.5986	21.5786	14.8605	11.4006	9.62965	16.6788	9.04142	12.1907	6.8396	17.364	24.441	21.1801
AC108488.4	19.2102	19.9902	16.9722	11.5182	15.7508	13.6546	7.95472	12.5462	15.6485	11.8948	5.42322	18.3993	18.2802	10.7767	20.615	14.0896	16.7987	9.47115	22.8814	9.29557	9.57566	7.20586	18.9709	21.1699	18.5218	13.359	16.0912	12.2021	8.82748	14.1984
AC108938.5	1.27868	0.241503	0.890633	1.19372	0.945132	1.37469	1.20127	0.927452	3.38772	0.508382	1.65066	0.998282	0.925801	5.28275	1.72953	2.53608	1.1106	7.17776	2.32864	6.55906	3.50001	2.33183	4.41667	5.71813	4.00678	1.05781	2.38337	5.14715	0.83317	6.73877
AC109333.10	1.39989	0.48072	1.41826	0.135779	1.50505	1.85231	0.52171	0.738448	3.94733	0.539706	0.960431	0.198711	2.04387	0.474892	1.81193	0.684494	0.279244	0.0840444	1.256	1.70826	0.586684	0.618875	1.71078	0.827789	1.22702	0.721922	0.90758	0.655715	0	1.11491
AC109486.1	1.33473	1.00836	0.826375	0	0.657707	0	0	0	0.689993	0	0	0	11.5966	1.77881	7.22135	11.8453	12.2029	0	3.76369	2.30352	0	3.24538	4.48567	14.6506	15.4428	2.52384	2.16334	1.71929	3.47876	2.19246
AC109829.1	1.25037	3.02281	0	0.400213	0	0	1.19604	1.65837	0.904938	0.707024	0.0993301	1.56189	20.8714	1.66638	10.5391	3.29537	5.48721	3.63329	4.28974	3.74041	0.864637	10.945	18.6763	5.18487	11.8145	11.3488	3.16151	3.54337	31.2854	5.2032
AC110299.5	5.90588	7.25036	5.02773	7.08872	6.54797	3.41888	0	3.05975	11.0674	2.08718	2.63906	3.4581	7.58023	3.14834	11.5619	3.77214	6.74942	5.60662	5.03074	2.54814	6.38116	0	9.09703	4.20167	4.62656	3.83881	3.82892	7.13199	7.69638	9.70116
AC110781.3	1.90305	0.958475	2.5592	0.982452	0.665505	3.8719	3.80289	2.1712	7.61644	3.18197	3.08861	2.25789	1.79944	1.42901	1.84131	2.11319	6.316	2.6487	1.71182	1.35769	1.0141	1.99022	3.17872	1.39758	2.28863	3.25024	4.39125	0.527173	0.853335	1.34452
AC111200.7	3.96454	2.24634	6.75009	7.40222	2.93038	1.96718	4.74033	1.64318	2.56186	2.10165	5.51154	1.54758	20.0931	20.8702	23.4252	18.6582	14.1361	41.2365	23.7559	33.8305	31.9842	31.3292	18.8753	18.5349	18.6345	19.2099	12.8515	26.1723	43.9151	24.421
AC112497.1	5.0676	15.3138	13.0328	4.99081	4.99427	2.57899	1.59804	2.58506	5.23944	3.30633	1.54836	2.84045	3.28422	4.1561	7.10414	2.09666	2.56604	1.80205	3.11442	1.64451	3.59413	3.79133	4.36689	9.50845	9.0203	7.73958	4.04363	1.00426	4.06398	2.13441
AC113189.5	28.3851	19.6573	13.7664	36.3414	17.2508	17.2144	23.9193	23.5294	20.0542	37.1165	29.8778	13.7888	48.3274	29.5067	33.5436	32.8244	31.6608	47.3325	46.3568	56.336	52.3424	35.6593	21.1988	34.811	22.8065	44.2805	29.5977	60.6341	33.2916	49.2164
AC113404.1	3.32731	4.54862	1.96195	2.1976	3.74762	3.3544	4.11373	2.88947	3.11251	1.90383	1.63629	3.79343	6.00703	6.0814	11.4599	6.81763	9.96632	3.13909	4.91459	2.06604	2.55651	9.2461	5.91652	5.926	4.58296	6.89083	3.69802	4.89825	18.1702	8.15493
AC114730.11	0.849064	1.60362	1.83989	1.13235	1.67355	2.24694	0.87018	2.11146	6.80337	1.50033	0.674501	0.883833	4.0238	1.47103	1.57154	0.685016	3.10508	1.40181	3.09251	2.52364	5.1374	2.06449	4.43874	2.7614	1.63727	2.40824	1.37617	0.273423	3.31943	0.464899
AC114730.8	2.55369	1.44694	1.58108	1.02172	0.629184	2.11188	4.362	5.82133	10.5611	1.12812	1.5215	2.65826	2.52129	4.084	2.72691	3.43382	4.90297	0.843231	2.70035	5.99874	5.5184	3.10464	3.33755	3.1145	5.53989	4.22518	2.06952	0.822362	0	1.39825
AC114763.1	0.521378	1.66309	1.00428	1.29796	0.114185	0.45992	0.474973	0.192084	0.119791	0.286625	0	0.120606	1.03715	0.185293	1.51765	0.560857	1.1864	0.420835	0.272257	0.333263	0.133532	0	0.86529	1.13045	2.12248	0.438167	0.150232	0.746218	0	0.507514
AC117947.1	11.354	8.57771	2.92902	7.57113	4.19615	5.00783	14.2223	0.784314	6.35864	11.369	6.76478	6.8944	0	0	0	0.508906	0	1.2497	0.44467	0.362873	0	0	0	0	0	0	0	0	0	1.03614
AC125232.1	0.546085	0.866365	0.766359	0.543786	0.421576	0.4215	0.360674	0.45267	0.988053	0.881323	0.253058	0.909516	1.56715	0.533701	1.33731	1.05249	1.2049	0.595049	1.71095	0.666696	1.06992	0.531121	1.06036	1.41342	1.46547	1.41982	1.44566	0.937895	1.23351	1.9236
AC133680.1	0	4.18599	1.14351	5.91163	2.73033	2.44386	5.04769	3.06201	0	2.6109	0	0.961291	16.0469	2.46145	5.25929	0	0	58.547	0	6.72921	4.25725	0	5.51742	0	1.78076	0	0	4.75817	0	2.02257
AC135050.5	2.48604	2.85479	2.17539	1.66217	1.53538	2.54388	0.905909	1.37385	2.57034	1.52288	1.07963	0.655588	2.58322	1.20158	2.2842	1.40846	1.9153	2.01393	1.69802	2.123	1.68091	2.57911	2.37651	1.83268	1.47013	0.720799	1.56878	1.79329	0.345573	1.85125
AC136289.1	1.95347	4.91935	4.83784	2.0842	1.06956	1.436	0.889802	0	2.01971	0.153416	0	0.451882	7.08614	0.694245	3.21396	3.15208	5.23891	3.15352	1.02008	2.24758	1.50093	0	3.24202	6.0003	6.27822	0.615638	4.50305	7.26931	0	4.04075
AC137932.4	1.40006	5.28859	4.2103	2.34733	0.591345	1.65406	0.409967	0.911873	2.3264	0.88356	0.55611	1.3533	1.47445	1.14619	3.27484	0.88751	1.02402	1.08971	2.04446	0.939663	1.26782	0.972642	2.24059	1.38229	2.12126	2.31646	1.19945	0.901723	1.04259	3.17589
AC137932.5	9.50987	29.0051	21.4065	4.48849	5.81846	9.26207	3.23672	6.21269	16.8868	5.24744	3.79139	5.33606	17.3497	6.52071	19.7512	5.36217	17.4796	10.7396	21.1006	12.9076	7.74141	2.75071	19.3266	16.4705	17.2474	14.8404	9.58055	16.3483	11.9784	22.1058
AC137932.6	3.2352	1.65703	1.62957	1.11156	2.26969	1.59622	1.19888	2.90904	6.40633	1.62781	1.48105	1.54114	1.32819	0.701547	0.874397	1.35667	1.36361	1.66577	1.18543	1.1987	0.88475	0.533312	2.53899	0.624175	0.740163	3.5253	1.6353	0.565059	0.571664	1.62129
AC138645.2	0.00778709	0.0352978	0.0096425	0.0166164	0.00767441	0.0103038	0.010641	0	0.0322046	0	0	0	0.0656067	0.0539654	0.270525	0.0753906	0.142389	0.0308557	0.106131	0.0179189	0.0179494	0.0378685	0.0814188	0.145624	0.00750803	0.0588985	0.0252428	0	0	0.0682203
AC139100.3	0.58353	1.15722	0.858048	0.933868	0.862629	3.28151	1.24592	2.78133	4.78883	1.80446	0.34767	1.02503	0.672147	0.699911	0.643883	0.666947	1.3871	0.963412	1.42263	0.78328	1.47115	1.41885	1.79767	1.03787	1.72302	2.89642	1.27682	1.03353	1.14066	1.79723
AC139100.4	1.13412	6.28319	2.80868	1.21001	2.60798	4.50194	1.54976	3.76044	4.29943	2.67203	1.50158	0.787039	4.18031	3.0229	7.3201	0.813327	1.93551	0	2.84266	0.869908	2.61416	3.67679	4.23496	0.614746	2.91593	2.50192	3.18619	0.973916	0	6.62375
AC139103.1	2.85063	2.15359	0.294154	0.760347	0.819402	1.72879	0.486921	0.590748	0.859626	0.419764	0.28307	0.24728	6.87979	1.01309	4.19395	2.29986	0.868743	4.39265	2.45613	2.00432	2.19025	1.15521	3.90305	2.12462	2.63395	0.449189	1.84813	1.22398	0	0.26014
AC140912.1	2.81985	8.74558	6.79968	0.158345	0.585062	0.785512	0.811222	0.24605	8.13261	0.944105	0	0.154491	2.34448	0.316467	4.39519	0.638604	1.73682	1.96025	2.09249	0.227676	0	2.88692	3.76854	3.49945	5.1514	3.08698	1.15464	10.3234	5.41542	4.87575
AC141586.5	2.89629	2.96232	2.97945	1.47374	2.19567	2.88898	1.52221	3.32424	6.08113	1.92116	0.707947	3.29319	4.03562	2.16156	3.73034	1.2702	2.96573	2.23641	4.20914	2.40954	2.6704	1.30012	3.56069	2.78964	3.17915	3.2017	4.44878	2.75502	1.39361	4.34277
AC142472.6	5.74983	10.2081	8.00981	5.21441	3.54164	3.04324	3.14284	3.813	6.53928	6.80732	4.91028	3.14228	7.64486	4.44447	9.74192	7.11299	13.773	5.22116	8.10673	8.43476	6.12973	6.99034	10.4133	5.14254	6.09816	8.8338	6.89635	15.3684	8.99163	16.2136
AC144449.1	8.9787	13.5664	9.26503	5.58806	7.37398	5.94024	3.06733	4.34162	6.57557	0.793285	0	0.389433	10.2437	2.59264	5.11347	5.23172	9.85069	15.0709	6.32957	3.87393	1.72467	10.9158	5.58796	12.4714	10.0998	12.026	4.85092	18.3122	7.80053	11.4712
AC144530.1	10.8221	2.04397	11.7256	1.44329	5.33276	6.56318	2.46473	6.72815	8.85802	4.46206	1.07464	5.16326	11.6346	7.45177	9.50178	3.39546	3.95771	2.38232	9.74829	5.53397	3.11815	8.7713	13.4705	8.06591	6.95619	9.80546	5.84687	8.13176	21.1546	7.40697
AC144568.4	0	0.0431315	0.0353474	0	0.0281328	0	0	0.0473255	0.0295138	0.0403533	0	0.0594297	0.270563	0.0608695	0.536487	0.214951	0.375818	0.150814	0.295145	0.15327	0.0657987	0	0.596929	0.371358	0	0.269887	0.18507	0.0735408	0	0.437642
AC144652.1	5.85587	3.02694	4.9613	6.08332	4.10054	4.07811	5.0539	8.17541	5.73578	8.93157	7.95727	4.33114	7.14075	5.91476	8.86404	12.1012	9.46781	7.73446	5.21447	7.38761	10.6562	8.99275	4.60352	12.9055	6.98323	8.15897	4.39595	7.54305	4.81972	7.42521
AC144831.1	4.05167	3.70161	4.317	1.40742	3.90018	1.74548	2.18888	1.71835	1.4613	1.73159	2.47014	0.294251	5.25926	1.40644	2.03916	1.67243	3.23911	2.24015	0.752808	1.37321	3.25785	0	0.7037	2.45158	0.908483	4.98877	4.76489	3.88393	4.91166	3.09553
AC145110.1	2.57135	1.23189	0.419359	0.0802953	0.111255	1.13689	0.145691	0.0935776	0.596551	1.04172	0.986473	7.94508	17.4664	5.06509	25.9987	9.95105	9.53661	2.28212	3.99085	2.84303	2.32021	2.59239	22.8289	9.08178	19.7732	6.0125	8.88426	2.07618	2.87688	6.11932
AC145124.2	0.931548	0.130933	0.214606	0.439159	0.341607	0.429981	0.384847	0.466909	0.425572	0.428747	0.172099	0.451021	0.787117	0.669826	1.07339	0.209739	1.09332	0.400593	0.44798	1.40414	1.17349	0.210703	0.87368	0.510816	1.14882	0.65543	0.280905	1.33947	0	0.355858
AC145212.1	3.14982	3.908	0.697619	3.3606	1.08522	5.9298	4.8991	1.48594	3.44197	3.47527	1.64782	5.86454	8.89975	1.63817	11.784	1.40492	5.28192	5.75001	3.46611	2.45531	7.73262	3.23786	23.1413	6.66286	3.85173	10.1204	19.1925	21.903	4.93907	9.08603
AC213203.1	0.602314	0.455035	0.372913	0	0	0	0	0	0	0	0	10.6586	2.69585	0	0	4.53545	5.06621	1.59108	0	0	0	0	4.72317	8.57019	0	0	0	0	0	1.31917
AC231657.1	2.1624	1.41582	1.16031	1.15355	1.13659	0.667626	1.28046	1.79249	1.26691	0.662313	1.20248	0.750317	2.23934	1.07589	2.99667	1.04676	2.00336	2.7609	2.23577	2.04565	2.49218	0.701048	4.03736	1.93401	2.2934	2.72592	0.981354	2.04264	3.00584	3.55202
AC240274.1	0.559869	1.53183	1.25538	0.435893	0.477204	0.460504	0.0827089	0.501726	0.704011	0.342248	0.0601032	1.24435	3.7608	0.516252	0.991026	1.95328	2.21349	0.799436	3.54858	0.353998	0.401104	0.14717	6.62223	4.10923	2.10086	1.93134	2.35444	1.40337	0.552135	3.47978
AC241377.1	0.920079	0	0	5.64448	0	4.56538	1.88592	1.52538	4.51857	0.812907	0.548187	1.67607	0.121121	2.4524	2.48898	1.3609	0.168239	5.16479	0.756715	1.14682	1.0604	1.11858	3.77928	4.67557	1.55244	0.86989	0.745637	1.18517	2.39804	2.51891
AC241585.1	2.94811	0.98988	1.62246	3.84436	0.645655	3.90089	5.81904	2.17226	3.04807	4.16753	8.32709	3.40982	9.14176	6.63561	20.3343	5.46175	8.14595	10.3837	8.62101	6.03015	18.8762	3.18591	9.05157	12.2515	8.52737	17.9625	12.7422	6.75112	13.6601	7.17429
AC245100.1	10.1713	6.43328	8.49417	11.6091	4.66238	6.57277	8.40406	9.80393	9.29339	7.18924	8.26806	13.0501	10.2135	12.4836	27.6162	10.9415	7.0934	11.5598	17.3421	22.1352	30.8057	20.7054	15.5458	17.5017	13.6839	28.6258	20.0896	22.5473	17.2623	20.7227
AC255361.1	0.563688	0.146007	0.378913	0.240564	0.26983	1.12945	2.20079	2.08266	2.63094	3.02802	1.45854	2.36385	0.424028	2.1979	0.935564	0.952869	2.03788	0.680706	1.0748	0.938859	0.81671	0.313281	0.457063	1.33567	0.900637	1.30951	1.26342	0.497895	0.671619	0.423283
ACA64	15.6822	32.5807	9.70937	2.09145	3.86381	10.3752	0	22.7492	30.4011	1.38555	0	2.04055	73.2872	7.31495	51.3543	9.48917	31.5429	7.76741	11.0552	11.277	20.3331	9.53278	16.1039	43.0338	35.9104	25.9468	8.89624	15.1504	0	12.88
ACAA1	33.6389	25.1004	24.9821	25.4147	26.4155	26.0923	25.5877	24.3818	37.0068	27.7294	33.3707	33.1621	23.4938	30.1229	25.2919	26.2482	27.8157	30.4501	29.9441	31.2518	38.6258	26.9956	29.3611	33.6496	29.3178	21.307	28.04	27.0017	30.0166	31.3027
ACAA2	19.0492	26.1659	23.3429	14.5171	21.3092	15.2543	8.85715	10.5817	19.5928	15.5975	6.05311	21.3229	23.3962	23.2374	29.9819	19.3206	20.3382	12.7435	30.1363	11.6512	12.7164	19.249	25.5707	25.8273	23.9957	20.0216	11.9009	19.3751	14.4433	22.4318
ACACA	0.732657	0.579863	0.907225	0.893354	0.756438	0.276983	0.286049	0.92545	0.793571	0.591832	0.471164	0.798976	2.14941	1.48788	2.08628	0.675543	2.96006	1.15202	2.01677	1.31127	0.924811	1.18763	3.46541	3.48912	3.46473	4.486	1.13095	1.88749	2.36421	3.13288
ACAD10	25.2066	36.1839	32.6675	36.7135	31.3487	33.316	27.3722	36.7338	30.3422	35.5142	22.18	56.1761	41.6161	23.5488	45.1854	37.7236	39.4101	33.5886	54.025	33.5937	41.7868	23.2642	35.8114	51.2256	29.2395	35.7606	35.5317	32.5411	28.7288	46.9656
ACAD11	4.31711	6.04856	5.55093	2.81943	4.56407	4.00441	1.46589	3.61476	5.59966	1.59043	0.713621	2.89607	6.64522	2.77561	8.17064	2.72073	4.94369	2.59184	7.8861	2.85648	3.08582	3.1385	9.35328	5.63747	7.24846	3.68582	3.18903	5.19021	3.59151	8.59565
ACAD8	22.3382	22.0686	21.2774	20.1009	22.8617	25.8223	15.9334	24.5197	28.1716	20.8206	17.9894	19.8672	19.5827	19.5634	22.8574	17.6592	20.1088	19.7777	25.4669	19.7938	24.2597	14.9218	25.6201	21.7053	19.5259	18.0446	14.2835	20.1578	23.0325	24.4622
ACAD9	51.8449	51.4841	59.7011	57.7873	57.6433	54.0829	34.9477	40.2221	71.0178	48.7686	35.232	46.8097	47.9271	37.8938	42.6832	47.6668	51.709	31.7892	48.0047	36.7444	39.9828	37.5739	54.357	44.0383	43.3568	33.0188	29.2542	35.73	31.4152	39.8522
ACADM	22.0595	36.3959	32.9671	29.3791	30.9362	36.5699	10.6024	18.328	32.2976	18.352	6.1234	32.5703	23.8725	30.3858	41.9349	19.3385	32.7143	15.5729	39.1097	17.0955	17.709	18.7423	38.8197	29.3573	33.6881	20.4247	20.943	24.1693	28.8135	44.5379
ACADS	89.3078	77.6471	94.4005	116.896	91.6541	74.8636	141.81	131.353	98.939	137.462	202.773	105.741	157.105	132.4	101.042	200.942	127.795	197.3	90.181	245.269	241.737	181	124.751	86.4064	103.714	156.514	91.2821	108.612	111.312	89.1671
ACADSB	3.65701	5.3414	4.17615	2.73121	4.68532	3.92489	1.16603	2.49251	2.05855	2.21147	1.61397	6.51381	5.15649	5.89182	7.40519	4.65514	6.36004	2.17359	6.81744	1.51162	2.34152	1.976	6.19064	4.79051	6.85603	3.64961	5.42679	4.60598	1.48267	5.74013
ACADVL	132.047	116.129	138.446	96.1191	102.418	120.915	106.727	117.866	111.45	104.738	151.488	215.492	129.4	117.361	129.923	163.57	151.514	122.889	112.566	125.845	135.234	155.603	163.764	129.593	134.516	123.58	105.397	111.593	120.648	99.1112
ACAP1	10.3122	7.2155	7.71299	7.97481	7.05953	5.49462	10.4032	8.08922	6.61896	4.6717	11.8483	3.81831	9.43884	7.71097	10.6422	14.4991	8.37772	15.4944	6.70042	18.3147	19.2631	11.9481	15.5838	7.56863	9.00845	5.1693	8.16637	10.3414	7.93689	6.93482
ACAP2	4.21403	8.71021	7.18222	3.88982	5.5063	5.48197	2.18368	4.18003	5.99689	2.63551	1.02498	6.11167	6.57588	3.07308	9.24246	4.13202	7.53233	2.58753	6.74805	2.33798	1.97815	3.10846	11.5013	5.1876	8.68527	6.0322	4.18251	6.44976	5.12139	9.8387
ACAP3	87.7516	106.839	138.74	118.537	62.8818	93.9358	136.209	138.717	145.241	113.933	119.949	74.6181	109.155	70.7542	74.9811	131.398	133.805	124.919	82.8498	121.196	125.803	96.3053	101.866	64.5862	79.5535	107.089	103.019	75.7605	116.319	68.6004
ACAT1	19.038	36.0079	28.0883	23.049	27.4118	18.7591	10.9781	13.5428	13.8203	16.6534	5.47034	27.4073	39.8857	25.4441	34.8723	24.0743	18.5661	15.2478	23.8276	15.043	10.5817	18.385	30.3017	22.3955	27.7288	18.9569	17.2011	21.3056	17.2437	27.6498
ACAT2	28.8741	31.3133	30.6359	27.3282	27.3662	26.6516	15.1143	10.7128	29.3717	22.9186	10.9602	34.7225	24.6454	24.1126	23.5058	20.0703	23.3329	11.6103	16.5794	16.6776	16.2363	15.287	34.172	21.6781	21.7775	9.41157	8.56731	13.4975	15.476	17.4035
ACBD3	15.5045	27.1398	23.1823	4.76716	8.76297	7.74499	1.58748	4.37051	8.63878	4.2951	2.41368	14.3255	13.3873	7.02663	20.5863	13.4822	12.3206	3.48192	10.6675	4.02701	3.65621	3.69386	20.0217	12.7879	16.9306	9.84291	7.53172	9.03615	6.52152	10.52
ACBD4	22.6509	24.0496	19.3303	18.5495	19.6081	20.8989	21.4993	23.9523	19.7479	15.5773	22.1764	16.0588	21.7591	24.2802	25.5209	19.2952	22.7462	31.4941	21.4343	34.1376	28.857	27.9843	27.1576	20.1589	19.124	21.4153	22.7024	18.2159	22.9762	15.8213
ACBD5	12.0481	18.9111	16.4396	9.35996	15.4474	9.44131	3.51651	6.9813	11.0054	6.36617	2.83416	14.9159	14.4437	10.2887	19.6853	15.2882	14.9721	4.94391	15.0077	5.74219	4.98801	5.68833	18.9567	15.2646	15.5637	14.7639	13.1954	11.8279	10.3656	16.6523
ACBD6	21.6251	27.981	21.6983	16.7411	16.4453	17.5478	9.57807	12.8749	19.2702	15.8761	7.97262	20.9768	24.2001	17.6636	23.2706	14.4373	17.9432	11.7038	27.0829	14.5711	14.0451	14.3315	19.4219	23.6056	22.3476	17.7721	18.4869	19.3399	14.9469	25.0333
ACCS	6.4607	11.6265	9.39335	5.65384	6.40298	7.34805	9.82048	9.50755	22.9664	5.61836	5.85327	4.83615	9.25035	9.50032	10.5009	5.31004	6.23864	17.3543	16.7681	14.1012	15.2685	3.53015	19.1104	9.56168	10.3586	9.50558	9.1538	8.50916	7.94641	22.179
ACCSL	2.13689	2.54065	1.90862	1.83139	1.48454	1.11246	3.01579	2.20693	0.470845	0.990418	1.41927	0.218793	5.07269	0.896377	0.957626	1.82765	1.25548	2.70674	1.61342	2.36456	3.75474	2.38497	4.94465	0.996897	4.08685	3.21265	2.7708	1.98546	2.37388	2.57025
ACD	50.2387	44.7003	51.7286	63.2934	42.5479	42.6386	60.0562	44.0262	51.6211	58.0664	60.6976	25.7843	41.5822	35.2257	27.1522	41.7223	39.528	48.9205	28.4641	50.8041	40.9867	44.5573	30.4449	26.5794	30.695	25.3275	35.5411	29.6061	28.7378	23.7239
ACE	0.593804	0.163129	0.401066	0.287973	0.319206	0.285714	0.221299	1.34244	0.390689	0.0763109	0.557489	0.449543	0.113701	0.460434	1.01453	0.174209	0.631732	0.32085	0.989429	0.372657	0.871009	0	0.564417	0.570589	0.260238	0.20415	0.034998	0.0695354	0	0
ACER2	1.45371	1.68961	0.830806	0.715841	2.20411	1.92353	0.764032	1.29773	1.73423	0.474232	0.2665	0.582015	0.471061	0.536504	2.03792	1.20291	0.654314	1.40312	1.83938	0.900615	0.257756	0	0.835133	0.545525	1.61725	2.85455	1.37746	0.576168	0	1.22457
ACER3	20.7528	46.5122	38.5463	18.1561	21.0661	19.4965	7.84587	15.5972	15.4487	10.0234	3.02246	17.2821	44.148	12.9806	36.2448	30.1377	30.6613	11.421	28.7068	7.29582	8.2915	15.4745	43.2417	22.723	35.1493	20.2748	20.8097	34.217	15.5055	32.4226
ACHE	3.52933	2.81177	5.00593	3.9709	1.89723	2.0378	4.29668	5.31926	2.1894	2.5853	3.00763	1.46954	9.3935	1.77881	2.04654	4.55588	1.68964	6.44142	2.77451	4.23296	1.25725	1.24822	2.73166	1.56524	0.98992	5.5209	7.15566	4.46353	4.68295	1.4757
ACIN1	68.7076	143.897	133.792	47.9768	62.2171	63.8219	22.1762	46.8129	72.1023	38.3004	32.0705	50.3394	75.5859	38.7296	89.0041	56.2771	69.7119	27.8221	74.3566	36.6885	43.1398	43.1246	113.714	67.1189	80.2453	63.7721	64.708	39.867	59.4519	79.0372
ACKR2	3.953	3.26349	3.38099	2.1305	2.00814	3.55893	1.67064	1.68907	4.04491	1.20979	0.291367	1.1878	3.09009	0.934158	4.03837	1.31515	3.60664	1.21109	3.98371	1.1722	0.845418	0.792717	4.59572	2.1869	2.5147	3.58325	1.32104	2.09976	4.24861	5.26605
ACLY	210.882	210.785	232.114	173.509	261.187	265.788	224.061	262.683	323.314	277.791	155.554	261.101	217.25	210.667	196.198	209.612	247.557	144.175	236.007	189.03	225.615	241.195	309.513	209.985	232.386	206.747	215.386	195.853	196.393	223.078
ACO1	31.1581	33.9287	23.4865	19.8467	29.8561	20.3063	15.1154	20.4312	17.8589	19.6047	11.7428	20.8851	21.2169	16.5922	21.7555	25.9599	18.8049	15.3778	11.6148	15.7588	15.7346	12.5999	24.1381	15.3677	21.7465	18.0896	17.2717	21.2657	19.3932	15.8236
ACO2	118.534	108.159	110.452	125.193	134.179	137.713	153.057	176.502	128.358	155.509	169.15	191.328	168.142	154.885	139.249	192.698	142.596	153.872	136.415	163.645	187.568	169.277	146.964	136.776	139.796	165.547	156.7	134.967	134.624	136.184
ACOT1	62.1527	35.4602	44.2574	46.1733	33.8803	40.9299	73.0644	61.3965	68.4898	75.8891	67.7901	74.8583	96.8977	102.344	73.5727	95.0385	71.8109	102.662	78.6912	117.945	109.598	92.8382	75.7366	97.4514	69.6131	91.2649	48.1587	58.3347	114.105	78.5942
ACOT11	5.64043	5.35384	6.4471	4.93774	2.85067	5.64534	4.74314	4.43579	11.3643	4.95787	13.0977	23.1093	3.88393	4.35605	7.78362	11.5516	6.18822	5.7307	6.45714	7.76536	5.33386	5.97819	14.7975	14.8166	7.0419	6.35828	3.00047	2.98073	3.01557	3.72189
ACOT13	5.55597	7.87014	7.48175	4.66811	5.47557	5.60558	1.70824	5.52666	5.67256	2.30714	1.15859	9.75963	4.53466	4.36866	10.0463	5.04281	4.77485	3.30226	7.73548	3.03641	2.24115	4.05279	6.69084	8.80894	6.49519	5.44988	4.99787	4.83079	6.15433	6.46452
ACOT4	3.28455	4.64263	3.27996	4.29565	5.01216	2.38333	3.61961	3.51314	6.46321	3.81936	3.95598	1.98526	3.79382	4.97043	8.50816	6.26868	3.71978	2.02918	4.28235	2.80381	2.68646	1.0305	5.4599	5.34116	3.269	2.00347	1.23646	2.7296	4.41841	3.94495
ACOT7	421.285	289.836	381.531	312.459	327.443	388.668	324.494	327.347	403.636	407.545	492.818	462.097	391.058	317.439	314.845	365.076	313.529	301.34	300.6	361.315	343.866	347.835	308.277	386.559	339.635	265.418	230.08	240.486	284.199	213.486
ACOT8	22.2758	18.1303	16.403	23.0693	21.251	18.3138	21.5919	16.151	20.943	20.5733	26.4261	18.0558	24.4603	24.7948	21.6852	21.6941	19.6817	17.4178	21.6917	30.391	24.5092	21.9543	17.4348	22.7485	15.9793	22.2963	19.8721	20.2005	18.8884	14.7014
ACOT9	17.4871	21.1261	20.9583	13.4506	16.9287	12.9403	8.36229	11.1086	16.4983	11.3473	6.75364	10.8453	17.0906	8.70272	16.9735	9.56187	16.8129	9.59181	16.455	8.10292	12.6549	10.3592	15.6198	13.2578	15.1053	14.9953	10.5589	17.6362	9.89279	17.9199
ACOX1	24.8413	36.3426	30.2719	19.5096	33.4682	27.6523	13.201	27.5376	33.3786	21.3904	8.92733	41.815	38.4113	22.7278	42.8352	37.5385	30.6786	14.4197	45.7952	14.5742	20.5067	17.2576	42.3683	33.0218	39.0631	35.6488	24.6372	29.459	25.1786	41.8846
ACOX3	17.869	18.3624	16.6544	17.8347	19.1253	21.4194	23.3676	22.4573	23.8385	22.0347	20.2625	20.7508	20.0578	20.639	17.5081	22.1931	24.7689	23.6014	22.3266	21.075	29.4518	12.8476	25.9727	22.418	15.3761	22.344	14.8859	19.6761	12.7699	19.6206
ACP1	23.5107	22.7908	22.6236	20.0219	26.5204	24.6436	9.87041	14.2058	27.7491	17.1683	4.95054	18.9448	22.0005	17.554	26.9809	13.5977	17.6622	17.8181	26.5583	14.1498	12.1607	17.2187	20.9433	24.0676	20.3467	14.9304	18.9155	12.6794	19.9335	21.4035
ACP2	79.4789	69.0417	75.1979	71.1903	102.635	91.3073	83.1003	78.8356	65.6693	69.848	97.7607	74.2932	79.5212	66.1426	54.3554	91.2666	68.881	87.5173	61.7648	85.4198	97.7328	73.1115	83.3903	69.5667	65.0669	70.1925	63.137	76.4844	59.4372	64.1904
ACP5	377.31	649.541	515.099	627.624	501.47	686.603	630.895	485.112	587.056	542.187	727.317	718.814	839.146	614.15	492.382	462.782	519.794	839.242	533.024	703.055	844.473	595.298	584.578	556.649	596.453	775.253	610.253	582.359	792.218	595.017
ACP6	2.97133	3.03519	2.61697	2.79064	4.7637	5.62056	2.745	2.60181	6.6634	3.86019	2.36044	4.13854	4.69381	4.90809	5.31496	3.48894	4.53019	3.96601	5.67424	3.92426	4.58206	3.15448	5.62583	6.24394	3.02625	4.17431	3.48649	4.44736	3.59947	4.81205
ACP7	2.78443	2.16732	6.37334	1.80046	3.74201	7.70358	1.2683	3.77693	4.62361	3.63797	4.15582	15.2828	1.95492	1.70924	4.37287	3.53987	1.91314	1.00301	3.1327	1.7798	3.8898	2.05162	5.54533	2.33255	1.383	1.75503	0.765849	0.869497	3.51864	1.848
ACPT	0.619577	1.15219	0.826218	1.52547	0.610612	0.819816	0.521014	0.79014	2.41452	0.774793	1.66589	0.595338	0.803073	0.584355	0.407142	0.307612	1.53379	0.660967	1.27672	0.511795	1.09857	0.463538	0	0.542512	0.919036	1.03638	0.803373	0.982262	1.24218	1.40917
ACRC	5.64239	2.99137	6.49649	3.27402	4.87784	6.2871	1.75849	5.25158	13.1003	1.18944	0.0786377	1.54565	4.95182	2.74403	7.66707	2.28942	1.44804	4.11849	8.60656	4.78349	6.38882	3.85107	9.61066	6.27787	5.2493	4.86666	1.86114	4.20782	6.19201	5.52849
ACSBG1	4.50922	1.83433	7.62378	2.22045	2.73475	1.9506	1.30346	3.73786	4.66212	1.28713	2.41106	8.93641	4.33785	0.970764	1.48157	5.59691	12.5581	6.1276	1.99693	4.09062	5.89649	8.01225	4.9219	11.9861	2.25742	2.78751	6.01553	2.234	0.904044	2.65891
ACSBG2	1.13928	1.7214	1.93976	1.82328	1.40349	1.88435	1.75142	1.88878	1.61963	0.905917	0.90505	0.296483	4.19934	0.759166	1.9465	2.45109	1.45824	2.25715	2.27556	1.14695	1.64129	4.15522	1.91441	1.1579	3.29535	0.807849	1.6619	0.733762	0.742339	1.87141
ACSF2	95.7369	122.604	116.626	179	103.43	73.1307	105.083	74.1265	62.4932	94.7356	118.233	105.044	196.851	104.5	94.782	72.313	54.5802	102.459	89.1599	147.225	124.294	66.9411	117.8	66.8171	98.2935	93.5481	92.2641	103.856	103.586	60.1839
ACSF3	28.1089	30.8824	34.3888	32.7325	28.0344	39.9813	37.0861	46.3914	39.0398	36.9951	33.6789	31.8481	34.6618	31.1595	30.5046	20.0146	29.1897	31.9498	45.4141	32.9388	41.1382	30.5356	31.3157	31.0438	20.6004	28.2888	37.6221	37.076	28.997	33.689
ACSL1	23.4405	32.7786	32.8387	20.2524	36.7809	32.7189	23.5524	34.8228	26.6113	30.6347	12.5237	61.1923	49.9285	30.1369	58.2671	49.1947	52.3416	24.3129	54.6711	23.6556	20.6058	46.7138	63.8456	43.3121	57.9192	45.3666	37.486	29.898	37.6147	43.0842
ACSL3	33.4182	44.8327	47.6527	44.3842	56.0626	80.426	24.8192	35.0804	50.0142	31.6493	13.7381	102.145	36.5194	60.1227	63.7018	34.9008	48.2272	17.3191	48.0321	25.9318	15.1641	39.3527	66.6135	58.4612	77.9073	34.9956	35.9866	34.2442	27.9655	55.829
ACSS1	31.1666	37.99	38.3328	41.3094	46.5754	55.197	59.8292	85.0075	64.1369	63.757	58.6357	43.2052	39.8131	55.0353	48.897	43.5683	49.5366	56.0674	58.702	61.3048	85.0331	52.464	58.235	47.6844	49.2641	53.8046	55.994	51.997	56.8616	66.7177
ACSS2	60.5736	46.1296	47.5944	43.6038	62.4542	63.3315	49.6973	54.144	58.1632	60.0089	56.5266	76.2854	37.3401	50.0574	31.1377	55.118	42.6139	53.2971	37.0424	58.3343	81.1665	47.9118	81.3924	38.7182	34.3029	44.217	40.8485	48.5703	39.6275	47.6854
ACSS3	1.39324	0	0.431302	1.48648	0	0	1.90386	0	0	0	0.2767	0.362575	3.48477	0.371359	0	0	0.254759	11.2712	0.163695	0.534334	1.60573	0	0.520258	0.566405	0	0	0	1.79466	0	0.381431
ACTA2	29.0158	18.2673	31.2511	33.2148	17.2767	30.3947	23.5421	91.1983	70.9368	38.6677	24.8512	39.3282	79.8156	28.8412	87.4439	21.215	48.7455	39.1227	74.8589	26.5451	101.891	48.5044	23.4757	50.8702	26.6646	128.164	104.934	60.7356	88.2295	45.5108
ACTB	15893	11829.5	13958.9	13194.8	13887.1	14236.4	13294.8	14761.8	14254.4	14562.2	14792.6	13200.9	7845.59	11066.7	6209.21	12425.9	9713.83	7375.98	6073.12	9119.68	8915.11	10212.3	10301.8	8287.12	9483.27	5057.27	9252.63	5046.28	6778.19	5363.36
ACTBP11	3.77837	21.1567	31.3744	33.4353	22.3422	16.4689	6.68168	7.00102	13.328	11.1537	7.76874	7.8662	0.234066	0	0	0.239086	0	1.17423	0	0.340958	0	0	0	0	0	0	0	0	0	0
ACTBP2	164.687	123.575	170.812	177.134	150.444	151.565	172.361	165.887	157.138	193.743	215.45	162.384	41.7751	57.0233	33.5058	55.3765	26.4053	31.4946	28.4874	46.4942	31.3342	58.5209	43.6051	37.6884	52.427	16.0128	29.1849	14.927	13.9398	24.4041
ACTBP7	2.00387	9.08329	29.2246	7.12656	7.02178	9.42754	2.73828	9.22825	18.4162	5.03598	1.06126	3.47656	2.34483	1.42431	7.86179	0.958048	4.39697	1.76448	2.0928	0.341565	1.53965	0	7.31648	2.71549	7.51357	7.78877	4.33053	6.88326	4.64248	4.87647
ACTG1	10324.9	8413.41	8056.41	8046.65	9617.95	8861.09	9142.16	8992	8557.31	8903.72	8886.29	9119.3	6727.1	9031.42	5261.49	8429.33	8133.15	7052.68	7250.32	8648.57	8891.13	7445.57	7855.44	8114.36	6840.01	5113.03	5891.71	6677.5	7179.85	6782.65
ACTG1P10	2.08166	6.98954	4.29608	0.246773	0.683845	0.612093	0.316063	0.383459	0.239138	0.163483	0	0.722301	2.92302	0.986401	2.89796	0.622023	1.1842	2.59672	1.19572	1.508	0.799709	2.24957	5.35488	1.69254	3.5681	1.96811	1.19963	2.68142	2.41134	4.3059
ACTG1P11	0	0	0	4.27214	0	0	15.5031	7.00724	0.229998	1.25787	1.76719	0	0	0	0	0	0	0	0	0	0	0	0	0	0	0	0	0	0	0
ACTG1P14	0.223049	3.03316	1.65717	7.37724	2.41804	4.1319	6.40071	4.06767	4.61226	4.25668	3.18945	3.25057	0.469801	0.475618	0.254058	0.959755	1.95769	1.17842	0.524132	1.02652	2.05653	0	1.6658	2.90169	0.860225	1.68706	0.433825	1.72388	0	2.44258
ACTG1P17	1.84129	3.24579	1.14	0.982251	2.41952	1.62424	1.25805	1.52631	1.90372	0.650725	1.70652	0	5.81736	1.30875	3.49544	2.97106	1.79565	3.4453	1.87492	0.941556	0	0	3.20863	4.24178	6.50944	2.90141	0.397917	0.790597	0	2.01637
ACTG1P19	1.56974	10.8426	10.2742	21.0544	13.4812	23.7378	11.3381	10.4097	19.4756	9.66864	7.66021	9.5707	0	0	0.127712	0	0.328036	0.888566	0	0.344014	0	0	0	0	0	0	0	0	0	0
ACTG1P20	1.06949	21.8154	67.5403	15.4043	17.9183	14.1514	16.076	6.2058	11.6105	18.5204	84.5364	8.34968	2.25264	2.56559	2.43635	3.73905	2.34672	1.05944	7.03681	2.05085	3.6978	5.20093	3.19492	2.60873	1.54675	4.04462	4.85365	0	5.57494	3.51356
ACTG1P24	3.33199	3.72115	1.61448	1.39107	0.99941	0.958444	0.395926	0.9607	3.44497	1.63833	0.23017	0.452405	1.98336	0.849504	2.64015	1.09087	2.64898	1.33941	1.22551	1.44456	1.66963	1.40899	2.16385	2.59136	1.39678	0.547867	0.939222	0.373217	0	0.951865
ACTG1P3	0.673954	7.46764	3.05996	0	1.5498	0.297255	0	1.11733	2.09042	0.317574	0.356929	2.33851	1.41953	0.239517	1.27941	0.483324	0.164313	0.29672	3.37853	0.861578	0.258913	0	1.67776	0	4.11541	1.69917	3.64117	2.89377	0	3.44417
ACTL10	13.9446	12.8655	18.948	18.8275	8.26998	18.4512	19.2238	19.8449	25.6451	30.5281	32.9388	12.9741	19.1041	26.7085	11.3853	25.9521	18.7738	29.5014	19.1386	26.1247	29.5824	32.4058	14.1928	20.8698	21.1786	23.3343	14.5609	17.6443	19.2979	12.2975
ACTL6A	14.941	23.6203	16.4453	19.6308	23.1097	15.5595	15.029	12.4998	14.1603	14.374	5.11035	11.5926	18.1024	12.611	17.4514	12.0542	16.5438	9.45594	19.3425	9.31147	9.00841	17.4917	15.8077	17.716	18.8072	9.61351	11.2562	10.1575	9.37478	14.3165
ACTN1	288.848	202.592	183.289	144.147	236.965	147.892	120.486	139.171	127.311	127.926	139.713	109.57	102.463	66.1177	78.5586	100.693	115.483	60.8464	90.9192	79.651	74.3307	106.333	119.662	88.1452	109.764	81.1532	106.959	79.4926	85.245	64.1021
ACTN4	0.871558	11.0995	0.256957	0.53136	7.68961	5.5465	0.396993	21.33	0.25746	0.6747	4.35204	0.518428	17.5269	10.9295	2.17454	3.43769	4.82654	12.7724	1.48238	2.29206	29.7995	4.03655	3.4095	2.22715	22.8888	2.74672	14.5299	4.70451	35.0472	2.36335
ACTN4P1	6.38158	9.12108	8.96996	6.07256	7.64907	4.1079	8.4847	8.57827	9.8078	3.65724	3.01434	5.02707	0.544918	0.183888	0.589359	0.37107	0.504602	0.683418	0.162116	0.793768	0.397558	0	1.2881	1.40235	0.332589	0.326134	0.447279	0	0	0.755501
ACTR10	19.2088	20.4819	20.4737	14.7221	25.2811	21.1539	11.7953	14.7136	24.3852	17.7018	4.10464	23.3491	22.7901	17.8875	26.6567	14.582	17.7842	12.2038	22.1689	14.9903	10.0183	18.0321	18.4315	22.2905	22.6817	16.0345	13.1629	17.148	12.6746	24.4302
ACTR1A	141.358	132.126	136.908	130.367	162.76	164.71	142.681	163.654	184.535	165.212	162.97	156.96	150.618	134.99	126.344	181.229	171.126	145.5	137.699	169.166	182.525	161.323	158.172	147.601	156.159	172.227	126.977	160.171	157.246	127.517
ACTR1B	123.833	155.595	140.48	163.326	138.756	172.327	160.939	179.475	158.899	138.844	159.969	88.8184	169.782	172.76	152.63	162.16	170.829	176.189	157.43	193.088	239.659	189.791	160.147	145.504	158.025	165.676	151.086	154.049	193.064	164.226
ACTR2	102.347	131.431	117.022	87.8272	148.073	106.093	60.584	85.8604	97.1057	67.6676	17.1467	94.326	129.936	102.485	158.215	109.504	147.962	50.9817	152.281	48.6735	42.5807	71.8674	138.398	113.941	158.05	108.04	60.0508	102.696	105.417	149.912
ACTR3	75.673	68.9001	63.9496	51.9023	84.1666	52.8606	31.3577	36.1706	58.8825	40.2541	12.1401	104.603	67.3516	67.2162	67.3035	76.9893	62.8956	23.8515	66.5324	26.4213	20.1045	37.2776	63.1205	58.1716	78.9307	49.3383	40.4591	35.8255	33.5547	56.555
ACTR3B	7.33199	6.75085	4.96506	5.98921	5.53233	8.64048	4.38336	8.54685	9.12042	6.47795	2.54825	5.36642	8.32481	5.49644	7.43788	3.14254	4.77616	6.96047	8.77605	4.04218	6.33764	5.01404	8.98365	5.49571	6.29604	5.30734	4.45641	3.68924	8.3605	7.65279
ACTR3C	1.77595	2.08708	3.17649	1.47373	1.55578	3.39432	0.269648	2.61716	2.44823	0.139475	0.470276	0	3.63672	2.10386	3.59618	0.21227	1.44328	3.64885	4.63691	1.05951	1.81938	0	3.53689	2.88796	1.71231	2.6119	2.17485	3.05018	6.17167	3.67355
ACTR5	11.6024	16.8513	13.3646	19.3839	13.7392	17.2563	10.6927	13.2709	15.6225	16.0837	11.432	10.6732	13.4976	9.78106	13.4715	9.57841	9.86761	8.31564	14.2026	8.00263	7.77435	4.37383	17.3972	8.77546	14.2218	9.18379	7.69706	8.57326	13.1274	10.2433
ACTR6	2.74052	2.28045	2.18856	2.33066	3.05315	2.6277	1.11262	1.87664	2.93611	1.43173	0.189312	1.55041	3.09528	1.94791	3.212	1.84786	3.3117	2.04592	3.57456	1.82028	1.831	1.35203	4.56801	2.971	3.33161	2.36573	1.41625	3.06967	0.621109	3.4578
ACTR8	14.1155	21.1448	17.7038	10.7941	18.5682	12.9058	6.04323	13.9606	12.9656	12.2036	4.86074	18.3511	15.1206	11.5939	20.3905	12.6427	14.3121	8.12164	20.4994	6.52877	7.8199	7.07055	16.9665	13.1024	19.217	14.8919	15.2392	12.1736	14.5264	20.2342
ACTRT3	6.11612	5.46927	5.56412	4.39465	5.04351	4.95475	2.72902	3.72481	7.22686	2.20559	1.68566	4.28769	1.84031	3.46003	2.9856	3.22248	3.28658	2.30806	3.34367	1.91481	2.87709	1.21398	5.12701	2.84163	1.44415	2.59622	1.61846	2.25094	3.90385	3.00712
ACVR1	50.8514	53.1254	51.2736	30.8474	60.7114	59.9805	36.3323	50.824	44.464	33.6833	22.2759	46.8842	35.1921	34.9308	48.9845	26.7258	40.1688	25.5226	52.372	26.6905	31.6476	21.1963	46.6579	46.6618	42.0249	31.3191	35.323	31.6284	35.5955	57.755
ACVR1B	21.6053	27.2876	25.587	24.0559	27.8443	32.986	30.2048	32.6962	32.7623	26.1173	22.7525	25.4311	27.8873	26.7265	25.1453	22.5559	30.7133	23.8169	30.3313	28.2575	31.3488	23.1685	29.7472	26.26	27.0804	32.0543	29.9899	29.0433	26.5672	28.3916
ACVR1C	0.997267	1.34821	1.88482	0.840002	0.620738	0.902863	0.358621	0.43509	1.35669	0.222595	0.375269	1.85766	1.54774	1.06326	0.836986	1.75033	1.34366	0.554608	0.764696	0.50325	0.24197	2.04198	2.86156	1.53635	1.87245	0.843618	1.73548	0.0676103	1.09441	0.862179
ACVR2A	1.64892	5.43589	4.13002	2.79883	3.10239	4.41325	1.0242	3.04436	3.71964	1.19197	0.416791	2.61368	3.3744	1.5183	3.75632	2.21722	2.741	0.965208	3.15261	1.02045	0.691054	0.728972	4.05823	2.34622	3.75778	3.54313	1.74933	2.70328	1.95348	5.12986
ACVR2B	2.62279	3.57863	2.12577	2.1708	3.32112	3.74386	2.21558	4.13743	5.09475	2.43806	1.26276	3.905	3.83352	2.21165	4.68028	2.86413	3.04609	1.99453	5.21439	2.26172	2.05183	0.927606	6.61235	2.76581	5.05759	4.208	4.05008	2.70276	4.97156	5.69213
ACVR2B-AS1	0.298285	0.75116	0.246238	0.53041	0.979897	1.44719	0.951079	2.80228	3.084	1.40555	1.50075	1.656	1.30889	3.39225	1.07589	1.81827	1.16357	1.31326	2.00932	1.9829	2.63562	0.483519	1.26235	1.94022	1.82144	2.72614	4.12556	1.66498	1.03658	1.63324
ACVRL1	4.16524	2.3226	10.6838	2.90974	6.69501	5.24894	5.96281	8.30298	16.8158	9.60323	8.94189	1.39365	2.21939	2.48477	4.7443	2.00028	7.07225	3.43842	3.65872	4.18378	1.71446	3.61706	3.85137	3.66886	1.72113	3.56298	0.578663	3.32139	1.55087	3.69248
ACYP1	10.1953	11.0914	5.21815	6.81662	6.29662	12.9507	3.5294	4.73273	16.3035	6.14931	2.59176	6.93372	8.01699	5.79732	8.9805	3.72889	5.86617	4.66823	7.66639	3.96223	9.40017	2.64426	9.84767	5.96848	9.6989	5.01238	2.99648	3.85228	3.54301	14.142
ACYP2	34.8837	31.4782	26.4828	19.9382	23.9424	19.965	15.984	21.802	33.4903	11.8879	5.66332	14.9139	38.5958	16.7142	36.2645	18.3158	24.35	20.569	35.3257	19.1122	18.8255	24.5707	38.7164	32.6399	34.6345	30.4287	13.9106	35.5729	28.1416	35.1688
AD001527.4	114.081	79.0827	85.8346	92.3713	78.0647	71.9471	71.3299	57.8095	82.187	94.6183	97.5375	70.4041	98.7883	70.2398	84.2694	56.68	67.6345	76.6827	79.8609	88.042	70.025	87.3442	60.2574	101.598	69.2018	62.3531	50.0807	60.0991	72.779	66.6129
AD001527.7	7.84712	2.55732	2.47684	4.02195	3.86678	4.47903	3.67947	4.71915	4.93155	1.03316	2.01682	1.28133	7.69692	2.62474	3.98707	2.85515	3.65751	8.63709	6.07419	6.90417	7.44789	8.23068	6.09028	4.87904	2.22527	2.18208	1.49632	2.18016	2.40615	0.336991
ADA	8.89254	14.7159	17.5657	16.0386	18.7797	13.0272	20.108	11.7591	14.9951	22.2233	18.2494	9.2567	14.9394	8.07011	13.3845	11.6157	6.65897	22.8614	10.1993	14.9816	9.8827	15.9592	8.38058	10.1568	7.34903	8.30738	5.83388	9.95462	12.6922	5.79649
ADAL	3.23003	8.39093	7.57828	5.68318	4.69117	4.49888	1.54871	2.44263	3.69109	2.44325	0.495185	3.95218	5.99765	3.53439	7.64861	2.19449	5.7197	2.95643	5.80575	1.9125	2.0899	2.75572	9.01433	6.174	9.50675	3.42887	2.86562	3.57671	2.95389	6.1435
ADAM10	7.26598	12.8209	9.86353	6.63256	13.0018	8.30501	2.89536	5.61709	6.23102	5.69378	3.05677	11.2048	10.7781	13.4476	14.7877	13.9605	11.6742	5.19449	10.9536	6.75385	4.26192	9.8664	16.4958	9.96276	17.9332	9.67607	10.186	7.33821	6.09548	12.3676
ADAM11	3.65528	3.02628	6.88233	9.50931	5.42825	5.23414	8.96348	9.7126	7.24783	8.03396	11.2969	13.4477	2.87394	6.80667	2.73761	5.89809	5.56677	6.05142	2.96509	7.8927	7.50214	4.38302	4.45006	5.69974	3.42773	3.02982	3.70079	3.93444	4.69821	2.35784
ADAM12	6.93513	40.6049	17.9418	12.1559	12.5711	9.9958	8.12298	11.9082	13.0602	33.0875	6.49312	16.5009	40.3655	5.87562	52.8264	26.7104	18.297	12.2678	14.8997	7.83676	9.27736	10.8403	16.9254	12.3852	13.4926	18.968	28.8239	21.5355	21.3031	19.9357
ADAM17	4.65057	9.39096	6.96061	3.8334	6.48226	4.0257	1.46501	2.90629	6.87537	3.14373	0.886205	5.30853	5.75209	3.42138	7.35159	3.69359	4.63068	2.30583	5.86238	2.30032	1.87009	3.38178	7.8336	4.31134	5.44774	4.3284	3.71014	4.47886	2.64321	6.63171
ADAM19	22.3122	7.45571	8.50107	5.83688	65.7566	24.9812	8.64846	35.746	32.7178	5.2316	10.0555	3.46155	2.93722	4.74629	3.84877	1.15393	4.23677	3.47124	7.66288	3.04437	9.27224	2.08662	10.0141	8.4602	5.37816	9.22911	4.45094	2.76353	4.47333	5.05122
ADAM22	4.59625	6.65536	4.97996	7.56006	5.09596	6.5885	4.44886	3.4925	5.54412	2.70725	0.456411	0	8.77333	5.00248	17.4508	4.94428	6.7235	10.2444	6.48029	2.57067	3.53148	1.86263	6.57918	4.04851	6.46266	9.05319	6.45636	7.64732	9.98285	11.7443
ADAM23	25.2951	105.826	102.074	26.8214	22.5475	25.4249	30.5711	48.7854	43.1582	25.7303	5.20167	33.715	40.5948	9.72376	77.756	19.2863	40.4801	12.1748	41.6352	10.882	14.1047	14.2153	53.4424	16.6372	12.7768	28.1161	25.1677	48.1466	46.5253	34.1879
ADAM8	15.1357	8.28031	2.58512	6.40375	2.82903	5.1795	0.713203	1.73056	4.58677	0.553353	1.45116	0.814942	3.57274	0.556458	1.33758	0.701802	0.95435	0.344678	2.69816	0.800666	2.40608	0	1.94893	1.27308	1.76126	2.96071	1.3535	0.672296	0	1.71465
ADAM9	57.4341	59.2339	39.617	27.7783	60.7132	34.0563	12.2936	23.4096	21.7445	14.6547	5.91624	35.7848	23.2782	28.8069	35.4578	18.2978	24.5773	10.0333	29.8763	11.5162	6.59187	6.3741	32.5261	22.5256	31.4218	15.3778	19.4291	17.8048	17.3917	26.6848
ADAMTS1	21.1112	21.0287	18.8002	12.3419	17.0293	10.9057	3.16146	7.49137	13.9035	12.9287	4.02041	25.7387	5.10138	4.87548	4.32336	4.10253	4.81208	3.22287	6.06509	1.52503	2.58307	2.46111	5.45347	3.61522	7.45872	7.72409	5.32007	3.44577	6.40679	13.3011
ADAMTS10	9.28301	11.6673	14.4208	8.10345	3.32679	5.86241	6.91918	7.48517	7.02383	6.2333	14.3802	0.439234	7.06556	3.41906	5.47902	2.99578	7.93161	4.37496	10.1533	4.38552	9.96929	5.1299	7.31098	5.1119	3.53945	5.66492	1.5046	7.12021	4.83895	5.77596
ADAMTS14	23.4737	4.19268	0.835786	9.52173	31.8555	19.4498	9.01837	16.1634	4.03203	23.2176	28.895	6.47957	1.46114	6.71651	4.44195	4.11441	2.41353	13.9172	2.64343	16.7397	4.32167	6.56468	3.80863	1.64638	6.58006	4.75064	8.65466	0.772828	7.03676	2.79232
ADAMTS16	5.97796	5.2293	3.31156	1.84626	8.99222	2.08157	1.93473	1.82566	3.74093	1.77908	2.37446	1.63757	10.6031	2.01269	12.7221	4.56912	8.39952	8.51906	7.09757	5.91264	4.71397	1.53004	10.8088	8.18614	6.21876	3.86707	5.20154	12.5637	1.64007	7.92456
ADAMTS17	29.5196	33.7115	43.3538	48.3412	31.1222	39.5141	37.5241	157.063	132.374	63.08	17.9969	7.50346	26.0272	17.7493	17.3982	2.21545	9.54021	47.1503	28.5532	15.6655	41.538	23.3692	29.2239	29.8625	13.8999	51.9244	21.8087	51.2892	32.2068	97.3555
ADAMTS2	62.6766	48.7146	61.8076	98.7834	48.9441	47.6044	39.5537	114.141	39.0634	100.916	59.3786	35.4403	53.8157	95.7937	67.4691	78.2381	18.3615	19.8919	83.7121	35.9679	75.3318	37.6656	82.2367	38.1778	90.747	46.3186	40.2537	57.0227	38.4048	31.9506
ADAMTS20	0.864959	1.30691	0	2.76852	0	0	0	0	0	0	0	0	0	0	0	0	0	20.564	0.813008	4.64418	1.99375	8.41257	0	0	0	0	1.12155	4.45667	0	0
ADAMTS3	3.63176	5.48743	0.899419	3.87479	2.14753	0	0	2.4084	3.00393	0	0	0	6.88451	3.87208	4.55033	1.5627	3.18758	25.903	1.02409	3.34283	0.837128	0	8.67939	1.77173	2.80129	0	0	3.74251	0	3.18167
ADAMTS4	2.96779	2.88756	5.59591	4.31781	5.11849	9.34137	2.2428	5.47935	15.4584	5.73684	3.82222	6.10844	3.04261	2.34916	1.90787	5.36923	2.56535	1.90055	4.63867	0.551856	3.36858	4.48277	4.21459	5.66697	2.66634	0.977815	1.86579	2.20104	1.64078	5.09657
ADAMTS6	7.11126	7.4387	2.70943	3.50175	3.23462	2.17143	1.495	1.81378	2.26227	0.386642	0	0.569421	9.21735	2.04126	7.16528	4.70752	1.60039	31.0678	3.34207	3.77626	3.15222	5.3203	2.85971	2.6686	2.10967	2.5859	4.25575	2.8185	0	0
ADAMTS7	97.3184	27.165	36.5301	33.4622	77.6043	52.1456	38.5823	44.0098	50.9125	33.4365	121.953	8.99558	20.7515	13.7938	24.6643	18.2582	23.4481	23.5496	23.4343	24.114	31.2526	22.8236	24.6471	18.5754	19.1062	21.9988	23.7306	13.8184	19.0283	15.0381
ADAMTS7P3	10.2579	5.01444	2.24152	3.5408	13.9748	3.99207	9.48229	1.50055	6.55057	0.639742	12.2234	1.88434	0.953196	1.44749	1.71822	3.40774	3.08935	2.39093	2.26865	3.93407	2.78171	0	1.35192	0	1.16356	1.99671	4.69441	0	0	2.64311
ADAMTS7P4	3.32217	3.86127	1.89865	4.08979	2.01483	2.02885	3.14288	2.11836	1.32108	1.80628	0.609035	2.39415	4.03694	2.31592	8.58682	3.29882	3.36444	4.5567	4.08344	1.86216	1.76715	2.48549	11.4512	8.72684	6.65262	5.31545	6.6272	9.21704	5.32844	1.1194
ADAMTS9	7.34891	20.3805	29.4883	8.43618	14.1184	9.60088	4.57621	18.8151	11.0605	7.10109	1.18238	4.64801	13.0786	2.87621	20.0258	5.3036	8.36879	10.5665	10.8422	3.21088	3.53797	5.4285	13.4083	9.90824	11.1216	14.5997	5.12633	20.1308	15.517	17.8271
ADAMTS9-AS2	3.24934	8.59181	5.02944	2.60008	0	0	0	1.34675	0	0.57417	0	1.6912	5.13298	0	3.70107	4.36922	5.34736	17.7034	5.34481	3.73854	0	0	1.21335	3.96292	4.69934	14.5924	5.26656	5.23191	0	8.00618
ADAMTSL1	1.90797	1.44143	0	0	0	1.2623	0	6.32634	0	0	0	0.993049	19.5911	1.01711	3.80313	0.513109	5.58204	55.4411	0	6.95152	4.39789	0	0	0	1.83959	0	1.23698	11.0596	0	7.31285
ADAMTSL2	36.134	23.052	0	15.4208	53.8124	32.9372	0	1.33124	2.49062	13.6214	92.4941	0	0	0.856112	0.91461	0.86378	1.17462	10.0755	0	0	0	7.80974	0	0	0	4.55506	0	0	0	0
ADAMTSL4	2.9367	2.12617	3.90157	1.89298	4.3413	3.60245	3.26054	4.71653	5.34511	3.69734	5.3949	2.83405	2.44841	2.03842	3.1359	2.1225	2.30455	2.38385	4.38487	3.85984	2.89098	1.19009	3.10705	3.13392	2.50702	5.20594	2.20142	3.82221	2.71081	4.01992
ADAMTSL4-AS1	135.655	147.424	120.992	114.314	160.472	112.803	117.457	142.852	119.148	121.608	59.2793	140.038	143.864	97.4218	181.015	145.965	165.641	83.8686	140.212	106.86	110.341	134.54	150.994	147.502	157.808	197.541	136.601	185.803	164.397	168.443
ADAMTSL5	19.4097	15.3618	22.4321	14.1344	13.1169	10.7622	11.3671	13.0758	13.8245	7.7959	19.2862	14.4959	9.76624	10.1171	9.3696	13.0248	9.64458	15.3411	10.8884	15.077	15.0552	4.49471	11.4585	11.7735	10.0997	8.03944	10.3466	8.88957	5.46033	5.93798
ADAP1	7.46805	7.6352	7.66005	9.97167	4.61284	5.20708	8.73844	13.9874	8.38398	10.1567	10.7285	3.69298	6.65608	4.87109	8.61663	3.51166	5.28778	10.74	8.21044	9.88439	10.4796	8.33624	6.06719	7.02954	6.05065	5.36949	6.90017	8.04523	4.0405	9.56566
ADAP2	8.11917	3.60815	0.591394	2.03823	0.470687	4.42366	0.652635	2.37539	0	0.337574	0.379407	0.994313	5.53272	1.7822	3.80797	2.05505	0.698642	5.67733	2.24456	3.66335	6.60523	18.5804	12.1273	5.82483	4.60483	0.903092	1.85783	3.69121	0	0
ADAR	65.1696	112.058	84.693	48.0344	70.5115	38.3251	22.3937	47.4716	42.8707	57.0713	37.8242	98.7557	89.8374	49.3552	88.3955	67.7128	87.0993	34.8668	102.331	39.912	40.6435	64.3722	103.413	88.1888	92.1568	93.0826	74.4705	82.1461	78.8019	92.7345
ADARB1	18.0028	68.8094	32.5379	23.8973	48.9904	27.3279	57.6814	37.9376	83.4756	23.5303	22.1327	54.7734	46.5474	10.4585	18.0022	21.3825	22.3398	11.8464	16.0861	34.3361	44.0298	16.6607	24.7417	29.5117	15.3944	23.1935	20.4097	19.8174	58.9678	26.2272
ADARB2	4.91794	2.47693	3.47984	43.7253	3.46198	1.54937	11.5206	33.3898	27.3605	5.29688	1.48832	0.731334	7.89218	11.1109	15.3378	5.16437	10.9624	16.7031	3.41189	22.5436	5.66797	35.3044	18.1894	7.23565	7.90283	10.4064	3.34025	16.2897	17.0905	45.9056
ADAT2	2.05593	4.36658	4.22698	2.50392	3.61272	4.31155	1.48422	2.92615	4.97321	1.6588	0.493056	1.49405	3.26818	1.7267	3.77774	1.15797	2.87979	1.89572	5.35982	1.50259	2.92832	1.50913	4.75115	3.45364	4.03932	2.62228	2.31373	2.52336	2.22427	6.94543
ADCK1	32.1244	43.0342	38.0016	36.8653	32.7475	41.0459	47.0657	48.1338	35.2682	42.447	39.8145	43.5524	60.6289	39.3112	45.3294	40.0195	40.9367	39.514	42.9059	44.5817	53.4363	45.0946	56.887	50.5336	40.659	48.9502	42.8708	46.357	42.583	42.0698
ADCK2	46.4649	32.1479	30.8946	48.3018	32.2052	36.99	44.6544	46.1881	46.3635	43.8344	60.6357	43.1535	48.3308	47.2761	41.1605	52.8057	47.0346	53.4949	41.2528	62.6631	49.5926	50.1098	35.6633	47.3987	36.3825	34.0978	24.4025	36.3783	46.0044	34.2703
ADCK3	53.6652	73.6369	73.7773	76.7927	76.7649	75.482	90.6559	97.1433	114.028	98.2632	98.9151	46.7723	127.348	57.3664	81.5011	99.3207	125.069	124.647	102.208	101.665	128.407	94.5257	112.978	85.0915	82.1625	129.841	115.427	93.0766	129.224	121.701
ADCK4	49.2701	42.024	40.9645	54.074	57.4976	62.3183	65.9168	97.534	62.9598	65.5029	99.9009	67.9689	73.5127	67.7044	52.1907	108.164	76.0863	100.52	70.6661	123.772	111.815	86.911	107.874	66.87	75.9442	94.9111	72.2679	84.3876	96.8421	78.0473
ADCK5	48.3773	38.4628	51.1709	56.5527	37.6857	46.952	55.4156	49.876	47.625	46.5004	62.1552	34.7576	54.2552	40.9455	35.2708	57.4934	64.0776	62.9509	32.0062	73.5803	84.0774	40.7281	55.2231	39.7823	31.9812	41.8834	45.3673	22.8538	33.3171	30.7727
ADCY1	7.89935	2.87499	4.56947	6.64394	13.3539	37.079	21.8252	52.3846	38.7495	58.0346	13.6957	121.062	19.735	55.6655	73.8192	33.99	58.9998	22.314	102.702	42.1704	35.353	72.9033	17.9998	133.003	42.362	8.61325	38.5409	16.4884	16.2303	73.6868
ADCY2	1.88018	2.14311	3.10422	1.33733	1.9505	2.72788	1.1494	2.02338	3.93902	3.82361	1.71636	8.70427	2.31877	2.01338	1.66253	3.22897	3.17257	1.23078	3.25546	1.81536	0.627267	0.96245	4.17556	2.40036	3.10084	1.85558	2.41654	1.50837	1.03166	3.26904
ADCY3	40.0572	33.1059	32.8714	32.5077	38.1108	48.9138	47.1038	42.7624	54.729	36.4064	57.002	46.1106	22.8453	29.1266	29.4019	30.8792	36.6011	23.4186	35.994	29.6008	22.6036	24.4701	33.7626	27.8982	34.9925	25.0982	29.6176	27.4068	15.49	22.6055
ADCY4	3.59087	4.31837	4.35571	3.0102	3.39446	3.15143	1.80253	1.21494	4.20512	1.70932	5.35591	4.34819	2.89413	1.85564	2.62934	5.67591	2.7604	1.66967	1.82536	1.44743	3.71621	1.78187	7.5801	1.72795	3.32087	3.22178	1.2828	1.41596	2.29201	1.36427
ADCY5	3.85817	3.13897	5.23681	2.95533	2.48614	1.99621	4.22449	6.19135	3.83557	3.40876	5.04931	1.57042	2.39622	2.26768	3.19731	3.07282	2.89427	3.1686	3.87053	2.94038	4.13303	1.08244	3.67562	2.41306	2.43224	3.81139	4.13684	2.96275	1.03136	3.30419
ADCY6	37.2522	33.3382	37.6874	32.8763	38.9328	40.4302	46.8467	59.876	55.3105	40.2071	48.4673	35.8108	45.1089	37.1034	37.3344	40.5232	44.1283	36.0005	43.464	50.2296	55.2002	42.648	56.8478	36.4146	47.0248	41.2692	49.7632	29.32	33.7667	46.0983
ADCY8	0	0	0	0	0	1.24289	0	0	0	0	0	0	9.89228	0	2.13981	0	0	23.5725	0	2.52172	0	0	0	0	0	0	0	0	0	1.02864
ADCY9	113.962	127.367	140.992	117.212	132.725	148.013	190.525	267.395	165.774	144.658	126.101	136.335	176.891	102.088	172.656	170.406	160.998	124.917	195.05	153.203	202.145	153.511	154.715	137.362	160.524	299.966	243.546	204.342	209.665	188.238
ADD1	141.256	169.205	173.478	133.681	182.843	162.942	173.705	207.506	184.013	170.523	139.519	179.717	150.802	143.984	135.04	157.046	174.011	140.563	162.075	145.76	175.24	157.964	167.49	134.021	152.636	161.601	192.133	159.605	151.546	153.346
ADD2	0.723359	0	0.255918	0.661513	1.01842	2.87141	0.706047	0.34264	2.99155	6.20841	1.8881	3.65734	2.39421	3.85612	1.35359	0.111162	11.8664	3.82166	7.28478	1.26821	1.66735	2.01011	6.09683	4.87319	12.7531	0.0977001	4.8907	1.46421	1.07733	1.35795
ADD3	13.6929	35.9057	36.0377	12.5769	16.0183	21.4858	5.80327	16.1264	34.1582	10.2081	3.28689	15.0175	27.2624	12.7429	44.0954	14.3603	30.2282	9.59964	34.9426	8.73651	7.75565	15.6411	36.9872	33.527	29.6711	29.1543	14.4448	34.8538	19.7772	51.5504
ADD3-AS1	9.52421	4.89282	6.13263	4.67431	12.2023	42.5958	8.85004	19.8953	74.0506	9.55923	0.605287	19.6302	14.8448	13.6069	17.4657	7.78649	19.5051	12.7054	26.946	12.127	12.5135	12.0422	38.6945	22.767	19.2841	40.3409	9.13866	30.9161	27.8022	56.9468
ADGRA2	189.458	179.385	263.742	233.751	191.885	248.173	449.345	486.906	358.281	335.613	417.096	233.93	294.868	314.734	302.937	193.966	298.529	241.535	420.95	413.537	482.565	300.628	286.217	350.888	277.163	328.248	297.555	289.644	358.812	285.652
ADGRA3	79.2013	152.572	117.208	75.6952	90.8625	100.848	49.6745	98.6977	72.2638	95.7009	27.204	118.457	119.751	80.6975	128.517	98.611	129.344	59.0313	140.883	47.2128	60.9209	76.8602	142.17	110.945	110.058	107.423	115.106	106.319	94.2877	166.926
ADGRB1	10.7728	10.3583	7.88253	7.3142	4.3433	18.79	4.68396	10.5537	9.6193	4.84553	7.78001	5.607	8.76677	8.09219	15.617	1.58026	0.358154	19.7263	12.4271	9.01436	16.3663	0	8.04548	12.3424	4.24914	5.55556	4.12708	1.26152	10.2101	5.36236
ADGRB2	17.4991	14.4879	17.937	30.3618	20.9583	18.2609	38.0914	38.2655	20.9604	29.3846	30.7137	7.52156	12.4062	8.2332	8.71777	19.5793	15.5793	24.3568	12.1993	16.5088	27.4299	19.6508	12.9921	5.51303	10.2355	14.602	19.1823	11.469	10.7105	5.70016
ADGRB3	26.3579	97.7809	23.3826	42.3925	19.967	36.4381	15.5898	10.4354	21.964	9.03702	2.18764	20.4756	47.5414	12.8976	139.581	39.7799	38.8447	71.316	82.9217	25.9508	15.1889	13.3918	44.3644	39.5032	67.516	41.2856	21.0418	55.4888	42.039	72.8067
ADGRE2	4.49948	6.04803	3.18375	1.49628	1.5837	3.2861	2.45541	2.90633	1.63124	0.846703	1.56671	2.29625	6.6232	2.6556	4.19319	4.66731	4.95783	1.63045	5.12863	2.53802	7.18925	2.84168	10.7138	5.1669	6.1693	3.46676	6.12784	5.49477	4.18828	5.37525
ADGRE5	194.484	91.2293	126.882	83.3265	142.968	172.26	116.503	126.938	113.165	83.9077	144.211	110.862	87.155	73.7907	89.4755	122.569	100.039	81.0237	95.4322	103.495	105.133	99.4386	113.389	85.0685	89.9235	106.007	75.7488	55.8251	85.8637	88.5121
ADGRG1	229.301	597.543	392.899	479.385	341.02	567.248	485.396	946.774	428.232	743.954	492.637	1068.84	783.678	605.297	793.441	976.877	869.264	507.017	817.749	568.664	1184.91	558.612	865.073	901.084	727.93	524.635	1199.17	792.572	873.851	1017.36
ADGRG2	7.66957	8.81725	8.4647	2.66831	3.7793	1.98553	0.227835	2.76417	6.03342	3.41757	0	0.69423	6.76016	1.33322	8.16609	4.84258	6.09741	8.36827	4.30968	1.47071	1.53726	4.86483	6.22594	6.23592	4.82264	3.46797	4.97237	12.027	6.95289	7.48592
ADGRG6	2.15769	5.07137	8.01537	3.19732	6.55659	7.25651	1.76089	6.60783	7.00239	3.45262	1.88072	11.199	1.48333	4.29739	8.75538	1.35395	4.82215	1.20724	9.21091	0.747059	1.13976	0.8744	7.1395	5.458	6.55892	1.89832	5.16808	3.04957	4.21776	5.44768
ADGRL1	43.2746	53.2912	50.8183	58.7427	53.2204	47.1525	82.7883	86.5643	47.7668	57.7853	68.9812	36.1643	87.4035	50.6437	54.5207	84.317	74.1806	93.6254	67.7352	82.8895	117.123	71.5312	62.3919	60.5586	42.6249	77.2181	91.4125	75.9463	77.3106	65.4998
ADGRL2	16.3222	7.36181	13.273	6.49791	20.6477	11.9268	5.99215	7.26988	9.57125	7.0598	0.387057	2.28231	6.54223	7.9219	29.6906	4.71709	16.2146	8.84859	27.2489	1.12117	6.45765	4.73877	7.45947	11.8846	4.69768	19.808	24.7967	32.6356	15.2386	24.5436
ADGRL3	0	0	0	1.04459	1.92981	0	0	3.24636	0	0	0	0	4.12437	0	2.23037	0	2.14831	66.5978	1.84053	15.0197	0	0	0	1.59211	0	3.70266	1.26951	0	25.518	0
ADGRV1	3.70621	3.91994	2.75356	2.37253	4.74835	1.9616	6.58386	7.37331	1.91594	3.66744	0	5.40117	7.6111	2.37087	3.79931	2.79079	3.25292	17.8674	5.39959	3.55349	2.56286	7.20929	6.64297	6.32817	2.14403	2.45283	0.480564	4.77403	0	4.05861
ADH5	47.692	57.2624	45.8735	40.3693	58.1529	41.4532	24.7716	28.7426	50.0639	38.8691	12.7095	39.8934	48.9768	45.2377	53.179	33.6023	47.5185	32.2592	53.2327	33.2686	28.6045	43.1903	49.4742	52.8734	49.3261	43.9402	19.3644	51.2463	41.8568	49.429
ADI1	5.29902	8.51334	4.9835	6.01145	7.0072	8.60917	2.65812	3.44733	7.83663	4.21954	2.82415	8.02965	15.6468	11.2278	9.66477	10.679	15.1106	7.84063	9.74084	9.10664	7.88521	10.1119	15.88	10.9621	13.7106	13.825	12.3938	12.1827	16.4334	14.4705
ADIPOR1	115.957	117.761	118.409	119.395	110.369	114.938	89.7869	104.685	150.395	108.715	87.9803	165.013	125.295	154.515	120.075	129.582	142.24	120.625	148.883	130.276	119.544	117.763	125.054	149.116	159.693	123.697	165.68	136.165	109.86	134.133
ADIPOR2	69.8335	130.884	109.532	88.0341	113.68	81.0654	67.4757	115.939	66.5687	84.226	39.1087	81.1999	98.9192	70.6261	101.515	94.1148	90.7795	81.9661	109.492	69.6913	89.3312	94.1726	141.037	74.2164	109.019	122.075	85.0587	149.157	163.938	124.907
ADK	14.0591	19.3605	20.2737	10.443	13.5049	8.94821	2.18868	5.16323	10.4879	7.86172	1.48444	5.18704	9.69896	4.03197	12.213	7.80115	7.0289	3.46707	9.07466	3.51499	2.25615	5.62533	10.1011	5.42616	7.72138	7.57152	4.96126	9.0549	7.42136	8.76985
ADM	85.8145	27.9636	11.6295	22.5945	64.5184	30.4583	3.39716	6.71659	7.52062	7.15885	36.4996	24.92	6.98168	3.53406	11.5364	8.71619	6.39779	8.63459	5.01963	3.28408	5.83649	4.47763	3.57577	5.91427	4.26125	6.44192	3.70108	5.45579	3.83969	3.83157
ADM2	5.79417	2.03393	0.724721	1.87331	3.97993	2.78792	0.639814	1.16437	0.423581	1.11693	10.2287	10.1743	0.18491	0.499198	9.39956	0.818463	0.599303	1.15954	22.6924	0.359139	0.404717	0	0.0874194	14.0857	1.24145	1.32803	0.834778	0.150779	1.8305	8.33197
ADNP	25.0667	60.321	46.6046	20.9627	33.532	23.6565	11.7369	23.7122	20.0854	19.3329	7.1453	28.2804	37.4821	17.9217	51.7077	28.9276	43.3008	9.61599	45.8923	10.8435	9.26166	27.6065	45.7277	36.9257	45.3513	42.136	42.1579	39.079	31.8976	47.8764
ADNP-AS1	2.02413	4.50261	5.2217	3.29936	2.05025	2.97589	1.30615	1.86431	4.24367	1.66914	0.580661	2.69231	2.10207	1.31882	3.10606	1.42136	2.50858	0.928293	2.56317	0.88411	1.16642	0.273426	3.86319	2.92581	1.89738	3.40217	4.73884	1.30366	1.17235	3.07861
ADNP2	17.9185	25.6301	26.0338	21.9215	22.227	21.6863	17.2378	17.824	31.9143	19.5211	4.89669	18.5528	19.2983	15.4616	24.2465	18.016	22.7517	9.59295	31.3491	10.1707	13.2168	12.5478	27.1567	19.6585	22.2059	23.5368	26.2699	16.0644	15.9409	28.57
ADO	38.5018	46.8106	45.9667	43.434	38.5566	54.597	51.1038	54.5653	60.9237	42.186	19.1848	57.101	49.013	44.7277	53.4426	40.5636	48.6503	35.5426	67.2226	37.2064	38.9661	56.0359	41.7916	62.329	56.0156	43.5122	71.2167	51.3724	64.7413	53.0435
ADORA2A-AS1	1.4544	0.941803	0.385916	0.110838	0.409531	0.412382	0.14196	1.37784	1.07409	0.367141	0.165055	0.216281	1.36757	0.553801	1.12412	0	0.911802	1.09771	1.51352	0.91637	1.55648	0	1.5517	1.35147	1.40228	2.5537	1.54909	0.802904	0	0.568821
ADORA2B	3.86251	5.39562	5.41451	3.65446	5.3149	4.91796	1.59339	3.02055	4.74697	2.93612	1.0421	10.2414	0.613998	2.60295	1.7847	2.07749	2.66518	1.25134	3.15102	1.95649	1.84782	6.37925	1.4151	3.49603	3.93489	0.96463	0.944965	1.1265	3.03911	2.55383
ADPGK	20.0005	26.3072	24.344	15.3044	24.6472	22.1363	11.2209	15.8166	26.4208	13.8476	7.38937	20.7131	21.6552	11.0797	21.7914	16.292	18.9898	14.2884	23.6031	13.2764	17.5138	19.8832	26.973	16.8713	18.791	16.5579	16.0815	14.0445	15.452	24.3648
ADPRH	6.45311	8.11165	9.73654	2.95069	6.1994	9.83023	4.37202	5.21437	9.4192	5.4044	4.65252	8.41083	11.8787	7.05357	10.5003	7.05841	7.3773	3.83191	9.45509	4.53382	7.99975	5.8016	10.3677	8.90642	10.5615	10.3565	6.46893	6.00725	11.3069	12.3519
ADPRHL1	10.2847	4.43993	2.42576	0.522522	4.34395	3.24014	1.33848	4.87165	8.60804	4.15394	3.50153	9.17647	1.54731	5.74371	8.0886	2.10733	3.58208	13.2607	6.2145	4.1322	4.51552	0	12.8016	3.98201	7.55516	7.40853	7.30286	1.89256	2.55291	9.11738
ADPRHL2	97.674	81.385	80.2595	107.892	80.8826	83.7783	95.3363	68.9016	95.8669	95.3375	102.384	64.6589	87.3788	62.6263	54.772	76.3411	84.7183	80.4568	66.0704	80.386	84.7302	92.6627	69.9204	62.4594	62.0592	74.047	56.5153	59.5256	76.6454	62.2709
ADPRM	1.86187	2.29075	1.9432	2.24186	2.80481	1.44296	1.12673	1.27879	1.705	1.3724	0.359205	1.24593	2.81514	2.32537	3.37798	1.90271	1.75087	1.58089	3.25007	1.80555	1.16487	2.06954	1.8871	3.07092	1.71821	1.28251	1.94859	2.43256	3.32754	2.62145
ADRA1B	38.9041	8.28734	4.1066	3.26616	8.67389	9.11401	1.74302	6.76701	5.01142	4.77834	6.68777	20.1822	0.940321	5.98377	3.3416	0.823276	0.746358	0.842372	4.79573	3.71787	2.64613	0	2.85784	7.46719	1.72176	0.241193	1.32314	1.31444	3.98941	1.11746
ADRA2A	2.13842	0.201941	1.32397	0	0	0.265268	0.365266	0.66473	0.621823	0.802966	0.265433	0	0.140752	0.142495	0	0.215657	2.34609	0.794371	0.251247	0.435689	0	0.649943	0.299444	0.217336	0	0.252721	0.433246	0.172158	0.696682	0.292719
ADRA2C	10.614	8.80478	13.4007	5.77316	4.51233	6.05832	22.4669	16.9066	13.3408	10.5913	4.29858	0.433281	6.35609	11.7601	2.84461	2.46264	5.02325	4.39813	8.41156	2.71377	7.19572	6.07244	4.04114	4.5688	5.21715	2.36118	3.77798	6.97008	2.16971	15.0418
ADRB2	13.7706	4.8148	6.34156	4.31051	5.72017	1.80705	2.7993	2.26413	0.823662	2.89586	2.21502	0.710805	2.69671	0.182007	1.49073	1.34667	2.83015	1.42801	0.668572	0.501941	0.393491	0	1.35991	0.462667	0.658371	2.15198	0.59027	1.61256	2.9662	0.997027
ADRM1	184.016	144.404	161.166	187.604	148.537	170.054	148.639	109.827	160.539	183.33	203.914	350.265	151.22	145.307	143.525	234.523	160.655	178.545	137.932	188.061	173.165	184.655	158.283	148.763	132.813	135.758	165.432	131.234	126.069	102.356
ADSL	30.9767	32.7121	26.0245	25.7553	33.2319	24.012	18.3389	15.8125	28.8418	26.4885	17.2994	22.0972	32.467	26.0747	34.1535	23.0169	31.2688	27.5363	35.4036	25.8158	23.6385	32.2212	32.4322	36.0638	31.8198	25.1373	20.1377	28.54	27.0587	31.8425
ADSSL1	10.4134	14.051	7.79675	11.9888	7.97153	6.15244	8.47175	8.75253	7.91216	9.99642	8.88812	1.46212	14.2823	5.65453	10.0406	13.3121	13.7806	14.106	10.5164	9.3435	12.3923	6.59503	9.26013	6.97041	8.45249	8.10528	14.6958	9.10885	7.06929	5.88744
AEBP1	3224.5	2057.97	2496.26	1589.72	2591.74	2327.74	2665.9	2854.27	2032.08	1895.1	3010.6	896.175	1408.54	774.388	1656.63	1813.42	2014.1	1302.22	1381.33	1269.47	2231.46	1223.51	1576.55	1022.19	976.605	1737.79	1691.76	1874.88	1839.49	1271
AEBP2	91.146	118.81	111.938	73.5318	66.0818	97.8665	37.7735	69.0517	105.244	63.4993	17.2115	71.5477	127.756	66.2119	125.304	82.3761	102.32	57.1094	102.174	42.4774	48.6486	42.6893	114.241	92.028	101.026	113.545	82.947	100.806	69.1255	123.743
AEN	36.7811	30.651	40.1806	42.0423	35.0994	56.0539	41.04	53.313	61.9737	43.0445	37.6242	50.515	47.2677	41.6576	39.6408	37.3706	71.2617	35.569	49.8807	34.5067	48.8235	39.2979	34.3443	35.9004	50.8049	58.4042	47.017	46.6808	65.14	43.1522
AES	422.157	384.629	468.17	453.632	390.304	470.462	500.126	462.673	434.567	462.321	509.481	415.596	375.713	358.331	312.682	416.749	373.655	422.916	345.742	447.308	416.909	422.672	280.319	349.005	302.55	381.22	437.537	329.546	413.669	315.596
AF015262.2	0.502533	0.189826	0.311135	0.536162	0.247631	0	0	0	0.259787	0.266399	0	0.130778	2.24925	0	0.143099	0	0.918897	0	0.236175	1.01184	0.579174	0	0	0.204298	1.21131	0	0.814511	0	0	0
AF015720.3	1.26085	0.308933	0.126589	0.654433	0.873181	0.0901804	0.23283	1.46888	0.105698	0.216775	0.0541419	0.0354725	2.04559	0	0.0776289	0.0366573	1.09667	0.360073	0.896848	1.25464	0.785481	0	0.254497	0.221657	1.18281	0.644363	1.2372	0.0877903	0	0.67171
AF038458.3	4.45305	3.36418	3.75959	3.23935	1.99482	1.60697	1.93616	3.6913	2.72057	1.00147	0.482391	4.84611	2.77116	1.29483	2.76661	1.85077	1.48046	2.27244	4.18559	3.57091	3.26593	0	5.13967	4.27896	0	3.8274	2.09965	2.08584	0	4.43316
AF127577.11	0.941965	2.20093	1.79169	0.942834	1.17717	1.94026	0.676769	1.20747	2.53015	0.453015	0.123431	1.31412	2.24993	0.486617	5.89552	1.63484	2.25867	1.32111	1.39198	1.15454	0.716287	1.03894	3.07504	1.37386	3.41748	3.47051	2.01467	3.84022	4.25211	3.63695
AF127577.13	1.48489	0.172585	0	0.60933	1.46341	4.23185	0	2.08303	1.29905	0.807342	0.181478	2.9725	2.64641	0.730684	1.04082	0.982972	3.34175	1.35779	2.20092	1.4018	1.84299	1.11093	3.92402	0.557227	1.32155	4.31967	1.18485	4.26683	2.97703	3.7525
AF127936.7	23.7547	56.7099	36.1801	16.7906	25.4595	31.2748	9.81936	18.4113	24.99	15.447	4.48184	27.8184	48.2826	14.8161	41.9724	19.8039	46.0424	22.6687	27.2401	24.3019	18.8905	15.5951	66.6165	28.3438	46.494	72.0932	25.2187	60.6623	32.5044	63.4078
AF131217.1	0.690853	1.04385	2.56638	0	1.36171	0	0	0	0	0	0	0	7.63938	0.736567	0.786897	2.22949	5.05298	14.1435	1.94808	3.17946	1.59243	0	1.0319	1.12343	1.33219	5.22534	0	0	0	1.51309
AF196970.3	5.79667	3.5034	2.25589	2.12042	6.36568	7.45093	5.88425	6.31524	8.73299	5.61898	2.23667	3.96523	6.97676	2.4721	3.96152	4.454	5.0877	9.84377	8.95112	8.95603	10.6891	9.66484	9.40038	7.00234	8.62293	11.9004	4.83187	5.12008	0	13.7839
AF213884.2	8.88193	14.2096	10.3513	9.47629	3.60434	4.83924	17.8487	23.387	9.18311	26.5887	10.7913	11.4211	13.4806	16.4326	23.2089	18.5469	16.4319	15.5267	19.6435	9.21727	22.8816	12.7037	18.7293	15.2929	28.7134	31.1199	23.7109	21.5359	38.1284	27.463
AFAP1	28.2216	37.7614	41.3056	24.122	44.8769	28.0944	26.8433	47.7535	47.8463	35.1419	12.7871	30.5347	26.236	14.5365	32.1752	22.4129	39.037	15.036	38.3963	12.8542	22.9449	21.114	29.7368	31.2981	24.5045	27.2829	27.0503	27.8954	35.6046	35.7757
AFAP1L1	23.4296	36.9991	42.0071	16.882	27.2998	12.7559	11.0056	16.387	26.2427	21.4768	7.94914	21.4251	30.8859	9.80116	22.0537	22.4033	35.8799	10.6645	18.9637	11.0605	12.7045	11.4729	19.9889	18.4877	13.8442	26.5357	12.8957	16.5047	16.9627	21.5148
AFAP1L2	35.4867	25.4462	28.1155	6.09633	34.825	9.9482	2.87667	12.4645	26.1183	2.23192	3.82249	2.97398	0.316714	2.88571	8.47796	1.13227	0.879844	3.3763	4.66409	1.73006	0.693199	1.46247	7.18713	8.31366	1.44979	2.13248	2.72963	2.32429	4.70291	6.25728
AFF1	14.4286	18.1895	30.6077	6.96625	12.2377	14.4249	5.33743	12.4195	30.6796	7.3758	3.28814	24.3346	18.3264	10.411	25.5316	17.7631	20.2538	7.23797	16.0005	7.14343	5.87898	9.21375	31.9354	17.5855	25.7434	20.1179	14.6647	14.0426	10.636	21.6739
AFF2	1.85074	1.86426	1.52781	0	1.21597	0	0	1.02277	0	1.30813	0	0.642177	2.92362	0.657736	2.10804	2.65451	9.02437	23.6299	2.31944	1.89278	2.133	0	1.38219	1.00319	1.18961	3.49957	2.39976	3.17863	0	1.35115
AFF3	7.41557	23.7964	8.78019	3.88809	5.54036	1.81292	2.70222	3.18476	1.24133	3.54421	2.18808	5.05795	18.1629	2.11587	14.5039	11.6465	11.4985	4.92525	7.06976	5.56342	3.48372	3.1597	16.6884	6.45433	15.8113	12.4997	9.47803	9.91602	8.61457	14.6327
AFF4	16.6466	33.1586	26.9725	9.32386	10.7657	10.42	5.88181	9.16329	19.8745	8.26275	6.25589	15.2577	25.3007	12.7766	30.4934	18.2842	22.8485	12.1025	18.4972	10.9552	9.77119	12.0517	36.3468	18.4928	27.7928	23.6618	13.139	20.7497	14.958	27.0674
AFG3L1P	8.73367	15.2264	16.6582	11.2587	11.401	11.2961	5.01563	8.85603	18.3815	7.53974	5.4281	8.08497	11.7776	4.64706	12.3835	5.93136	10.8822	7.25025	11.9055	7.02583	10.2734	6.21538	17.6587	9.69908	9.95316	9.5431	9.85848	8.31613	6.40609	16.634
AFG3L2	22.253	36.5347	29.099	26.3623	27.5534	26.0455	18.3278	20.9205	29.4919	26.0099	9.45424	34.3335	35.7897	31.4393	37.0948	37.1466	35.9788	22.6053	44.7982	22.7488	23.6438	29.2129	40.1231	34.405	38.3941	36.5417	37.2559	30.6111	29.1472	40.0909
AFMID	5.8992	5.98107	2.74645	5.57089	6.89159	8.43753	4.52522	5.33694	12.8195	4.40915	4.34375	3.2708	7.46976	3.39931	6.67546	2.43563	6.16231	4.82149	8.7806	7.88608	7.45569	5.24319	8.86891	6.87537	6.74219	5.62109	4.46369	4.88073	5.29908	7.99504
AFTPH	15.4761	25.9688	18.1042	10.6206	16.5551	11.2164	1.70034	6.57552	7.07576	5.33194	1.72985	11.7383	19.2059	8.04279	27.3715	15.5604	19.7378	5.3927	17.3974	5.33884	4.48149	6.80744	22.0706	17.4521	21.8198	18.8965	14.9242	20.2355	10.1347	19.7581
AGA	11.0252	8.89537	4.63908	12.334	14.1359	9.91445	2.4866	3.54921	7.74693	6.65791	1.87075	7.354	8.06007	6.61918	13.2285	5.29672	6.10669	5.01899	8.60231	4.02311	3.82433	11.9724	11.5915	8.7032	9.39164	6.17332	3.74745	3.58491	2.23188	9.26029
AGAP1	38.642	36.4185	35.4753	21.6892	31.9541	28.7148	32.7608	52.9004	57.5118	34.2849	19.7949	35.3135	30.7811	26.6353	40.8632	27.0123	34.5369	20.6193	55.5902	17.9615	25.5546	18.3536	37.3789	32.7439	30.0208	46.9956	41.0127	28.6719	33.9813	42.4102
AGAP10P	0.362785	0.639512	1.34768	0.193531	0.119179	0.800054	0.165248	0	0.250058	0.0854741	0.0960663	0.755284	1.05067	0.225628	1.13636	0.0325213	0.663364	1.0382	0.85249	0.394215	0.975598	0	1.08376	0.884913	0.524677	0.57166	0.509605	1.09039	0.315181	0.794562
AGAP12P	0.078646	0.148538	0.70604	0.262215	0.077508	0.221135	0	0.0162982	0.315087	0.0486397	0.0234288	0.296767	1.38731	0.131016	0.934987	0.15334	0.611178	0.207752	1.27978	0.158351	0.498521	0.382455	0.220257	0.599484	0.284354	0.18589	0.465266	0.899084	0.307468	3.62798
AGAP2	1.22442	1.20655	1.41728	1.19276	0.944378	0.950952	1.23669	1.63278	0.935696	1.31698	0.888108	0.66499	1.28948	0.837187	1.16726	1.5462	1.12918	1.70512	1.37606	1.22501	1.3498	0.776655	1.7096	0.930619	0.923904	1.33379	1.77747	2.12579	0.555004	1.39915
AGAP2-AS1	40.5424	52.4346	61.7715	58.7419	57.3849	61.8133	68.8521	39.8306	45.0221	45.991	60.8356	30.5665	36.1954	44.1145	34.0164	54.9191	58.5742	76.1359	36.2255	55.7963	50.7634	48.6807	41.4924	37.9831	27.1857	41.3279	53.759	54.5873	40.0058	34.5313
AGAP3	219.86	232.696	263.546	300.792	205.6	315.407	423.316	355.486	307.907	310.325	372.61	312.675	241.192	294.394	205.614	297.293	311.473	333.115	215.411	354.547	373.361	272.418	272.188	230.071	230.475	248.932	294.15	212.384	282.773	203.503
AGAP4	0.998783	2.24509	2.22373	0.944884	0.945539	1.03513	0.342888	0.701496	1.49556	0.532074	0.171977	0.537767	2.5545	0.81308	2.52746	1.11411	2.68458	0.952031	1.90996	0.852902	0.805207	0.837425	2.66768	1.66017	2.5996	2.02815	1.58534	2.54141	1.84659	2.95798
AGAP5	0.768531	0.21113	0.173027	0.223625	0.206566	0.600901	0.429624	0.810808	1.26412	0.123457	0	0.363638	0.735786	0.260713	1.11411	0.22547	0.255506	0.507539	1.11639	0.21436	0.805216	0.339759	1.04357	0.738485	0.740989	1.32111	0.815329	0.269988	0.364192	1.07114
AGAP7P	1.03017	0.544787	1.3394	0.274776	0.101526	0.68155	0.281543	0.512366	0.372784	0.291255	0	0.0536176	0.867921	0.3295	1.73074	0.387859	0.452085	1.08852	0.677804	0.276561	0.47491	0	1.00017	0.79572	0.744936	0.827876	0.868245	0.331743	0	1.24093
AGAP9	1.58008	2.08388	1.35817	0.550354	0.540478	0.653807	0.274534	0.873194	0.213331	0.932609	0.263124	0.548263	2.00714	0.500761	1.79666	0.992969	2.92299	1.06859	2.28647	1.19116	0.938691	0.211242	3.34957	2.36636	4.16203	1.99699	1.02089	1.49677	1.24538	2.00385
AGBL1	0	1.27318	4.17361	0	0.830438	0	3.45435	0	1.74241	0	0	0.877138	19.5229	0.449195	3.35922	4.53218	1.84893	45.0745	0	11.9571	4.8557	0	1.2586	0	1.62487	4.78	1.63889	8.68326	17.5695	4.61377
AGBL3	5.35059	6.06337	7.45364	4.28148	2.63658	1.76995	0.913943	5.54413	6.91502	4.25461	0	0	8.10014	1.7827	7.23714	1.43893	0.978371	21.2012	6.28653	7.69517	3.85412	0	5.99396	7.61323	3.22427	2.52936	3.0353	3.44609	6.97274	5.85935
AGBL4	0	0	1.01647	4.37906	1.618	0	0	0	0.848716	0	0	0	20.3157	2.188	1.87	3.09063	1.2008	52.0427	0.771577	21.7228	2.83822	0	2.45223	0	0	0	3.19318	6.34434	0	5.39361
AGBL5	42.0224	47.9112	40.4081	43.767	55.2191	43.4847	41.6477	45.9348	42.4924	40.2011	45.7944	41.9006	58.3179	52.8446	45.2345	54.2286	54.9977	57.7398	54.4008	60.392	56.7691	58.0127	55.1799	55.6313	56.3223	64.6888	65.7152	65.3324	57.3702	48.7151
AGFG1	16.0505	25.9002	24.1058	19.269	23.1473	21.1238	11.0645	15.0423	20.0681	17.9405	5.1778	27.7068	16.858	12.3676	21.9448	16.8025	17.1998	9.93612	22.7917	9.38215	9.06717	14.5216	20.9719	19.587	20.3754	18.6226	20.5512	16.7914	9.4293	22.8906
AGFG2	37.1065	33.8277	38.8887	40.1978	29.368	54.4475	53.6801	45.4511	58.6187	43.2606	35.4884	27.9445	33.5929	29.1465	32.053	36.6549	36.389	34.7728	28.5209	30.6483	32.8506	36.2913	37.6205	28.232	29.3309	29.4476	29.1977	26.1017	31.337	23.8361
AGGF1	19.1421	49.0121	34.4453	9.05455	15.2408	14.2239	2.96366	7.66022	13.5516	5.33199	2.09746	12.7605	18.2227	11.7627	32.1142	10.7522	22.2081	7.72189	13.029	5.67778	4.67311	6.41984	21.1973	21.5441	22.3655	11.3223	16.6897	8.25957	8.84765	14.56
AGK	1.75474	3.657	2.54746	1.48482	3.69722	2.24178	1.07489	2.40756	4.00383	2.52331	0.913292	2.77138	3.95083	3.2256	4.58318	2.50596	3.05369	1.55843	5.28927	1.43877	2.09208	2.354	4.38336	3.985	3.6754	2.86037	1.96144	3.03972	2.20787	3.71065
AGL	3.43085	7.29581	4.52366	2.64365	4.85265	4.28745	1.08524	2.10664	3.35012	2.53724	1.11038	4.06737	5.92154	3.33612	7.63471	2.46042	5.04197	2.07693	5.41944	1.94932	0.951909	3.08966	7.06994	4.1843	6.06449	5.01573	3.76896	3.64186	2.64948	7.30543
AGMAT	1.80188	1.05878	2.23121	2.34968	1.77581	2.51668	1.64151	1.65961	2.48398	3.25475	0.715713	2.29249	1.26508	2.40139	2.62249	1.88448	1.61079	1.3883	2.11707	1.30533	1.49983	0	3.96234	4.72076	3.08855	1.04108	1.2331	0.515786	1.04363	1.20585
AGMO	4.27797	21.2383	5.29728	13.0407	7.22755	8.89516	2.50535	2.02638	7.58235	0.863925	0	2.54466	14.803	5.53842	17.4025	5.25932	0.893989	31.8842	1.7233	6.56272	5.63475	0	9.58475	9.93802	3.53543	8.66704	2.3773	6.29775	0	4.0155
AGO1	24.0846	33.7991	28.9824	22.6463	33.0685	29.0787	25.0498	35.8415	32.8815	28.97	20.0981	37.1227	33.3988	24.402	32.6223	34.8454	34.5258	18.1474	40.9096	21.2283	25.9868	21.8954	44.5941	27.8339	36.3137	45.4402	34.2178	30.5634	37.9989	43.2404
AGO2	23.2714	25.0925	22.1945	19.0659	29.7674	26.9878	25.7046	37.8682	39.8693	28.4906	13.641	27.4133	20.6591	15.944	22.0991	16.7661	21.6398	13.5938	30.1331	17.4378	18.7991	13.852	28.1769	16.5398	24.3288	22.942	24.112	16.9958	15.5485	27.191
AGO3	9.745	14.0198	10.5658	5.02444	8.36328	6.41637	3.56805	6.57062	11.0878	3.42748	1.48162	4.5624	8.83876	3.281	12.5868	3.86212	7.60506	6.1277	8.94057	3.12939	2.95558	3.17444	10.377	9.85686	8.81135	8.94892	5.95517	11.1112	7.29153	16.6967
AGO4	19.7942	28.8541	27.5878	15.6763	21.2695	15.461	8.34099	15.3239	24.6576	10.5085	4.98755	17.564	31.9117	11.993	32.9252	19.7687	32.4632	12.813	25.9614	15.0825	12.3612	19.0822	47.3443	22.5105	31.9062	24.5267	19.7019	31.2819	17.0453	33.0875
AGPAT1	0	0	0	0	0	0	0	0	0	0	0.208323	0	1.79511	1.39795	65.1152	1.41047	32.4148	2.94409	1.35568	3.01718	1.20892	2.55051	3.91693	0.639654	0.758518	3.96692	2.3802	1.68896	0	1.72303
AGPAT2	81.3011	75.3194	89.3088	101.417	66.4224	85.4778	162.476	104.288	87.038	112.338	148.602	81.0122	102.004	104.656	67.763	128.507	101.722	133.683	72.2544	145.66	143.53	93.7912	92.0743	61.7094	76.5484	87.2059	69.9678	82.0658	98.5473	75.2916
AGPAT3	113.691	111.478	118.815	93.6909	118.337	139.859	117.467	155.119	161.028	126.583	88.8844	201.438	120.861	131.19	138.239	143.819	138.9	87.1181	156.08	116.435	124.29	108.775	148.416	143.156	143.681	130.019	150.608	109.977	119.899	129.411
AGPAT4	1.17948	2.2391	3.14572	0.677605	2.26521	3.16136	1.23981	1.55432	4.84663	2.62928	0.81686	5.25742	0.66885	1.72507	1.49847	1.23626	0.818446	1.21833	2.35941	1.25267	0.801675	0	2.19088	3.1475	1.83703	0.972174	0.647041	1.24661	0.630592	1.52346
AGPAT4-IT1	2.13215	2.61754	8.08554	1.13742	2.1013	2.46858	0.728393	2.65113	3.30668	0.565139	1.48207	2.91305	1.26306	0.710387	3.03571	2.0069	1.16961	1.7601	2.88088	2.96423	1.38225	2.59216	2.78662	3.90059	1.02787	0.755943	0.518372	2.40315	4.16785	1.16745
AGPAT5	18.1329	26.6797	22.0329	23.4765	23.0242	22.0163	8.1667	13.3985	18.5371	14.1127	2.21199	19.0876	21.4208	15.9658	26.262	17.6065	24.8861	9.05976	28.566	9.19427	7.2792	9.90788	26.8815	21.8114	30.0552	16.887	16.115	16.6213	14.8685	21.5676
AGPS	32.9903	51.2358	40.5979	28.5507	45.6993	33.3812	21.6333	26.2462	26.7169	26.1335	9.08749	47.5249	54.0509	50.0375	58.4009	49.1123	58.3441	15.1766	67.3938	20.33	12.9485	24.8346	62.7776	55.9723	63.7145	46.7378	47.3458	39.6009	37.2687	57.9377
AGRN	149.961	117.34	126.593	207.836	106.034	167.698	273.578	261.322	217.06	148.719	445.322	126.788	165.963	145.232	120.731	197.148	153.996	156.782	170.216	211.622	297.986	151.334	101.784	142.403	129.136	177.039	189.041	85.1222	142.426	199.447
AGRP	5.75449	1.597	1.4542	2.63124	2.662	2.02011	3.0491	2.33638	4.00688	1.49413	1.95917	1.46697	16.0163	4.25712	10.6343	3.41094	6.52809	6.12698	6.6231	6.03533	5.95535	10.2798	10.9633	4.20139	7.35995	2.44271	3.42622	2.11784	2.44868	3.08653
AGTPBP1	9.93348	23.4516	20.603	11.3931	15.1741	12.4866	3.39351	7.82252	12.0676	7.89877	2.07144	19.2587	20.8572	8.60501	19.376	16.5627	16.5289	5.90408	19.0238	4.80971	3.86384	4.83064	28.0053	18.2734	19.6339	14.3222	14.8928	12.7955	12.945	16.8609
AGTRAP	55.0961	53.9904	62.5384	78.6614	64.2012	67.9718	91.0191	68.1759	57.7899	75.5339	113.492	74.8767	70.9527	70.7315	51.5764	70.0408	62.2964	93.2931	52.944	81.4336	79.2968	71.8368	60.0812	60.9739	61.462	60.8354	59.361	62.5704	69.3718	50.0605
AHCTF1	10.1249	27.16	22.8943	6.18401	7.51996	15.5329	2.50645	5.59528	17.6746	4.92654	2.56453	5.80438	15.3762	10.9905	21.9368	8.08976	15.0793	9.64215	9.82713	8.0757	7.52569	12.1309	23.945	12.2291	20.3023	17.3417	9.13284	10.1123	12.2384	14.9442
AHCYL1	91.8635	109.921	112.135	71.154	93.365	87.4155	55.736	70.0451	66.9007	85.1959	34.8497	176.899	93.6645	68.9326	94.4329	89.2409	92.1715	42.3875	103.699	52.6367	55.555	76.9525	108.975	100.254	109.065	85.5687	89.9624	74.1334	57.1687	85.9576
AHCYL2	11.9439	31.7332	22.1351	8.7663	19.2367	15.0085	12.8161	19.7351	21.1755	11.7567	3.88449	18.0655	26.2123	13.4607	27.5056	15.5646	22.9538	11.17	29.7805	11.8822	20.1863	12.2793	26.7303	22.2578	25.7369	27.0563	24.0362	31.5964	23.6087	39.9851
AHDC1	89.2684	72.0493	68.8873	51.4033	58.6294	66.6299	82.7351	83.4834	86.4992	49.4374	68.3742	57.1206	61.8003	55.3754	52.1164	43.5974	59.0209	41.3782	50.5858	67.6627	100.146	50.5153	67.481	55.9579	58.7255	68.4046	74.2089	58.6622	72.3692	71.7194
AHI1	4.13259	24.3432	16.1676	2.36432	3.42351	4.3587	1.39133	1.48942	5.94466	1.14299	0.951582	1.80801	8.35743	2.33074	13.2686	3.4791	7.7537	3.75756	3.09625	2.57263	1.44956	1.74754	11.4955	5.16189	9.99011	5.03968	3.84416	3.0088	2.49762	6.68994
AHNAK	297.761	600.616	493.329	84.941	347.967	146.029	104.476	328.914	98.8682	160.791	85.7326	483.534	353.994	228.344	630	363.779	435.391	106.145	527.8	127.234	136.639	142.122	733.863	390.173	451.126	695.581	266.468	567.826	783.889	611.903
AHR	11.6881	16.5246	19.9179	6.77646	14.7784	15.4656	2.56781	11.6514	11.4239	5.79092	1.46293	13.1448	6.21395	8.35445	13.4201	4.7301	6.81709	3.00316	16.7441	2.65209	3.03199	2.74144	11.7884	14.698	9.49373	8.81203	6.55435	6.34179	4.70174	17.4913
AHSA1	100.265	114.531	105.532	89.6447	97.826	78.6729	52.4754	52.8601	90.7068	85.9639	44.1267	87.9847	101.738	66.9192	95.1891	77.6571	80.0819	46.0858	80.4363	47.49	50.7292	71.1878	64.6222	86.0065	88.4548	54.0335	54.0835	58.5063	51.7424	78.1768
AHSA2	6.17275	10.2974	7.33224	5.18521	6.13848	5.50672	2.13738	6.57546	10.6271	3.21795	2.19666	5.61143	7.19197	6.08984	11.9621	3.75574	6.80287	4.96189	12.0634	7.36988	7.33948	4.61815	13.8091	7.97118	9.42551	5.3871	6.71819	4.78512	7.86216	11.5312
AIDA	27.8576	27.4765	25.6319	15.8929	25.1666	20.2223	10.0455	10.2632	26.4021	10.6655	3.22733	16.3116	33.2088	24.0289	34.3747	24.9725	29.2897	15.4588	36.1855	10.8323	19.6204	15.0524	35.1083	41.9974	37.3046	18.1074	21.3218	24.1718	10.0843	29.6591
AIF1L	60.526	87.0562	66.4707	114.241	130.544	105.525	113.812	132.595	131.291	121.891	84.563	81.4131	124.6	86.1225	83.3653	119.97	111.612	157.776	131.127	119.018	199.934	144.533	107.745	78.294	89.378	188.501	115.539	203.619	158.495	156.301
AIFM1	53.6541	62.4906	62.4395	58.0396	62.0578	56.0395	29.7006	37.475	43.9165	54.5151	25.4555	85.5869	70.8927	73.1607	72.9963	73.482	75.5796	33.8749	63.9733	36.439	29.2007	48.3184	66.7841	69.1734	74.3637	45.091	45.414	40.7957	42.0818	54.4035
AIFM2	34.0631	42.4082	42.4187	43.5193	31.3675	51.8965	42.9935	53.622	62.1927	49.1703	54.6491	73.332	47.4383	46.7081	45.2977	57.8533	50.9915	46.1261	53.9545	48.6616	57.438	46.2979	50.7181	53.5393	43.7829	47.5049	43.9031	41.275	50.0754	45.3037
AIFM3	51.0233	53.5922	66.3813	50.3609	52.2122	56.5684	72.7331	79.336	75.4119	57.9567	83.5663	62.0039	56.7643	45.7484	40.7073	54.9835	57.4746	56.0362	61.364	68.3945	77.327	43.8319	68.4392	50.5138	41.3063	57.9306	49.634	53.332	50.8504	51.8135
AIG1	8.96187	11.9479	11.75	9.05027	9.35173	7.73638	4.71517	7.38911	6.93693	5.45367	2.43657	4.93881	11.2045	7.1023	12.5004	3.24786	8.55281	8.22885	14.5724	5.03609	8.56117	6.99168	7.87411	11.3781	7.57795	7.79336	9.94258	14.1984	9.49299	15.1671
AIM1	7.09412	4.71631	2.92814	3.33029	6.99146	2.75347	0.387763	3.76357	2.73828	1.20341	0.751414	1.08308	2.8888	1.7144	2.15476	0.712253	3.18242	3.87291	3.68964	1.59616	2.07126	2.75989	4.80361	1.99959	3.10075	1.78857	2.5756	3.65522	0.986119	4.97195
AIMP1	3.43434	7.54346	4.92203	2.00172	3.76071	2.90328	1.2167	1.05439	3.15626	1.75315	0.505233	2.54883	4.90614	2.49192	6.82752	2.05244	3.20967	2.03704	4.43859	1.06102	1.64921	2.16496	4.98724	4.88664	4.32304	3.21693	1.75239	2.8673	1.98913	3.96983
AIMP2	47.3965	35.4983	45.7879	54.2736	52.3481	32.7088	39.3627	26.757	58.2974	57.6152	40.2487	51.0387	37.8664	45.7408	67.482	33.7338	39.1491	33.3245	81.8026	34.0826	33.1987	64.5765	36.16	78.9008	55.5466	38.6302	49.9334	30.5261	23.4284	46.0865
AIP	228.898	193.217	201.807	180.231	195.808	157.293	175.161	145.722	171.499	222.297	285.97	150.111	253.193	173.027	210.575	204.863	207.153	228.359	184.312	252.064	234.436	232.272	174.253	199.511	177.733	260.127	180.751	239.809	245.794	199.36
AIRN	0.572157	0.259351	0.0708484	0.183133	0.620265	0.984191	0.469109	0.569139	1.65636	0	0	0.47647	0.903836	0.36601	0.39102	0.677029	0.418483	0.604566	1.02181	0.833844	0.857241	0.278239	1.19645	0.279123	0.220661	1.29827	0.222566	0.147401	0.596496	0.751873
AJ003147.9	3.51672	3.03635	1.24418	3.21605	0.495119	1.99426	1.37302	0.832898	3.11655	0	0.399101	2.09185	8.20078	2.14253	3.71951	3.24258	0	13.6029	1.41664	3.85351	1.15802	0	1.5008	2.45087	2.90631	1.89994	3.25711	1.94141	0	0
AJ011932.1	3.47585	4.72668	12.0513	2.59592	3.42556	5.51904	2.84984	1.15251	2.15623	1.71975	0.828372	2.17092	5.85686	4.44703	13.6588	3.36514	2.54228	6.4273	4.57392	0.933137	1.60238	11.8321	36.3422	3.67396	7.37284	1.97175	0.901392	2.68638	10.8711	7.99335
AK1	73.5391	54.4907	64.0091	70.7863	71.2825	72.5347	74.6791	68.5932	68.5267	65.3295	85.2268	61.7513	64.0491	68.2104	52.3517	72.7623	58.9744	76.1331	54.2742	93.3631	87.5434	61.946	61.3471	60.8038	52.2704	58.3104	60.4681	63.3389	57.2903	47.7006
AK2	104.822	145.307	106.991	105.242	136.075	126.268	75.3351	98.3666	132.53	125.375	78.7538	138.837	183.681	135.743	199.506	130.178	163.642	125.877	256.248	112.544	116.249	127.436	175.677	228.245	181.75	158.823	161.401	142.347	166.24	208.054
AK3	40.9785	78.0869	58.2178	33.5712	44.983	36.5515	22.9987	31.239	40.1929	34.0071	6.61244	39.8953	60.3507	47.8835	74.6494	60.3167	60.5464	27.7268	79.2269	27.2925	19.8189	38.2542	53.8302	56.3737	53.7971	47.5642	66.4183	69.5161	48.634	53.6897
AK3P3	4.8997	9.68114	8.40065	1.20636	3.71446	4.48838	1.54509	4.37397	7.7936	2.93038	0.598823	1.177	8.93083	0.803679	5.15157	6.08158	7.71873	2.48906	5.13681	1.44548	1.73752	0	2.8148	6.12894	12.3554	2.13804	2.93224	4.36942	0	9.49297
AK4	4.65654	3.26664	6.7957	7.27479	10.3256	13.4232	3.86333	13.2342	11.0044	8.69848	1.71748	8.30954	1.22599	16.4898	5.30391	4.74079	6.32515	6.80936	6.40898	5.48517	1.72501	3.23496	3.85025	10.547	17.9587	3.14467	7.54737	1.71376	3.46759	7.10262
AK5	11.4911	15.4078	15.454	5.60226	10.4248	6.14234	1.55985	2.14478	4.72081	4.6258	1.81362	16.0016	3.44615	8.3975	11.1383	6.50803	10.1858	3.36718	3.68374	3.09368	2.10493	5.18101	7.61569	17.5724	9.24494	9.35331	3.45361	9.11635	5.55358	7.0002
AK6	0.0610841	0.184591	1.21022	0.260687	0.0602002	0.161651	0.83471	0.10127	0.442088	0.129525	0	0.317928	0.514637	0.455883	1.77419	1.0185	0.446776	0.403401	0.373199	0.0702806	0.5632	0	0.456194	0.347661	0.647846	0.057752	0.673239	0.314734	0.636825	0.668923
AK7	4.31422	8.52431	5.34216	6.72734	3.92473	8.34321	1.81395	4.4015	2.74493	6.56784	5.53631	7.94542	13.2808	4.06896	9.07198	6.78284	10.4373	6.79405	4.21106	5.09102	4.5897	3.22769	4.46121	5.39658	4.79955	6.90272	4.94856	2.56487	13.8392	3.63418
AK8	3.25468	0	1.51131	0.868119	1.60379	0.538318	2.22375	4.72137	2.52378	2.58801	2.26234	0.423495	2.78493	2.38565	3.24376	3.2823	1.78538	12.0904	3.6328	5.61703	5.62657	5.9353	3.64604	0.330786	3.92255	0.769285	3.42889	2.62025	0	2.22759
AK9	6.48376	19.5933	13.7634	2.47059	6.16172	4.90241	4.43001	1.53561	5.98537	1.47305	1.83955	5.78509	18.29	3.70328	22.4192	8.59384	12.7026	12.5398	8.92384	5.50613	5.33756	2.25217	16.602	12.0498	15.182	14.4495	16.8143	5.66732	9.65653	10.1432
AKAP1	24.5641	28.112	31.0945	26.3376	31.4592	32.1005	22.7655	34.676	35.2037	33.0914	16.8089	26.7092	33.4571	21.1655	25.7628	26.9146	34.5987	22.446	38.3478	22.2694	25.3671	26.6112	34.7832	26.9429	30.0151	25.6385	35.3987	17.5437	19.9674	29.097
AKAP10	0.510087	0.578039	0.315812	0.544221	0.251353	0.928043	0.697031	0.845661	2.63692	0.225336	0.202608	0.199116	1.41012	1.15566	1.96088	0.480122	1.21252	1.0948	1.55821	1.51611	1.32273	1.86041	2.47616	0.933161	2.58199	0.723394	0.744079	0.492789	0	0.837884
AKAP11	2.45515	5.05215	4.40095	1.29725	3.24921	2.05746	0.639037	1.29863	1.95819	1.27258	0.743004	2.76258	4.62945	3.1349	6.81806	2.35179	4.24988	1.72948	4.489	1.39446	1.11836	1.70562	7.79707	3.85935	6.35753	4.50981	3.87321	3.64443	2.74241	5.67166
AKAP12	19.1583	110.096	143.576	13.853	9.39581	7.14847	8.313	11.6662	8.77747	24.0986	14.4982	17.0129	66.4335	8.54313	84.9601	21.7567	39.9128	23.6854	15.8527	18.16	7.74375	10.1556	47.5691	38.0938	71.1295	49.6184	29.4921	38.0114	30.5279	30.7243
AKAP13	34.3998	82.6348	69.9894	13.038	24.9893	15.3744	8.25165	17.0807	21.4817	15.9196	6.61586	26.3946	59.3444	21.374	65.4719	57.2615	58.4843	15.3467	44.183	15.7174	19.5921	25.3294	81.4752	45.8169	70.4729	55.5764	48.1853	67.7566	41.0247	67.0049
AKAP6	12.1678	32.8995	28.548	7.17429	8.20487	13.1344	8.75117	8.49377	7.28339	10.411	6.6137	29.332	28.1578	12.8023	40.8488	9.12797	19.4388	45.2534	18.9613	15.2278	2.21424	21.8002	32.2838	20.828	26.2421	12.1095	10.3798	31.3471	6.67653	25.247
AKAP7	2.59249	10.4457	9.30956	4.88655	6.64293	6.06027	2.24366	3.15188	4.91406	4.39778	1.09839	4.49775	5.18744	2.76404	7.18539	4.92687	4.55082	1.99743	5.97011	1.55768	1.69312	1.68096	7.80913	3.79419	6.99883	2.94129	4.70616	3.67337	4.50461	3.87996
AKAP8	11.22	19.5385	19.6705	10.5584	10.3416	11.706	4.3459	7.62786	17.6259	10.1555	7.04079	9.98212	12.1646	6.9881	12.6143	7.54563	11.7133	6.35421	11.8207	7.50403	8.24241	9.42086	16.9758	8.40071	12.6079	10.44	9.04299	8.0893	7.6579	13.542
AKAP8L	26.711	43.6189	35.6196	18.6336	24.5526	24.0608	15.5829	22.9934	32.7683	22.4741	20.5257	31.3339	32.1063	18.1824	36.7726	25.4181	30.0565	18.6238	32.3007	22.3007	28.4166	21.4827	38.2092	35.3335	34.1237	34.7727	35.1343	26.7315	35.3446	40.8949
AKAP9	14.1055	205.632	80.5227	11.6696	9.66026	13.5236	7.51399	9.61167	12.2973	7.89992	2.84885	8.39922	26.5626	12.7129	47.2122	10.5443	18.0109	14.8018	10.5898	12.5615	8.95494	9.01031	29.2373	24.5898	35.4406	20.1171	7.71117	29.4869	15.2663	19.4393
AKIP1	41.1299	29.4287	23.5786	32.3893	31.527	31.0986	21.857	27.0588	34.6497	25.6104	22.9063	23.7857	25.3818	22.9118	26.2745	19.43	16.474	22.8508	23.523	19.0708	19.4376	12.6993	19.9092	27.1603	26.1226	19.9575	10.9343	12.8946	12.4782	14.0604
AKIRIN1	81.8075	82.0831	76.9922	67.8967	76.1246	77.923	50.405	57.8229	89.7734	50.4659	24.6608	71.6616	59.8079	55.5838	82.3649	44.3447	63.1072	40.4591	90.1101	42.1947	56.0863	47.9526	66.4831	75.2753	67.8719	64.0513	90.3891	61.2743	52.3528	81.6874
AKIRIN2	69.6856	63.2645	69.2514	64.4041	60.8034	68.519	75.0073	88.7937	65.9298	63.0587	38.0811	63.1446	52.5871	56.9451	74.3178	53.3171	59.4096	51.3945	75.5129	57.4801	75.7093	50.3643	65.6342	78.0722	59.1999	73.5778	81.3411	80.9965	91.7764	94.134
AKNA	18.1926	13.907	14.1871	12.6075	14.6694	13.9231	22.2725	24.0414	22.8241	14.7224	16.5468	15.2948	17.266	11.5254	32.748	22.5868	23.6672	14.6896	34.38	20.6282	21.6577	21.4473	19.3329	32.9163	14.051	17.6761	22.1286	14.7891	12.9941	27.7444
AKNAD1	36.219	44.0514	34.5739	24.2863	43.0991	40.3575	17.1617	36.437	69.6772	23.5395	8.01713	41.7876	27.3971	15.4821	37.5503	19.5411	31.822	20.0684	40.8418	16.471	20.1606	29.9916	50.4141	30.0869	41.4079	37.1058	29.1522	24.266	22.2116	40.3997
AKR1A1	75.8661	65.8152	61.8985	76.9129	66.9271	51.7875	54.3611	36.9069	61.9033	56.2931	79.4854	51.8677	76.4269	50.2111	50.1178	68.9022	62.014	61.5662	44.6439	61.305	59.001	55.4967	56.479	46.4595	66.1735	54.5556	33.0858	44.4107	46.9197	37.9316
AKR1B1	198.295	106.931	102.958	108.773	121.77	120.695	67.929	71.3042	109.72	97.917	116.841	157.872	107.908	159.182	155.377	80.2853	97.5236	99.9316	144.191	52.8413	98.507	127.355	133.13	164.731	128.36	89.8601	72.1261	82.1769	91.6027	92.7004
AKR1C1	0.647507	0.684848	1.28286	0.967172	0.829579	1.8849	0	0.429394	1.7406	0.228834	0.771575	0.943632	1.70478	0.276141	1.29067	1.60203	2.46269	1.36837	1.73456	0.173831	1.49252	0.629764	6.04472	1.31618	1.37347	2.14265	1.80512	1.83494	0.675051	4.82172
AKR1E2	17.4495	9.85839	23.8618	13.4368	7.17788	21.282	4.56159	11.8232	23.6889	6.75666	11.9334	7.58153	24.2892	9.30208	14.4313	31.0126	23.8609	20.9431	15.5457	15.7121	19.5861	13.2819	29.4632	12.5839	17.9946	20.8014	17.117	29.3179	2.37284	29.4108
AKR7A2	210.636	143.525	163.384	298.342	194.293	200.991	306.074	231.563	247.125	261.31	336.558	231.256	211.32	256.784	204.947	156.221	238.646	307.347	246.523	311.436	327.134	443.484	175.569	192.056	157.294	212.431	215.362	258.472	232.194	231.28
AKT1	142.887	133.038	175.311	205.803	142.377	196.206	234.527	187.82	212.04	206.633	251.646	138.704	117.811	127.55	98.7722	151.084	149.226	152.481	110.591	144.095	160.464	137.896	129.896	101.382	118.154	103.054	145.257	97.2769	123.569	90.4873
AKT2	66.9265	67.4961	73.1867	80.2642	72.0867	87.8253	92.3555	87.1753	93.3665	77.166	106.305	84.2832	74.3106	81.4998	62.5413	88.6318	80.0599	84.7136	67.9312	105.759	107.403	73.827	97.1708	67.2668	84.9035	80.2908	74.7427	62.178	88.7958	64.5875
AKT3	0.0739778	0.111777	0.0916043	0.0789282	0.0833226	0.11187	0	0.21025	0.185752	0.0522886	0.0251864	0.132012	0.361718	0.101408	0.168525	0.18758	0.061838	0.132607	0.233437	0.101328	0.1218	0.102787	0.347278	0.326525	0.152843	0.0399671	0.184995	0.108905	0.110178	0.208317
AKTIP	3.61136	4.8865	2.86998	2.07028	4.14343	2.0683	1.39945	2.14466	3.39944	2.28587	0.556649	3.08595	2.21382	1.46542	4.11341	2.40626	2.83851	1.13908	3.57177	1.46771	1.36667	1.04848	2.61656	2.45422	2.91028	1.98746	1.88704	1.94406	0.561937	3.06935
AL022341.3	4.46896	2.59707	2.55404	2.56739	3.7267	5.00353	2.81852	6.83905	9.95183	2.67277	5.73488	5.72549	10.8609	5.86421	6.26491	5.91673	7.54303	6.81071	8.7242	5.66914	10.301	10.0304	6.93183	2.79507	5.30314	3.25014	6.24041	5.31373	14.3356	6.02325
AL022476.2	2.26084	1.36641	1.31742	1.4189	1.3893	1.44296	0.872307	1.36699	1.8425	1.0904	0.760669	0.664495	3.09525	0.978355	2.42367	1.07295	1.16725	2.30107	2.21255	2.31559	2.57498	1.81085	2.12547	2.74653	1.74385	1.71001	1.06914	1.98716	0.277295	1.7185
AL049794.1	1.87965	2.02862	1.16375	2.14867	0.793906	0.888258	0	0.445174	1.24932	0.379589	0.213315	0.698793	6.50413	1.14516	3.82314	3.61067	4.32079	0.709327	2.01914	1.13281	0.464209	1.30581	4.51214	2.94742	2.97733	0.76162	0.696354	1.90237	1.39972	1.02919
AL049872.1	5.69765	12.8536	8.08411	2.87061	4.2114	3.29834	1.3517	2.88628	5.39995	1.84579	0.440052	3.00668	13.0008	2.15145	13.9485	4.83091	9.69483	1.25425	6.89885	2.3976	2.00646	4.61794	11.8495	11.485	13.4666	7.44433	3.59132	8.30762	3.71251	11.8722
AL078471.5	8.37306	0	0	2.74873	0.634761	0	0	0	0.665922	0	0	0	2.71321	4.12021	0	1.3857	0.471089	22.1184	0	4.44631	1.48462	0	0	0	1.242	1.82684	1.67029	0	6.7148	0
AL109761.5	0.254618	0.0854927	0.280254	0.0905523	0.390342	0.748683	0.115978	0.187611	1.19926	0.119979	0.157321	0.441742	1.04279	0.30163	0.290016	1.06516	0.413846	0.485768	0.691385	0.911407	0.717322	0.82547	2.78896	0.52906	0.709204	0.829178	0.660301	0.437304	0.589887	0.371772
AL133168.3	1.43334	2.16572	1.47905	0	0.941734	2.84487	0.326442	1.18815	6.66875	1.85736	0.379552	0.994692	3.27058	1.27349	1.08841	2.82677	1.04836	4.10186	4.04176	1.74076	1.10129	0	3.92503	0.776941	1.38198	3.61375	2.1683	2.15403	0	4.7089
AL133243.2	4.16547	8.05612	7.53063	3.19984	3.11995	4.62982	1.93531	3.45292	5.94327	2.17872	0.198544	2.68835	5.48349	1.42115	4.08033	3.27104	4.99655	0.990319	3.4063	1.18217	1.9203	0	5.97292	2.57399	7.55045	7.95527	1.8904	12.9848	5.2112	9.94418
AL133243.4	1.20744	1.33788	1.29578	0.34353	1.50729	1.27813	0.549985	2.26868	5.32642	3.18616	1.21498	1.17309	1.44114	0.815312	1.19192	0.779319	0.94201	0.584756	2.57248	0.987891	1.6699	1.95725	3.06595	1.89802	1.62983	6.3167	1.14812	3.83646	2.5176	5.72974
AL135787.1	31.1764	59.6816	28.4695	23.5488	30.9065	27.5623	17.0283	18.6773	29.0482	15.6007	9.16879	24.4595	51.8158	23.3362	62.5101	23.8667	34.1705	16.6108	35.9383	20.2982	21.3042	36.2254	59.7196	36.9761	47.2611	28.2584	20.8384	25.2325	40.5083	38.1188
AL137164.1	2.03747	4.60087	4.25571	2.63963	2.46033	3.65879	2.73829	2.69116	6.41226	1.42429	0.373518	0.512746	2.83542	0.734043	1.63216	1.25243	2.3991	1.84828	1.33636	0.81146	1.30312	1.95986	4.4646	1.13778	3.95049	3.42928	1.61126	4.16747	3.03448	4.14366
AL139333.1	0.46443	1.75433	1.02694	0.530902	0.392323	0.877896	0.226657	0.714969	1.13185	0.187581	0.0263533	0.448917	1.15289	0.424425	0.906851	0.321169	0.922015	0.744869	0.56126	0.343512	0.305863	0	1.7838	0.485506	1.4713	1.88184	0.903304	0.940092	0.691695	1.45312
AL157871.2	26.4669	23.4217	31.0221	34.472	22.2975	37.633	40.5054	47.3289	50.2875	33.5296	33.806	28.9116	27.4798	33.9501	40.7371	35.8614	40.3361	36.2791	28.5511	41.963	55.9945	28.6739	34.6308	39.1777	30.5346	30.497	40.5799	31.4805	27.9543	38.8005
AL158839.1	0.18988	0.8607	0.376195	0.0810345	0.561396	0.904486	0.0518939	0.440716	0.4319	0.241578	0.0603366	0.316249	0.639899	0.242933	1.23278	0.326812	0.611073	0.300953	0.892376	0.145645	0.875352	2.21612	1.64497	1.17333	1.28153	0.89761	0.34469	0.19567	0	1.08126
AL162151.3	49.1019	169.921	217.708	116.605	177.956	96.4086	8.65774	31.5116	13.1011	10.0759	6.29143	13.1904	34.1959	53.1954	67.6551	30.6696	20.8531	48.1175	67.7404	36.448	43.8119	46.2159	41.4025	51.5142	36.6521	70.384	112.959	20.4029	123.848	114.48
AL163953.3	19.7717	19.5097	16.4883	3.44405	3.57899	6.94085	2.75693	6.6896	5.42343	2.28163	1.60273	6.72046	27.8338	12.9062	27.5761	13.4558	19.1833	44.2349	5.12014	15.0109	5.11547	3.92448	29.5322	16.4039	30.7345	17.5487	7.58645	23.909	0	22.5355
AL354822.1	1.57085	1.74889	0.819004	0.705672	1.14072	0.109396	0.564884	0.274134	1.7096	3.56465	0.45975	0.860621	0.870692	0	1.13004	0	0.362823	1.31039	0.466264	0.126832	1.52456	0	1.54363	2.1511	0.797136	1.56333	1.50083	3.19491	0	0
AL355480.2	2.20261	3.90184	2.72741	1.86379	0.598823	1.10548	1.34924	0.755512	3.21962	1.55683	0.54303	0.632498	0.559912	0.566844	0.692087	0.735327	2.11098	1.85588	0.785291	0.582579	0	0	1.4748	0.864562	0.58584	1.14894	0.68938	0.880514	1.58366	1.49713
AL356053.1	4.48848	14.6072	8.12314	2.94698	3.74299	3.65483	5.66167	4.57928	3.56975	0.24404	1.37141	0.359407	10.1812	2.76086	7.07882	5.19976	8.58612	18.4693	2.92077	6.22357	2.38754	0	11.8614	6.17601	14.9803	6.20224	1.79076	17.7898	3.59955	5.67147
AL358852.1	2.56577	2.08749	1.22197	2.94804	2.13962	1.56692	2.69701	1.63605	2.24466	4.04556	0.470369	1.84905	1.97461	0.946922	2.69767	2.22927	2.59842	1.30342	2.04064	2.95206	1.81974	1.91959	2.80059	2.24663	4.94765	2.61241	1.66345	2.28809	1.02881	5.18721
AL365202.1	0.628492	0.367596	0.627614	0.735442	1.03899	1.31448	0.33245	0.60501	1.71883	0.286599	0.0161057	0.548708	0.875397	0.453925	0.461849	0.567036	0.74143	0.589114	0.895644	0.816419	0.841172	1.1831	1.75638	0.362652	0.860085	2.64519	0.604628	1.51468	1.69091	1.95375
AL450992.2	0.830055	0.313544	1.02783	0	0.409022	2.19663	1.7014	1.72016	1.7164	0.880043	0.16485	3.45618	0.546349	1.76996	3.07272	0.446453	0.303556	0	4.38863	0.318341	0.478323	0	2.63462	1.85596	0.800308	1.37336	1.88351	0.534604	0	2.4997
AL592183.1	17.1745	37.6853	19.9121	3.26794	8.84034	2.75017	7.62365	2.90173	9.72671	5.02579	1.82493	2.39131	23.0409	11.0799	23.2379	4.35398	3.36045	23.2622	30.0239	5.24423	6.80806	7.44761	12.9082	6.75972	39.341	8.68768	25.8154	7.75003	5.70227	31.3859
AL773572.7	7.07141	7.97521	10.9051	4.38174	9.23511	11.0024	6.10609	12.3229	31.009	9.98614	2.78007	12.0877	8.87869	5.85879	8.58158	5.19569	7.03365	5.12838	12.838	6.63307	7.33321	5.62588	14.3314	5.14993	8.2541	14.6429	5.58773	12.8157	6.70887	12.748
ALAD	59.1358	64.7428	65.3078	51.8973	54.8328	56.5524	34.579	55.0908	58.2027	48.9447	22.3167	67.8156	73.329	60.8929	74.1737	79.3994	74.9526	43.3847	70.8157	48.3777	50.1396	49.4356	75.3897	66.8345	84.7872	57.2535	68.2806	39.6357	47.2926	72.3599
ALAS1	133.453	126.54	138.552	114.536	152.547	157.363	115.992	123.417	156.75	135.073	84.1994	226.568	113.534	121.352	110.643	141.482	108.897	93.6782	115.731	103.582	95.2128	116.993	152.042	123.639	123.856	83.6861	104.619	91.2136	91.0967	90.7174
ALCAM	18.5248	18.423	15.2147	3.71682	12.8052	3.42604	0.385983	2.30241	3.6505	1.3809	0.448779	1.51915	5.75109	0.539566	15.872	2.96254	6.38727	2.67372	3.16384	1.25482	0.922364	0.91574	5.36167	3.88512	4.90212	4.36189	3.14368	4.9119	1.96318	2.88699
ALDH16A1	377.689	329.85	277.079	301.761	264.65	221.252	240.743	164.176	257.982	345.94	272.887	221.128	457.951	378.59	621.455	326.167	343.203	386.078	536.534	437.639	342.904	424.527	280.041	487.8	346.987	391.712	208.009	368.714	466.641	533.431
ALDH18A1	59.4833	78.3	75.4674	87.6157	123.698	126.54	101.271	134.182	125.089	123.719	77.1333	71.9248	82.3391	87.9627	88.023	74.0275	85.8927	81.4637	100.986	71.9915	92.0756	129.052	87.1831	77.1902	90.9298	108.065	73.1098	93.8477	100.209	79.9367
ALDH1A1	1.72594	2.23528	1.22124	3.15675	4.8599	4.89373	1.34771	5.72279	4.3337	6.62243	2.15458	8.72644	0.908823	1.44583	2.52757	0.530466	1.98373	21.8193	5.79385	1.60754	1.13666	0	4.05109	9.02132	5.46772	2.79736	0.959116	4.76403	5.14103	5.94017
ALDH1A2	2.15898	2.44659	0.668348	0.575863	1.5958	0.714182	4.42534	2.68449	0.558046	0	0	1.12369	13.6421	2.58957	5.84042	3.48368	6.31641	18.8918	4.31227	7.65907	3.73236	7.87431	7.25575	3.51081	6.76522	3.06181	2.79943	1.39051	5.62704	2.36427
ALDH1B1	23.4	30.802	32.9044	48.6624	33.0678	34.6361	21.787	19.5944	28.7042	40.2555	17.6439	71.3409	41.2672	37.5072	21.8646	37.0326	31.9095	25.5637	22.4047	23.3333	16.4555	23.1446	41.2312	28.5067	33.1921	8.39947	45.1524	15.1221	62.8493	17.3729
ALDH1L1	3.38719	1.77158	1.12922	2.5019	1.66909	4.48189	2.84836	1.51188	1.21225	1.74955	2.69081	0.271223	1.78358	1.59732	4.22906	9.66975	3.90672	5.1621	5.14299	1.94858	1.50145	2.53414	3.30801	3.91921	1.38169	5.17315	0.506769	1.00687	2.03728	4.27992
ALDH1L2	9.01987	22.6823	17.4836	8.77333	14.1978	9.15154	4.35533	9.24706	6.82129	13.2689	7.87438	43.5621	20.1395	16.0222	42.1481	19.8514	22.7756	6.23037	57.3396	10.549	6.39156	8.21472	36.3951	51.3626	41.2091	23.6248	24.3417	15.6421	18.6078	47.3982
ALDH3A1	3.39442	0.310838	0	0.768212	1.52059	1.36105	0.281119	0.511593	0.850793	0.436223	0.89885	0	0.216653	0.219335	2.69471	0.11065	0	0.271719	0.966833	0.433941	0.948388	0	0	2.00721	0.0991751	2.82026	0	0	1.07237	0.225284
ALDH3A2	46.9618	41.6271	33.1612	24.2308	55.5496	30.7786	15.104	20.695	21.3775	18.7344	10.7901	33.544	30.7514	20.315	31.8188	33.3335	31.0101	13.0374	23.8797	12.4641	14.957	21.6608	30.555	20.1648	27.7824	31.4544	17.1128	33.7879	21.212	29.6279
ALDH3B1	67.8829	53.4493	40.254	70.816	60.8052	50.4997	89.6694	105.539	53.1064	59.0162	83.7659	48.0507	61.5208	51.3459	57.6464	54.8078	74.8617	94.6411	62.4941	75.0945	100.142	52.0846	55.4287	50.165	50.033	84.2184	78.6803	60.723	80.2066	55.175
ALDH4A1	48.1692	46.1369	51.9168	51.8644	53.0345	76.1607	88.1075	96.0717	82.4486	71.7151	90.9539	64.9244	47.0308	56.4036	30.1584	50.3617	57.2988	72.7601	50.0922	80.2392	74.1305	58.6881	50.1347	41.8508	52.0603	66.6895	53.572	52.1977	59.519	38.4228
ALDH5A1	1.73349	1.72318	2.20301	1.02209	1.75337	0.845059	1.24674	2.94954	1.50928	1.67667	0.724788	0.332404	2.16189	3.28298	5.53376	1.61939	3.03628	1.83771	4.5451	1.17219	1.26181	3.10577	2.14635	3.85746	3.73859	3.36412	2.42518	3.29065	1.90235	3.49691
ALDH6A1	8.52293	11.2565	9.22497	7.29424	9.45711	7.2208	5.02728	11.1312	7.48063	7.15096	2.41114	7.02097	11.2197	9.96944	12.3268	9.05286	12.4675	6.74213	16.1661	6.51388	8.97475	7.45448	13.028	12.7378	11.203	11.7392	10.1171	17.85	11.6662	18.5995
ALDH7A1	20.7266	34.4237	29.8947	20.5922	23.695	19.5267	11.4197	12.7002	14.2977	16.1735	5.5587	17.1222	26.3157	16.9183	31.2193	18.0687	30.7075	17.849	28.7083	13.9649	16.0525	13.2241	31.2309	25.2379	32.198	19.1571	16.5336	30.3293	23.8556	30.7232
ALDH8A1	0.429593	2.59638	2.48244	0	1.27013	0.757908	0	1.18702	1.48053	0.202428	0	1.49062	0.678627	1.75574	1.95726	0.924243	1.57105	0.851112	2.62464	0.659026	1.98044	0	3.20832	1.39716	3.03745	5.55084	2.4138	3.6891	1.49289	1.88176
ALDH9A1	56.1348	80.0163	62.6714	62.0706	70.4579	65.2675	57.3758	58.0713	67.8939	66.8947	26.9246	73.0026	90.0704	72.0289	69.3245	75.8886	70.7166	63.1016	86.7892	51.8488	65.219	91.2396	71.9248	65.51	79.8718	77.821	43.5546	70.2618	83.2095	84.1725
ALDOA	1371.57	1293.84	1535.25	1727.79	1571.86	1878	2019.44	1768.29	1626.26	1705.94	2418.88	2461.75	1420.54	1953.23	1331.35	2675.59	1584.88	2295.34	1130.62	2145.83	2085.1	2023.47	1694.74	1396.24	1415.11	1458.14	1471.61	1405.84	1449.2	1200.71
ALDOC	36.5819	42.6176	46.1449	43.8631	36.8107	32.9107	34.2214	30.1824	38.5293	37.6372	39.8569	46.2654	34.7451	42.0554	32.0296	42.57	28.757	42.6166	24.1015	41.3684	53.1938	24.9389	35.8741	27.52	21.4263	38.8693	18.7297	31.9283	34.752	22.8382
ALG10	1.01512	1.14143	0.993895	0.831175	1.18655	1.96793	0.90326	1.135	2.1723	0.850988	0.356323	0.933815	1.88949	1.1578	1.45202	0.990401	1.38134	0.966602	1.78625	0.778631	0.544153	0.229604	2.04516	0.806169	1.63882	1.11598	0.581598	1.52045	1.96893	2.14572
ALG10B	0.699482	0.85872	1.02855	0.792933	1.1633	1.18585	0.746748	0.905979	1.4464	0.757057	0.295201	0.614356	1.03591	0.769072	1.61835	0.705419	1.4389	1.12598	1.51013	0.771259	0.705389	0.850393	1.27333	1.10191	1.30668	1.79798	0.963668	1.52046	0.911546	1.91498
ALG11	4.67051	7.74302	5.70302	2.94138	3.93167	3.73372	0.975062	1.39806	2.34737	2.20079	0.772975	3.61257	5.60182	3.38887	7.22239	3.41922	4.05658	2.20621	4.66437	1.39318	1.60736	1.26181	6.20102	4.74683	4.15915	4.29308	3.028	3.969	2.7051	6.18015
ALG12	20.3016	18.8007	21.2	19.9633	17.3801	20.3637	23.7149	18.8451	27.2773	21.425	18.8033	22.9346	20.0502	18.7024	16.2241	25.5877	20.9731	23.9415	16.9278	21.1873	21.2413	21.1556	21.7995	14.7952	19.1681	23.6168	16.1341	16.6305	18.5317	17.8778
ALG13	9.78741	19.2983	15.4716	9.03524	15.7343	12.8587	5.7861	8.17069	15.5737	8.14447	2.75715	8.45405	9.53987	5.55056	12.5317	5.22692	10.4587	4.40077	17.6162	5.35095	5.36003	8.43902	15.1375	13.4324	12.783	11.4192	10.9807	6.88485	9.76955	21.056
ALG13-AS1	0.712996	0.957604	0.980977	0.929754	0.975942	2.0965	0.920176	0.722369	3.60395	0.671942	0.125868	0.618495	1.20975	0.31674	1.06027	0.340882	1.18785	1.2818	2.53176	0.957064	0.547823	1.15576	2.69201	1.67474	2.29148	3.25816	1.25835	1.32661	1.23888	3.42681
ALG14	8.83195	17.586	10.1733	7.08549	9.78374	10.9616	3.55515	7.94542	12.9539	6.04899	2.28433	6.34289	10.2025	5.87611	10.9956	5.85509	8.91352	7.36993	10.8434	4.22745	6.47031	3.99532	15.2372	10.688	11.2219	6.99085	5.99229	12.1703	5.71017	17.5441
ALG1L13P	1.10637	0.668672	0.273997	1.88865	0.218073	1.17115	0.60474	1.46738	1.60144	2.346	1.58204	2.53369	1.74774	1.29754	2.14231	0.714088	3.56054	0.876781	4.0557	1.78212	2.80523	0	2.14831	0.539737	3.84021	2.09204	3.29952	2.28022	0	2.42315
ALG1L15P	6.9342	5.23863	3.12232	9.7522	5.59134	4.58762	6.8913	8.8833	9.77636	2.67338	6.00935	3.28098	7.30263	6.3849	2.87207	6.44209	6.45496	9.99133	3.25886	3.14292	13.0774	15.3277	6.82642	5.12546	6.07791	7.74794	3.26953	4.87203	3.28599	7.59354
ALG1L2	5.43224	7.22783	5.12022	3.54666	6.55221	5.68592	2.10506	8.46831	15.0889	4.87112	1.99668	7.17387	9.43517	6.82902	3.09372	5.32027	8.65803	4.76544	9.71659	6.06352	8.03613	2.36569	6.17627	7.84478	11.8041	9.88856	8.98861	4.9086	5.07163	6.83665
ALG1L6P	4.23647	2.60208	2.60161	3.89525	3.32655	3.46364	2.2121	4.45395	3.20497	3.87081	2.76352	3.37021	3.7361	4.2781	5.31582	3.16785	6.32316	3.5029	6.83094	3.79111	5.99404	2.67992	3.65265	4.42472	4.91486	4.65665	6.74369	4.08171	3.23172	8.93913
ALG1L9P	0.984025	0.56258	0.263457	0.141875	0.393156	0.457476	0.363423	0.661375	0.439953	0.582736	0.295784	0.44295	1.6665	0.411149	1.34802	0.400527	0.855892	0.965997	1.61237	1.15257	0.796933	0.51733	1.37049	1.68666	0.461559	1.30752	0.793148	1.09625	0.554532	1.25234
ALG2	26.7628	28.1414	27.4258	24.8838	26.2928	30.8607	22.6994	28.096	26.1957	24.3125	16.3953	37.0286	24.2089	28.5784	32.5857	26.9843	30.2517	19.0593	33.5536	21.2037	24.8495	28.5589	28.6338	29.1954	34.1353	27.9998	19.2547	25.8282	26.2394	29.5832
ALG3	107.412	104.452	118.227	153.094	118.072	123.298	155.56	119.935	104.6	143.535	178.534	127.197	110.606	122.595	80.3608	152.184	135.84	158.483	86.9386	145.343	128.555	170.097	110.386	100.248	98.4291	102.942	131.003	97.916	141.173	81.9359
ALG5	21.3047	22.3661	16.274	21.6972	17.7243	15.0103	8.12889	5.50451	10.8705	12.8095	6.594	15.9849	17.1918	14.8234	22.612	14.3609	14.1659	13.0647	18.2697	11.5664	7.0154	14.8007	14.0513	21.1467	21.0748	7.71697	9.05876	13.5433	10.0959	16.0587
ALG6	5.15717	9.21665	7.34729	5.7981	9.34533	7.55765	5.07705	5.60803	13.0721	5.29137	0.881051	7.61961	7.94238	7.56773	8.52697	4.92132	3.56922	3.66216	6.6196	4.7639	3.13162	3.23603	13.1283	7.16895	9.46352	9.12257	5.68039	3.92868	6.35936	10.3842
ALG8	32.5231	38.465	40.015	45.0095	46.7986	48.6711	40.4669	22.5668	38.5677	32.1682	14.3628	36.9916	53.62	44.8672	40.7726	43.4807	48.0315	37.1239	39.1155	41.6836	39.998	57.6044	52.2257	44.4388	52.9973	36.6434	32.3356	41.0905	36.8314	39.2568
ALK	18.9095	12.828	10.035	4.94079	12.931	16.8507	5.27341	7.67745	29.5255	6.54638	5.82479	9.64108	41.4541	19.5436	12.967	12.869	15.2419	37.4636	21.7638	6.80813	7.56096	7.50667	21.0392	11.2958	15.9994	20.432	13.2603	19.3867	8.04648	29.5822
ALKBH1	3.31549	4.81353	3.87341	2.24545	3.31013	2.49868	1.55616	2.19866	3.26397	1.83399	0.904667	2.05575	4.06853	1.82891	4.01449	2.51208	4.02758	1.1995	2.79117	1.92391	1.44538	1.82262	4.16631	3.14111	3.98889	3.7343	2.18689	3.75082	2.7051	3.93067
ALKBH2	15.0078	15.9131	18.2576	25.0013	18.8126	15.8516	8.45507	9.82146	20.4167	15.4464	14.1185	13.5668	21.5588	11.6498	16.5694	9.0634	12.3249	14.6929	23.82	13.733	12.4414	15.3648	11.4049	18.8388	10.9159	14.4381	17.2407	15.9402	19.2146	22.4898
ALKBH3	8.27985	10.4841	9.67506	5.59897	8.79216	7.7925	3.50586	5.12344	5.90803	5.93475	2.50133	10.7433	10.6234	6.34105	14.5449	6.99372	9.68104	6.00714	13.8935	5.63535	4.8385	9.07376	9.66738	12.9428	9.38861	8.98589	7.33378	7.73618	4.25524	10.1527
ALKBH3-AS1	0.558448	1.01837	0.834578	0.554727	0.322629	0.76441	0.131572	0.446955	1.03531	0.176943	0.0152977	0.461044	1.9266	0.369559	1.86438	0.911457	1.26762	0.661297	0.760209	0.347111	0.0887746	0.561874	1.49568	1.23692	1.37394	0.436953	0.811502	1.41389	0.803039	0.716987
ALKBH4	45.8957	28.1311	33.643	49.4289	33.7103	38.9579	51.9183	34.4556	39.7298	44.2987	53.9158	28.0566	43.1475	38.0844	34.1522	44.3058	45.3652	57.188	42.3761	59.9044	50.1506	53.1656	32.7403	38.0207	31.7271	50.1466	35.159	49.2194	41.7542	37.8133
ALKBH5	231.755	215.519	219.876	257.936	195.62	249.294	244.125	223.898	254.783	264.862	226.955	293.659	191.918	170.83	177.233	215.091	202.251	177.055	243.223	187.611	231.358	194.188	189.082	194.805	184.305	178.049	230.026	156.673	192.943	188.152
ALKBH7	212.249	162.169	176.35	288.112	144.763	167.506	299.909	205.883	163.607	220.169	372.204	200.888	256.766	301.939	228.239	289.102	259.03	454.473	232.724	502.393	362.171	336.248	197.95	295.502	205.638	301.17	207.079	301.761	355.049	245.239
ALKBH8	9.90114	18.7636	15.3773	10.2056	11.081	12.6569	2.98115	5.28614	14.401	3.67706	0.266628	9.78254	10.7807	6.88844	17.5854	7.76249	12.0288	7.42535	13.3287	3.47546	2.32091	1.63217	15.0396	16.2371	9.54632	7.61577	6.96314	6.91733	13.9964	17.2746
ALMS1	11.4706	35.1447	25.4483	6.11911	8.7925	7.58889	4.35404	3.16948	8.40054	6.08071	1.8984	10.4478	16.6101	11.6352	20.1423	10.7968	16.3134	14.414	13.7766	6.72099	6.61	0	33.5525	19.1711	25.0376	20.6355	13.6339	12.9286	9.96548	25.8205
ALOX12	3.13176	2.14065	2.12365	1.75022	2.16786	2.9846	2.7766	3.24505	2.96813	1.55478	1.62898	2.0181	4.90798	2.48437	3.32297	1.84487	2.98597	5.02283	4.10887	4.66852	5.28517	4.35135	3.64756	3.865	3.81036	2.32645	2.65885	3.04957	3.01234	1.65353
ALOX12-AS1	12.2484	8.76636	7.71643	10.7754	7.20033	8.81427	12.0391	11.7563	8.88681	8.96111	6.31608	3.80262	12.8992	8.36225	10.7693	4.27636	7.85843	17.313	10.9068	18.213	17.3359	9.4048	9.14745	9.25996	14.5028	9.75178	9.33406	4.98232	22.4025	11.7658
ALPK1	4.82096	15.9444	11.4086	3.02899	7.17959	3.96917	1.02477	4.17389	5.4275	3.824	2.25533	6.96998	14.6954	4.71164	20.1954	8.2688	11.4794	3.5729	12.411	3.30752	3.70413	2.60492	15.9219	13.7193	14.5127	11.1417	9.93229	11.2469	10.6105	13.2571
ALS2	4.50824	7.10791	4.74639	2.63732	6.1923	4.88457	1.72612	3.64678	4.57103	2.52456	0.899668	6.67654	4.34639	3.29725	5.48848	3.93005	4.85049	2.75432	6.17707	2.50996	1.94528	2.11821	7.39251	4.7457	5.96356	6.48613	5.01959	4.74109	3.12199	5.91475
ALS2CL	8.68594	7.69342	8.28298	2.34343	5.90362	3.43472	6.54857	4.13799	7.01922	0.987942	5.94841	13.9262	2.15543	1.96923	3.12725	2.20166	4.67347	3.36261	5.1613	3.44608	3.68207	1.94205	9.39484	1.13646	3.94668	2.92616	0.25891	1.80045	2.08171	3.06128
ALS2CR11	9.65082	16.2645	12.8696	9.10856	3.29233	15.7167	9.13001	3.0769	18.0373	3.14831	2.0641	5.79579	17.5908	5.34259	37.8396	8.38513	18.4613	21.5716	5.05893	9.96494	1.28338	3.61014	9.42522	9.65763	7.15767	9.12438	5.05362	19.1252	23.2185	18.6981
ALS2CR12	11.4141	35.95	22.0965	7.88995	4.27778	7.44516	3.73458	4.26439	7.81205	3.40888	3.32048	7.36322	17.9463	5.82762	20.7832	10.722	11.6408	14.3327	9.82195	6.96706	9.63458	21.1082	19.8103	10.5877	18.2902	20.0631	5.41977	9.93989	15.0841	12.4995
ALX1	18.8779	40.8228	18.8722	4.24996	15.3617	25.2081	13.0166	9.76241	22.5621	10.038	11.1443	26.5017	31.9189	25.6666	52.079	12.8551	27.235	11.4376	41.9996	23.3141	19.162	21.0557	31.6894	34.7819	39.9094	29.4739	18.976	40.1563	43.3341	53.8633
ALX4	3.71867	15.4516	7.93034	2.97564	2.54504	1.91353	2.39962	3.93881	2.77678	1.46023	0.820593	3.2258	7.07102	2.0925	10.1185	5.72258	6.7997	9.68685	3.7866	4.1993	2.8572	1.00466	7.25162	4.7033	6.97163	9.76618	8.3712	8.78182	5.38453	11.9906
ALYREF	241.517	186.424	196.29	319.257	162.181	226.582	212.054	134.171	271.405	315.006	255.901	123.138	103.146	88.1494	99.5152	101.852	100.826	88.7268	87.5015	93.7236	66.8846	138.403	79.4396	78.8585	99.0313	66.4432	51.747	45.8767	54.701	73.9991
AMACR	4.06746	4.21097	3.451	4.25928	3.71166	2.99	2.36736	1.99802	3.77705	3.46058	1.19674	4.39084	5.23548	5.3806	7.27111	4.43621	3.44327	3.15872	5.48694	4.5065	4.34053	3.29666	5.42848	5.54252	6.86296	5.34109	4.71247	4.94828	8.24538	7.01126
AMBRA1	82.7409	103.57	99.1404	90.9347	109.338	119.532	141.565	155.856	146.633	124.578	116.424	86.1292	122.018	98.438	99.314	120.985	129.232	122.195	106.328	126.429	168.691	118.985	131.956	79.5245	94.9625	141.092	108.174	123.982	117.805	131.038
AMD1	17.7728	43.4674	29.9088	17.4621	28.5295	45.6979	10.1973	48.2319	24.9728	21.5059	3.80894	17.4124	69.4774	36.9368	90.6858	27.8829	55.1348	22.7364	50.2685	22.2874	25.8431	43.6528	56.8893	46.0778	98.3316	76.9954	56.4441	100.35	84.7516	61.665
AMDHD1	7.10106	0.766384	0.942108	2.7058	0.499879	1.34229	2.77244	1.26136	4.71976	2.15106	0	1.31997	4.00626	0.946367	3.17753	4.63781	2.5969	3.01471	4.1716	3.98781	6.43031	7.39979	4.16686	2.47443	2.44521	4.31595	1.97305	3.92014	0	2.77724
AMER1	1.80812	4.0308	2.64268	2.24536	3.59312	2.94157	4.334	5.553	3.76951	3.415	1.64831	2.80782	4.86973	2.386	3.61254	2.58275	3.33872	3.15161	4.84781	2.55779	4.09942	2.88291	5.00296	3.03667	3.82959	3.86737	5.34237	3.97087	4.94435	5.03126
AMFR	206.566	182.287	152.661	168.849	195.271	172.784	171.735	179.573	161.284	189.752	174.791	222.621	154.942	175.504	194.016	208.743	235.921	167.904	276.104	197.91	275.911	182.92	174.282	261.034	197.708	257.266	214.422	216.819	230.829	260.373
AMH	1.63279	4.70985	5.51407	3.64247	0.877723	2.94611	3.04253	3.6913	2.9159	2.41307	2.94794	0.772568	2.81379	1.26606	3.55049	2.07577	0.434269	4.21516	3.76703	1.70783	1.71073	0	0	1.44826	2.57608	2.10507	2.11715	4.01524	4.64248	2.43824
AMIGO1	3.06502	2.49933	3.43386	0.570975	4.02756	1.93124	0.930741	2.90367	2.21324	0.756522	2.39622	1.92445	4.79058	0.207482	4.43318	2.61675	5.19527	4.40172	1.53192	2.36964	0.560709	1.89272	3.1974	2.53164	2.72064	1.37992	1.70325	3.63477	0.507207	1.22538
AMIGO2	6.38456	1.6078	0.329408	0.638607	2.81837	0.791996	0.0908798	0	0.206283	0.564088	1.05665	0.207688	0	0.21272	0.45451	0.286167	0.389145	0.175682	0.0625114	0.0510124	0	0	0.397348	0.108148	0.51298	0	0.344939	0	0	0
AMIGO3	36.9165	33.1539	41.3065	47.8496	32.2546	46.2972	50.6488	32.5679	49.3582	41.0784	56.9457	43.7527	28.6706	23.3153	18.2802	51.0154	33.2906	29.104	15.5032	29.4677	28.877	35.6886	35.4872	17.9312	25.4801	16.4702	14.8265	14.2276	18.3547	14.6933
AMMECR1	17.4801	22.8778	22.4072	11.8203	20.1388	19.7089	6.56038	13.0614	23.0366	10.7021	4.10722	16.2739	15.6216	16.0119	20.2608	9.40187	16.2066	8.04823	18.8601	7.7898	8.08678	11.9726	25.4658	18.5165	24.6871	15.5955	15.2434	16.8081	7.70016	25.0737
AMMECR1L	13.9507	17.9113	17.5264	13.7998	15.3641	21.5864	12.1014	17.5676	23.2777	13.5965	9.21525	23.6743	23.6837	14.3184	25.6008	15.9775	25.0353	12.5778	23.6281	14.8816	16.7226	14.7053	20.5909	23.409	18.7919	24.7698	19.9673	23.7638	14.1733	24.7524
AMN	2.28982	4.61308	4.68787	4.65807	1.71508	3.51463	2.62837	3.49253	7.76527	4.3591	0.87314	0.826309	1.73627	1.17184	2.10391	0.952437	1.51848	1.27025	3.07059	0.960149	2.21679	0.890827	3.21499	1.91143	2.0017	3.20406	1.34598	0.983183	3.81955	2.97562
AMN1	2.37317	4.72668	3.47291	1.95653	3.083	1.85554	0.442216	3.75558	3.01129	2.51609	0.342775	1.12289	2.78327	1.95516	3.256	1.10237	2.05136	0.641146	2.28133	1.28249	0.621613	2.09831	1.77235	2.01727	1.66409	1.83577	1.60852	1.94531	1.6869	4.48888
AMOT	6.5424	12.2007	9.85286	1.94943	8.2194	4.01645	3.30222	5.52096	2.25475	3.89522	1.68562	6.90235	6.8745	3.29914	7.55264	9.51053	10.217	3.42535	9.90283	2.3622	3.39647	6.87905	12.7874	7.81144	8.6379	11.981	8.57872	9.26252	7.06649	9.06856
AMOTL1	45.4207	47.5381	40.299	13.658	36.7082	17.5312	8.772	23.3887	14.6632	22.5018	13.6384	23.5821	39.6979	18.3836	36.1338	35.9524	40.0729	13.4821	42.9031	12.6532	12.1729	19.6015	41.1964	30.7095	30.1909	44.2839	35.7626	42.2578	33.8512	38.3366
AMOTL2	125.581	153.543	158.845	119.434	148.124	111.968	191.6	205.999	128.223	121.529	81.7431	41.5041	69.6174	37.7892	61.0559	35.7081	55.4847	67.9231	65.6731	72.3708	97.8529	56.6484	74.655	44.1998	63.1882	118.327	79.6056	133.46	138.97	75.139
AMPH	3.13574	2.03055	3.42063	0.238969	1.98666	1.877	0.816183	0.247555	0.540344	0.211084	0	0.544024	2.51607	0.716406	1.87088	3.49364	0.546075	0.788894	2.24564	0.114534	0.344187	0	1.22669	1.51761	1.15176	1.05882	2.61382	0.76937	0	1.30815
AMT	19.4268	21.9342	20.6946	20.2713	17.6129	17.8767	19.587	19.2131	27.4955	15.585	23.7428	20.9208	18.4035	19.5093	18.6018	19.4379	21.3916	21.5302	23.4485	25.7085	28.0134	21.9496	24.9629	17.4568	16.4665	19.6646	14.6512	21.2527	16.2153	26.15
AMY2B	0.566203	2.99427	1.75278	1.20818	2.65054	1.68568	0.773712	0.70402	1.60985	1.10055	0.337346	0.442042	3.72679	0.452751	4.19196	1.06588	1.24238	3.17833	1.99573	0.542872	0.326277	1.37672	2.53714	1.38109	3.00251	1.07063	2.56958	1.82334	1.47572	4.34028
AMZ1	27.153	19.2015	19.1571	5.81084	20.8479	10.9665	3.3437	10.2072	33.2967	7.14125	13.7951	7.80571	10.0999	4.12365	12.452	7.51452	10.7383	7.81913	10.9804	7.74969	4.82146	4.6062	14.8553	10.5894	9.51304	7.9105	7.88082	10.7775	14.4009	10.0269
AMZ2	23.7466	42.9841	27.4148	24.1292	24.2241	22.6799	13.5816	19.3391	30.0283	20.5704	6.57182	28.2503	39.3928	32.4247	50.2996	26.473	34.0406	18.5515	45.1721	22.2774	17.0794	29.2316	43.2921	39.1477	42.1761	26.3338	24.1929	29.3618	43.4328	35.8459
AMZ2P1	3.79184	4.35137	4.81418	4.25042	3.83158	5.96996	1.90208	2.62596	5.11143	3.18902	0.800728	2.29832	5.91415	2.60988	8.14595	2.45254	4.4585	3.1064	6.38379	3.16619	3.42972	4.20144	7.63527	6.16609	5.46079	4.62874	5.6324	3.83328	2.00159	7.7266
ANAPC1	1.84437	1.96995	1.67349	1.00086	2.17808	1.72514	1.15152	2.24058	2.02198	1.33734	0.631541	2.81364	2.98052	2.39868	3.69447	4.51536	4.32608	1.45953	5.94801	1.9757	1.61256	2.24228	4.06104	4.13684	5.65674	3.98359	4.25727	2.80585	1.98913	4.28324
ANAPC10	6.22516	11.8333	6.96244	5.78474	6.9267	6.90849	0.823223	2.99629	9.75818	2.27099	0.957156	3.34456	9.41092	5.03134	11.0934	5.40043	7.78443	11.6703	7.6444	5.23701	2.77725	3.90618	7.4986	4.24514	9.29353	5.69573	5.33783	8.53607	2.09354	8.79624
ANAPC11	64.8878	32.8903	37.37	58.9736	32.9764	30.9433	44.8396	27.2004	53.852	59.8449	54.5211	33.5319	43.3667	35.8719	49.5093	25.7031	34.6483	43.3098	37.815	49.594	27.5379	52.1419	28.0268	42.9884	40.8171	31.5917	11.2661	27.861	38.7868	33.3526
ANAPC13	23.7915	25.7257	18.5697	19.0076	20.7802	22.0811	4.93056	14.7679	23.7822	10.0419	4.92656	14.789	38.1177	20.0161	35.8324	17.9515	23.999	16.9034	33.9677	11.6759	11.8256	18.6432	18.105	19.986	21.3081	27.8239	18.8604	35.294	25.2737	28.7702
ANAPC15	5.10561	6.14533	4.07187	4.1547	4.1789	3.43509	2.24676	1.86505	5.01033	5.3825	3.98718	2.25199	4.64782	3.50595	4.92831	3.07191	3.22796	2.91457	3.94491	3.48474	1.99466	2.52493	2.71435	3.02548	5.00608	3.27262	2.24413	1.33762	1.80434	3.98009
ANAPC16	22.1194	30.7967	20.2913	17.7306	23.0547	17.6987	9.41594	12.9597	18.4991	13.4242	7.4979	15.4908	29.6671	14.3844	41.683	13.2363	17.576	14.2635	33.0912	14.8567	18.4189	18.8663	20.6709	35.6868	24.2298	17.7375	10.3988	21.8541	19.3175	29.8027
ANAPC2	64.5984	62.2703	76.2353	67.5977	54.2907	80.0651	84.7575	89.5007	83.3198	74.1068	84.9328	56.1481	61.1599	52.9773	55.1843	74.9265	72.6867	74.8539	65.1234	83.6806	103.362	71.4973	71.5768	55.1008	55.5058	69.9796	69.3445	61.7272	74.4833	61.6844
ANAPC4	7.25138	10.9565	11.7335	5.12611	10.5224	7.18147	3.10035	5.01526	9.01511	4.59083	1.76704	6.66846	9.58097	5.02766	12.3385	4.80948	10.5749	4.75945	12.0636	4.60662	3.7941	2.1634	16.8447	8.60874	10.0369	8.45411	4.98966	7.96532	7.8845	13.3485
ANAPC5	99.8586	139.302	140.593	97.9401	115.086	97.1268	60.1214	89.9765	121.675	79.0481	41.1749	90.6515	116.763	78.382	123.02	96.0917	107.211	71.0831	117.633	78.7724	88.0661	79.7849	145.975	108.01	115.821	84.0525	82.0393	102.67	76.6446	120.233
ANAPC7	49.552	61.5525	53.0398	42.5994	57.6628	45.8335	21.4206	28.1999	45.6164	33.9465	14.0046	38.4875	61.6684	38.912	64.3371	31.3162	44.6415	26.4626	58.7124	26.4595	24.1616	35.9139	51.6673	53.7709	56.6884	33.9205	35.3074	38.2359	25.8299	51.5505
ANGEL2	4.06677	6.02767	5.97097	4.9381	7.02341	6.48294	3.22848	5.90745	7.60846	3.75048	1.13843	5.62426	5.63909	3.16932	8.28272	3.16646	5.6232	2.55782	7.84526	2.77772	3.61568	3.86116	7.92561	4.89689	6.7031	4.72378	5.13507	4.14089	5.24924	8.58883
ANGPT2	2.0392	2.94403	2.6044	0.837232	1.21003	1.50452	0.64193	1.33637	2.61612	0.701804	0.0975366	0.944662	2.71817	0.816725	2.59327	1.21453	2.36609	0.867243	1.60312	1.02161	0.75674	1.24607	4.54489	2.00091	4.09181	2.34687	1.08326	3.2731	2.22612	2.69492
ANGPTL2	44.6597	5.93113	36.2562	56.8483	25.2411	64.202	13.1024	53.2364	50.7648	79.9615	50.7631	135.446	30.6322	92.2452	46.6904	50.0142	52.527	18.9539	44.6992	33.5646	48.0591	35.9879	51.856	80.1576	58.6946	31.0288	80.6455	17.3244	17.443	25.2283
ANGPTL3	0.189162	0	0.0468467	0	0.22371	1.20142	0.361884	0.250886	1.2908	0.374367	0.0601086	0.315054	0.517953	0.605038	0.258552	0.366274	0.332053	0.749539	0.497842	0.50783	0.348818	0.735914	1.58225	0.246084	1.02135	1.85997	0.0981107	0.779721	0.394418	0.994314
ANGPTL4	31.8818	6.92003	4.57209	3.82577	18.0545	6.29495	1.84356	3.00185	4.2213	1.20452	9.56112	1.14567	4.89802	0.832753	2.89138	2.57792	1.68788	1.313	2.41938	1.9471	1.96405	2.93507	3.18177	2.2516	1.88269	5.5049	3.0153	2.74393	3.14614	4.39332
ANGPTL6	3.30585	2.15999	0.885086	2.38315	1.58498	2.12801	2.31975	1.62939	1.93991	1.95771	2.41325	2.23214	2.07008	2.47674	1.01768	2.3067	1.43769	1.35712	1.38568	2.9469	2.67731	2.60697	1.00091	1.88879	1.8952	2.19631	1.91156	0.920717	1.86296	1.95686
ANGPTL7	0.620996	0.433061	0.414055	0.560621	1.12986	0.948108	0.130552	0.871144	2.86455	0.911623	0.113844	0.596701	0.754606	0.407439	0.435279	0.25693	0.27951	1.57734	1.347	0.549608	0.990974	0	1.07026	0.388396	1.10537	1.89685	0.464546	0.30766	0.49801	1.04622
ANGPTL8	1.63121	1.16748	2.44511	2.10676	1.26916	1.70399	1.17318	1.42334	3.37304	0.849551	1.09123	1.07243	1.17539	1.18994	1.36904	1.10825	0.879115	2.15451	1.29114	1.81094	1.87998	0	2.69294	0.628243	1.15887	1.54223	0.333963	0.221177	1.7901	0.846148
ANK1	2.64967	7.00619	5.74175	2.12024	3.26416	1.753	1.81038	3.29462	4.79416	0.936414	0.526229	2.75818	11.8594	0.706251	3.39529	3.56288	0.969001	6.9994	2.49053	2.54049	10.6882	0	4.94713	5.38594	4.47075	0	1.71785	0	0	1.45081
ANK2	12.4271	14.4467	19.2593	4.08601	7.90809	4.68826	1.88684	4.70793	4.57913	4.03275	1.59362	9.62742	12.3054	5.76363	12.8936	8.05728	11.0711	3.38943	18.4761	2.9975	2.91251	2.0271	13.4836	17.6875	14.4685	12.1433	10.7593	7.4165	5.43217	14.2935
ANK3	3.00567	6.81215	4.65228	7.21531	2.22163	3.97706	1.02681	2.49151	0	0	1.79079	0	9.10044	5.20741	3.85146	2.42494	14.8391	30.2705	8.12229	7.78092	1.73203	7.30827	3.92826	9.16436	1.44898	2.13129	0	6.77539	7.83381	8.22866
ANKAR	12.2204	17.5853	8.28666	9.00257	7.74231	8.08495	4.77118	7.2357	17.1472	4.31879	0	5.14892	18.0789	5.739	23.1989	2.19096	6.59722	21.5211	14.2213	6.02583	5.36539	0	15.211	11.8287	15.1489	17.3307	9.99782	14.9918	21.2338	19.1177
ANKDD1B	8.84168	8.27009	13.2944	3.59365	2.69711	7.5209	4.6027	4.53712	13.0593	1.78555	1.67235	3.72533	9.75486	2.58113	16.3052	1.58519	6.92883	11.4001	12.5649	3.71389	4.12457	2.04747	12.2631	8.21592	8.32185	11.5439	1.50131	12.2026	17.5577	13.3709
ANKEF1	1.98208	0.641751	1.16874	1.56086	1.11623	0.624444	0.644882	0.93887	1.26861	0.567058	0.26243	2.06325	1.21765	0.905674	2.0695	1.21838	1.07003	0.93498	1.55253	0.959255	0.435118	0.917985	1.55077	2.30225	1.31954	0.580036	1.43801	0.97263	1.476	1.24031
ANKFN1	2.41622	1.21693	2.99192	2.57791	0	2.1314	0	4.00579	0	0	0	0	5.93739	2.14675	1.83475	0	0	32.9773	0.757032	6.48664	0	0	3.609	1.30971	3.10617	2.28442	1.04433	0	0	1.76398
ANKFY1	21.7066	33.211	30.7041	18.7471	30.3047	18.6085	20.6688	39.9083	25.8365	26.204	13.1023	28.5752	33.324	16.0148	33.4759	24.1291	31.8589	15.3234	40.0722	16.4893	20.3623	21.8317	35.7751	25.7867	32.4558	46.6435	39.8298	32.9558	36.738	40.3342
ANKH	27.1966	20.7365	13.7752	9.42366	18.6492	15.3486	7.83002	12.1873	15.172	9.54232	9.21492	7.7395	23.608	9.47666	19.1818	16.0712	19.1968	8.58347	16.4466	7.97554	11.4038	11.2819	19.1005	15.613	22.2064	20.4013	15.512	18.8303	15.4443	18.3348
ANKHD1	18.1886	64.7135	46.0841	11.3976	13.4481	11.4563	5.28581	7.42261	14.4146	9.02825	6.68189	14.5299	38.7347	11.0035	52.1492	24.6653	33.6978	13.2293	20.4767	12.108	9.02999	12.5672	44.2056	29.8182	36.9303	29.086	20.244	28.4752	19.6487	33.9959
ANKIB1	6.38912	14.2623	10.2577	3.93222	6.30805	4.5251	1.563	3.42863	4.76618	3.33999	0.789326	4.95499	7.2822	3.08567	9.08023	4.03923	5.18855	2.28137	7.09134	1.89647	2.15712	3.09016	10.4664	6.56632	7.54145	6.19352	5.99236	6.96493	3.97486	8.75528
ANKLE2	19.4409	21.0281	22.1541	13.6205	19.205	16.4658	9.77088	15.314	22.3687	14.1533	5.8631	18.8315	17.9126	12.6949	17.4073	14.2776	19.4155	8.70446	21.7202	9.49794	10.8758	9.5511	19.1028	15.9566	16.2884	15.0438	14.2852	13.2227	15.8368	18.5002
ANKMY1	4.79321	6.75358	5.02496	3.70213	4.86875	5.71975	3.25485	6.7765	9.63786	4.42715	3.1303	4.04057	7.0144	4.90659	6.39742	2.70461	5.29098	3.84515	8.94155	4.90585	4.98196	2.57404	8.34534	5.57089	5.69883	5.1712	6.3295	3.03029	3.37228	6.34386
ANKMY2	7.01064	17.4223	10.8513	6.59402	7.90921	6.10288	1.63868	3.36449	4.29179	4.10762	1.61216	8.64205	6.75169	5.36003	13.2388	5.65612	6.47705	3.16779	10.3179	2.61795	1.27576	6.28023	11.0226	12.2254	12.2737	8.80856	5.92068	7.24819	4.80846	11.0108
ANKRA2	5.49225	5.20776	3.88621	3.82679	4.9433	4.26396	1.56995	3.06612	3.9112	2.11926	1.09077	3.5003	6.34477	2.49464	5.85682	2.47176	3.19728	3.23848	5.47844	2.64372	3.03575	2.31657	6.59213	4.3289	5.16034	3.02022	3.45175	4.18704	4.67419	6.53615
ANKRD10	45.9567	65.0476	60.4216	45.0663	62.0097	56.0698	27.6133	44.818	65.9621	38.0719	11.0062	39.3262	44.911	24.715	62.7379	25.2636	51.1614	23.8336	52.4393	30.2739	25.626	21.6914	66.221	37.0914	45.2872	41.7246	41.187	27.2483	40.5135	74.3797
ANKRD11	122.354	410.928	279.412	57.1802	63.3718	83.6602	61.193	67.6157	105.313	67.2151	55.1117	95.9498	179.792	85.9834	346.221	110.757	139.82	81.4118	160.516	81.3522	71.5107	59.3011	171.237	242.957	183.227	119.603	111.081	85.6668	79.5905	140.553
ANKRD12	7.86926	12.1124	10.1085	4.55103	4.49378	12.0668	3.81893	3.65783	16.2722	4.05463	0.233697	4.59337	7.04815	3.29326	7.07847	3.5601	7.477	6.84823	5.18455	5.24625	5.42468	8.58351	12.3033	4.30539	9.21816	12.0987	4.76807	11.9365	6.13384	12.0806
ANKRD13A	17.8791	20.7483	20.8838	10.7669	23.9329	14.2066	10.012	14.8971	15.1504	13.6143	4.83204	13.9105	19.9452	10.7839	20.5222	18.192	21.9747	9.12944	24.0601	10.3031	9.29387	14.7898	24.7093	16.298	20.8371	20.912	18.4029	16.3824	15.3729	19.3773
ANKRD13B	44.9432	53.929	66.9595	61.2598	39.94	49.8333	68.3472	76.0935	73.1874	67.9627	55.8069	32.1211	47.6455	30.7993	39.3623	51.5887	54.4811	54.4736	45.6099	45.8496	58.2635	48.762	45.511	36.8818	34.4129	49.1503	60.4812	49.8195	43.5571	45.8833
ANKRD13C	5.75353	8.02461	7.79891	4.73407	5.90514	5.37564	3.50463	4.85398	8.21309	4.02658	1.27112	5.11499	6.93166	3.73257	8.08511	4.80974	7.80219	3.16262	6.36262	3.19454	3.16509	3.42154	8.91587	4.72417	8.21707	8.08978	5.01768	8.82914	5.91546	9.27072
ANKRD13D	45.0238	51.3739	52.1639	45.0877	43.1907	53.6261	47.2357	49.6889	60.1162	40.4855	47.8571	38.2359	51.379	26.2206	47.5089	46.8388	55.2421	43.853	42.8204	47.1023	57.3403	38.381	53.4967	37.9344	38.8188	37.4357	44.1952	35.604	42.7034	38.5468
ANKRD16	17.4943	23.743	17.8285	19.4083	13.0453	18.6415	21.6845	23.485	22.8895	30.0924	22.8757	16.1963	31.345	22.9848	24.8198	29.9771	30.2337	19.8348	26.1205	28.1141	28.2808	13.5517	21.101	31.3435	20.5245	22.6876	22.7843	22.1359	32.684	23.3114
ANKRD17	8.28028	26.2238	19.7928	4.53784	6.62903	7.80942	2.13339	4.80166	9.73019	4.37787	1.86615	7.09294	18.0205	6.41308	19.673	11.1517	16.1999	4.65891	10.4778	4.66133	3.78361	4.96684	21.1998	13.7971	17.803	15.1606	11.219	14.7256	10.3058	15.8104
ANKRD19P	6.2607	8.25203	6.26792	5.96905	4.46348	3.70139	3.45849	2.65007	4.54487	2.35381	1.90476	2.07992	3.22653	3.97658	4.70348	3.58232	4.18944	2.63909	3.06754	3.98479	2.76339	1.29556	5.96895	3.57412	3.33925	3.1485	3.79988	10.8099	4.86055	8.60647
ANKRD20A4	0.0883068	0.266855	0	0	0.261087	0.350539	0.120671	0	0	0.249666	0.0701515	0	0	0.1883	2.71575	0.189987	0.516709	0.349908	0.249009	0.135469	0	0.85887	0	0.717999	0.510853	1.6698	0.229006	0	0	0.967035
ANKRD23	15.6943	13.0437	13.6845	14.4466	10.7522	13.3849	13.7265	11.8535	26.0463	16.1715	12.65	24.3677	15.4777	14.3142	15.624	12.211	16.037	15.9607	17.4647	23.2299	16.2974	16.3975	19.8953	17.7845	18.0085	11.7337	13.3339	14.1672	13.4355	18.0759
ANKRD24	7.85105	2.37252	4.86085	2.51293	1.8054	1.7314	0.715227	4.77255	1.89403	2.03472	1.03949	2.17935	3.58289	2.51117	3.87509	0.844553	2.10553	7.43162	5.65762	2.50918	5.12743	2.5453	4.29982	5.10678	5.55111	6.43308	3.90235	6.06784	1.36417	10.0305
ANKRD26	10.1011	46.3418	33.3542	5.74774	7.48126	9.55842	5.01929	7.30748	16.2667	2.33659	1.60487	4.97059	17.6007	6.2006	24.1612	6.98053	14.3283	9.86465	9.43683	7.79484	6.20883	5.9541	21.2597	14.8828	22.0162	12.5598	6.62814	8.59538	7.97784	13.6761
ANKRD27	35.4241	38.8621	36.5149	23.3201	41.1325	25.8049	25.1046	26.7091	45.2946	24.3058	15.8668	38.3459	44.3509	19.7881	41.3683	35.8262	42.7922	23.5186	39.6724	24.4255	18.1331	31.1547	53.193	33.3219	47.6894	33.0464	33.5944	32.0384	24.5552	35.9037
ANKRD28	9.77337	22.9866	17.1255	7.37787	14.9931	13.3154	3.5818	9.8048	8.29354	5.35321	2.15551	9.51547	10.3135	9.83027	19.8337	8.65019	12.7746	4.84512	22.675	5.07683	5.9811	6.53347	25.1433	17.5957	23.3546	14.4706	13.4326	14.2011	8.71979	26.6269
ANKRD30B	0.79655	0.300888	0.246585	2.12463	1.37379	0	2.7212	0.66029	0.61767	0.563014	0.474588	2.28022	30.3043	1.38004	66.7991	3.53457	1.16521	9.46878	0.374354	1.52746	1.60655	0	8.92331	11.9816	11.1361	2.2593	4.38959	1.28256	2.07608	0.872291
ANKRD30BL	262.708	133.663	216.592	217.366	265.511	364.459	340.672	263.322	343.677	351.003	785.274	221.842	19.7619	30.7243	9.92344	8.29056	9.31327	17.2608	7.87401	24.1602	6.95141	13.0362	5.50555	4.90409	3.23078	13.9395	5.64835	0.86326	6.9868	8.07286
ANKRD34A	6.90409	2.23024	2.88901	3.04804	3.89481	3.40215	3.05805	2.13135	1.91993	1.81735	5.18205	3.41994	3.58532	2.13214	2.60323	4.63539	1.95024	2.76713	2.75241	3.74351	3.45719	3.01013	3.05815	2.82612	2.29541	2.61099	3.92044	1.83999	1.241	1.56426
ANKRD36	9.51609	20.3559	21.8458	3.42232	4.10963	18.5336	3.65272	8.15414	25.8682	5.66808	0.594578	8.34757	14.4695	14.3637	16.9893	7.13115	14.7024	10.9448	13.8188	12.589	10.3512	3.11977	31.3821	17.6479	24.5356	21.6332	11.2299	11.5692	6.68824	22.5982
ANKRD36B	0.857969	2.59271	1.18887	0.392307	0.684496	1.67585	0.474547	0.609603	1.62628	0.389845	0.097368	0.574138	1.85014	1.41567	1.77998	0.988859	1.47918	1.22764	1.78568	0.932299	0.824014	0.794723	3.46314	2.52462	2.83619	2.10517	0.834363	4.05227	1.49078	2.05806
ANKRD36C	3.8973	22.1599	17.6526	2.73559	2.93122	6.78534	1.54163	2.21042	7.52872	2.46471	1.05917	2.56225	9.45087	7.92767	10.5721	3.19947	8.17653	6.70539	7.85665	5.58541	3.78246	2.9925	14.0169	8.42231	12.7562	9.79357	3.25813	9.51192	3.2077	9.65889
ANKRD37	4.25732	11.1267	8.97614	3.56011	5.2163	6.24223	4.40251	5.91355	8.32751	12.0366	2.28516	6.70738	7.6947	6.37918	9.1086	6.31254	6.56435	4.17932	9.08476	8.56096	6.36532	4.47639	6.44492	10.3845	5.99072	7.9414	7.236	2.66786	8.9968	10.0803
ANKRD40	37.1083	57.7066	55.8557	43.2808	58.0868	54.1547	33.2883	55.2747	47.598	39.5802	11.521	47.1701	53.9727	27.2104	46.294	43.6379	50.8855	20.3481	48.7052	21.8919	23.2575	35.6396	45.6753	31.5565	45.0838	39.2317	49.8229	35.8997	35.5122	50.3014
ANKRD42	4.55584	7.35149	5.20318	3.77531	7.19258	4.74064	4.1705	5.13311	6.12799	3.65782	2.4245	6.26181	6.568	4.31498	7.60747	3.97298	4.46449	2.83342	6.29859	2.66328	4.6899	3.44155	6.67274	6.9769	7.07929	4.34914	7.16908	5.58358	3.68904	6.19996
ANKRD44	5.09185	5.5712	5.00058	3.74661	4.84513	4.64653	1.19965	4.65746	5.99065	1.48924	0	1.46217	6.10203	2.24639	2.79987	1.32213	1.79791	3.82649	2.8056	2.6262	4.04717	1.7077	9.17904	0.571041	4.40151	9.29619	3.64267	4.52338	9.1525	7.49878
ANKRD46	4.33078	6.73607	5.52038	3.53339	4.89577	4.55063	2.34978	4.22346	4.67517	1.89065	0.607128	3.64628	9.08823	3.80252	8.45113	5.99465	6.10225	4.54244	7.24338	4.37216	3.52324	1.23885	8.46639	6.16216	6.26336	6.68373	5.78065	10.5008	6.63971	10.3221
ANKRD49	3.09967	6.69066	2.55881	2.83465	3.20028	2.63664	1.41189	1.22354	2.44173	1.87791	0.469028	2.15107	2.87575	2.16384	5.54808	1.70688	1.88928	1.90081	3.29503	1.07556	0.850571	5.02455	4.40938	2.8803	3.41553	2.0235	2.87084	3.99274	3.07764	6.95045
ANKRD50	16.2227	29.986	38.9037	14.1928	28.6184	16.8147	6.35487	19.5438	14.3127	14.2566	2.23381	12.7215	23.4913	10.6371	31.8129	10.8778	23.0981	7.60657	24.2194	6.69868	6.3569	8.41499	33.8428	18.1145	25.1303	25.2561	17.5643	32.2505	22.8322	36.3594
ANKRD52	123.57	119.871	139.662	159.236	171.893	227.069	307.511	289.444	271.802	199.23	242.155	169.715	140.475	151.335	92.8201	186.372	207.16	178.297	139.458	220.797	235.517	190.556	192.603	116.367	175.334	184.996	259.178	141.3	143.469	147.19
ANKRD53	3.78229	20.5216	19.4436	10.2719	5.76077	8.87192	8.84905	6.17555	7.93959	6.84547	8.78639	8.23228	4.70748	3.11607	3.42691	4.43857	3.73046	5.33628	3.1242	4.37371	3.7647	1.67211	7.10461	4.37994	2.92845	4.71378	2.63792	8.48915	7.16942	2.19648
ANKRD54	53.0367	69.0741	63.2515	64.1584	42.4653	54.9439	60.1025	65.6913	61.9422	69.365	56.8724	55.2667	57.6792	49.9322	58.5957	59.6076	61.3554	50.6006	53.1606	48.9759	64.4101	80.1743	55.2611	56.0277	56.9555	65.4667	54.9289	53.2717	67.0039	55.9377
ANKRD6	3.6963	5.52522	4.72387	1.70821	2.55192	2.64161	1.67465	1.83513	4.06688	1.49491	0.423967	3.51846	6.45314	2.50784	6.12389	3.8805	6.07208	2.78044	4.67265	2.441	3.62216	3.17207	7.07104	4.85358	6.61312	5.36349	4.38273	5.34688	3.29715	6.58033
ANKRD61	2.69614	2.35372	1.92893	0.894929	2.45046	2.97291	1.39183	1.63895	4.67691	1.90567	0.761539	1.77748	2.01912	0.926242	2.43971	1.22457	2.1911	1.18702	3.36486	1.17189	2.24418	1.74817	3.53491	1.36401	2.16626	2.18087	1.32069	2.00659	0.624628	3.11653
ANKRD65	6.7533	3.92459	12.0611	9.4222	7.16754	1.54659	7.09872	3.22965	4.29679	7.0682	3.40462	1.75746	0.683857	3.87701	2.51474	3.14336	0.569935	9.00555	4.94387	1.09577	10.4774	2.52624	4.75259	2.11189	3.25564	1.96459	0.841985	4.18223	4.06187	0
ANKRD7	3.53234	3.81229	4.99883	3.76871	2.48659	2.00312	1.37912	3.34638	6.78249	1.07002	1.20262	1.05057	8.76861	2.95906	8.62159	2.71415	6.64352	29.3262	3.32018	11.8054	1.16316	4.90791	6.4067	6.56468	11.6769	4.77093	2.94441	13.6502	5.26085	6.63122
ANKRD9	153.695	80.7629	130.614	176.303	47.6872	190.975	248.558	151.7	185.875	210.991	239.315	260.004	106.629	147.556	101.24	184.997	187.053	115.634	118.724	217.514	189.208	148.606	137.166	149.473	159.324	88.5771	120.041	71.1305	96.0095	101.077
ANKS1A	48.839	92.8966	91.2817	51.5089	71.1433	76.9675	77.3967	138.188	107.315	73.4363	37.1375	47.4957	66.5205	43.8905	53.1027	49.4934	61.7481	39.3909	71.3023	45.4188	59.3426	37.9311	74.6621	45.3055	60.9008	69.0213	68.7474	91.0164	88.4927	67.1606
ANKS1B	31.958	254.822	122.244	82.0343	60.4964	46.0545	32.4285	67.146	102.069	62.845	4.77589	5.92872	80.9744	26.9883	97.4895	32.5058	52.3033	55.5838	44.6117	17.8386	25.1624	32.3133	62.6218	47.5948	18.6097	79.2763	59.6957	58.6916	65.9751	82.1211
ANKS3	16.7426	16.4377	18.502	14.4492	13.787	18.6287	20.0926	19.3684	22.5112	14.5058	19.2591	10.7513	17.6322	9.53614	14.2561	12.5833	16.1209	16.7475	14.541	14.486	20.4109	15.922	17.8722	13.1774	14.3921	15.3932	15.3702	14.0134	15.593	14.5373
ANKS6	11.8715	13.7538	13.2436	13.8051	12.4845	14.1039	16.0987	16.0813	17.1388	15.8994	13.7006	13.7329	12.1783	9.77259	12.2543	11.9042	16.4394	11.3178	17.1035	10.7508	14.6623	14.8728	15.8669	14.0814	12.2313	12.3361	16.3905	8.41523	11.32	12.5644
ANKZF1	15.6389	24.2309	11.9246	16.4306	17.8048	15.533	8.4829	15.1077	18.6789	13.7258	10.9062	15.2851	24.2018	9.65208	20.2153	17.2083	22.4985	13.061	17.4861	13.4912	15.3639	12.9655	23.5969	16.0157	16.1911	17.3065	14.8861	16.9154	10.579	17.736
ANLN	14.7044	31.6251	30.6747	8.19753	14.7527	8.06311	3.43942	4.0264	11.0028	3.46443	0.771734	1.97652	6.20822	3.48386	17.5534	6.74513	10.755	3.32442	2.65633	2.20157	2.29013	2.57684	13.7518	3.4826	18.9458	2.42142	2.89145	1.87703	2.30178	1.25726
ANO10	148.333	146.151	147.069	102.37	155.387	114.95	77.6057	101.033	108.051	88.3476	40.5836	146.579	160.174	121.1	147.983	172.536	159.704	86.6565	131.258	87.5206	103.41	100.887	176.046	161.721	165.52	138.035	106.76	168.356	110.845	131.767
ANO2	1.85493	0	1.14845	0.989531	0	1.22721	0	0	0	0	0	0	0.488373	3.95535	0	2.99308	0	23.8876	0	0	4.27565	0	0	0	0	0	0	0	0	2.03131
ANO4	3.47412	0.709356	5.81336	0.701248	1.75819	1.61513	0.513228	1.08966	2.32989	1.65916	0.895089	3.9096	7.41629	3.20346	7.21902	3.78768	7.55435	3.53448	5.78074	2.98887	3.78752	1.82644	4.48791	6.4892	5.52234	6.12535	3.46984	4.11222	4.40501	5.3468
ANO5	2.82207	7.50469	6.24348	2.60947	4.22748	3.53497	1.33687	2.80719	3.65693	2.31383	0.567941	4.1127	4.77504	2.32682	7.11455	3.23815	4.5135	1.78916	4.31486	0.995731	1.64792	2.37878	5.7889	3.33475	4.60746	4.12671	4.12274	4.02291	3.3344	5.2331
ANO6	33.2588	67.7171	59.3742	25.4597	61.513	32.8577	15.1833	43.765	25.1346	28.6732	6.87183	34.2327	39.9736	25.1238	58.7349	32.3278	31.0346	17.2857	57.0553	14.7287	15.2981	23.9342	46.3915	31.953	41.4138	38.8475	43.4634	37.6542	29.5425	51.1204
ANO7	12.8764	35.2981	42.3665	30.4199	25.3801	26.7737	41.9778	22.2623	39.7488	26.3935	22.9423	17.6163	10.7516	19.514	11.9427	23.4484	18.2977	16.7642	14.8694	29.8416	20.7762	18.7853	23.2169	10.1703	16.4941	20.5219	14.1917	16.1124	17.2596	7.25181
ANO7P1	5.25609	4.33185	4.73341	4.84311	6.82822	3.79352	4.57063	3.56479	2.96417	3.54622	7.40197	14.1757	1.00643	3.05667	3.94585	4.11206	1.39795	5.36448	6.28778	2.19906	6.88374	0	3.9254	4.66209	1.84281	1.80705	1.85872	3.07748	0	1.56978
ANO8	32.86	30.0633	35.25	27.0638	24.6173	33.6214	33.7802	41.6259	38.5606	31.6579	29.8334	33.309	34.1297	20.9609	27.2741	39.2166	40.6345	28.3277	27.9718	33.6284	38.8145	20.3151	36.6022	22.4456	21.6753	27.9323	32.3887	26.1288	25.8168	26.4578
ANO9	1.85428	4.00248	3.28013	4.23935	1.56638	2.80406	4.34376	3.51333	3.83431	0.187233	0.841743	1.37872	2.09229	1.83577	2.41379	0.284955	1.74374	4.89828	5.35322	3.14938	3.35826	0	4.15449	1.29228	2.04323	2.00358	1.88913	3.7534	4.14248	4.64136
ANP32A	48.5998	89.7299	74.5984	48.1903	56.1108	44.3578	19.0106	31.2942	44.6717	28.6764	9.63983	35.0877	57.959	38.8781	62.4067	41.7315	60.3349	22.2604	57.0578	23.4808	21.4723	39.9364	65.4972	57.0055	63.4033	45.6591	42.0775	40.577	46.6419	70.6705
ANP32AP1	11.7453	22.2424	13.3803	12.5313	9.26027	8.28865	8.13194	9.34668	12.4674	3.09932	1.49289	4.40146	16.9048	5.42642	17.4808	7.41233	12.7142	9.82506	7.7279	7.20726	6.13658	3.04625	16.023	11.4597	14.0422	19.8402	8.52853	24.6104	17.9592	25.3812
ANP32B	235.025	435.764	414.832	274.977	247.327	224.539	101.519	167.744	191.512	154.434	63.1316	212.306	172.21	169.245	275.185	209.541	219.537	91.1535	277.727	90.4418	76.6694	131.727	179.986	306.881	232.555	125.225	162.444	154.192	149.505	236.433
ANP32E	18.8499	44.8798	38.9905	28.2625	30.6101	28.6266	5.07361	11.9558	20.9656	12.1627	2.55247	18.284	17.1069	14.4639	26.2688	20.3541	21.2028	6.27143	18.3889	5.96964	2.96246	9.02781	25.6491	16.9519	29.4646	10.936	9.58227	6.80602	4.46632	11.494
ANPEP	225.947	33.4064	29.8353	14.824	185.564	63.6897	6.93153	10.3291	11.9711	9.27506	104.069	1.20527	0.232261	0.999332	2.13523	0.948971	0.927521	2.73089	0.881013	1.39561	0.953168	0	1.0706	1.07591	0.531599	2.29364	0.464696	0.568171	0.574812	1.56984
ANTXR1	36.3197	49.437	44.0042	27.0249	59.4306	39.7719	17.4563	28.6014	22.1423	27.1319	10.0238	40.61	40.2609	24.7527	51.9073	38.5646	43.6714	10.1319	52.1197	15.8625	13.5319	26.0366	43.4462	35.233	38.9728	29.2173	40.1313	33.9184	25.7872	45.4306
ANTXR2	15.3875	5.27227	5.9499	2.74637	10.5985	3.48173	2.34501	6.06943	2.6614	2.14288	1.04517	2.67953	6.26516	3.78124	11.1741	5.66113	5.69006	2.90881	11.3717	1.60149	3.2304	4.17263	6.96346	14.5576	5.84618	5.30007	3.81984	5.59996	7.75267	8.70721
ANTXRLP1	1.30209	1.77066	0.376211	0.18523	0.427749	1.20603	0.533789	0.287827	0.314123	0.245423	0.0344796	1.44577	1.43984	0.231375	1.65614	0.0466894	0.190473	0.745249	1.26468	0.865583	0.600268	2.53282	6.12636	0.846955	3.26411	0.328283	3.09531	0.335449	0	0.19012
ANXA1	14.8479	73.1265	115.437	12.1532	27.1997	10.3482	4.10439	6.76471	11.5429	6.9698	1.57571	17.2847	0.358096	0.362529	10.5217	0.426739	3.31602	1.57189	8.54947	0.0652037	0.653144	1.65356	4.19007	13.1783	1.80314	2.46469	0.367415	4.45297	2.06788	8.87461
ANXA11	283.868	262.965	284.568	245.953	286.103	266.239	328.106	320.186	283.144	292.372	297.873	279.267	263.596	208.769	228.409	282.172	318.183	261.651	217.353	270.252	279.693	267.049	226.953	245.398	243.637	233.838	288.389	236.064	272.462	197.948
ANXA2	754.854	834.297	1052.24	406.213	829.679	556.013	276.557	328.719	593.928	385.01	202.465	603.357	416.984	295.851	733.056	274.407	307.735	174.44	302.429	204.794	175.135	278.503	390.221	328.859	354.845	336.669	147.729	411.567	316.768	263.689
ANXA2P1	41.8904	31.0348	45.8478	12.1105	32.2283	19.3107	14.0338	19.7146	21.7951	11.8435	6.22621	23.0689	5.5501	3.31366	8.92716	2.18044	2.96508	2.49873	6.73175	2.4876	3.42626	2.62855	5.85332	3.51587	7.81727	10.7318	3.32911	5.91817	7.04393	13.0222
ANXA2P2	95.6882	56.3494	130.944	26.4391	116.55	34.4128	28.1631	28.8805	26.3821	37.8056	18.1267	63.8505	78.5508	58.5961	122.685	47.244	50.2474	32.4065	40.8194	30.6759	28.8429	59.6578	74.7611	59.8473	59.1404	54.2811	23.2241	81.5397	58.832	42.9895
ANXA4	14.5346	20.7144	23.8136	11.1395	17.2642	13.3532	8.06599	10.7856	12.7963	9.82465	5.47066	15.8566	17.4291	13.0433	18.5794	15.3108	13.0447	8.92803	16.0778	9.10384	8.44877	8.95093	23.2266	16.617	19.4907	11.8815	14.8136	12.754	9.26376	16.0904
ANXA5	506.841	689.831	715.221	520.716	830.906	652.588	462.957	431.381	621.743	571.152	231.866	625.364	794.845	618.602	816.59	726.264	608.895	483.192	651.495	510.072	487.057	738.568	765.037	644.276	552.513	703.3	606.296	661.225	718.351	640.637
ANXA6	365.017	428.771	449.547	258.153	423.951	394.227	320.501	373.618	405.446	414.134	453.297	504.171	332.043	339.832	283.576	379.792	383.467	253.666	320.809	328.846	354.856	348.909	564.156	350.228	402.155	321.072	265.103	347.626	332.624	249.97
ANXA7	25.7919	27.1588	23.5085	19.8583	33.9091	22.7282	11.3364	13.6655	24.4672	15.6742	8.36469	50.6516	21.3098	19.3908	23.5626	27.2014	18.5145	12.8187	22.8932	11.7476	10.5418	12.4133	20.5728	21.4463	18.3559	14.983	12.6532	13.9057	13.8604	21.3726
ANXA9	28.5344	34.3664	22.0192	19.8547	28.529	35.2939	15.2577	30.1664	48.3147	22.7992	14.1264	17.0038	41.1561	26.785	45.2192	38.1463	37.8086	30.4511	27.6951	29.7376	25.9753	36.1988	50.4962	22.8643	33.8913	34.4065	21.0465	37.2883	42.0355	36.9084
AP000266.7	1.08037	2.42225	2.0714	0.70647	0.858655	0.737819	1.00008	0.693333	2.59432	0.714353	0.664451	1.12461	1.30293	0.371566	0.674824	0.749788	1.5294	0.966645	1.11375	1.096	1.0443	1.69478	1.0411	0.510048	0.739235	1.31798	0.677833	1.25696	0.36333	1.37391
AP000275.65	21.409	27.093	25.266	16.9045	20.8707	17.59	9.08287	9.73829	15.8221	16.498	5.46449	19.6308	26.0059	14.2558	26.1901	13.5936	20.0682	10.5656	24.1551	13.4573	9.62022	18.7928	18.0092	23.2514	24.3678	17.1721	11.124	19.3141	15.7124	19.2128
AP000320.7	25.1368	11.2337	9.6447	2.26639	7.67616	14.0538	2.41896	9.39125	14.2757	1.50144	1.125	4.05391	19.5746	7.54933	15.9287	5.52228	20.198	34.8374	9.3177	10.7267	5.71247	12.0518	22.4746	16.408	20.4811	8.7029	11.7061	11.8571	3.691	25.9761
AP000437.3	4.80118	7.43573	4.1616	2.81736	2.48414	2.85878	2.78833	0.397988	4.21938	1.61193	1.33493	1.49934	5.24589	0.767832	2.05074	2.13045	2.01919	6.65849	2.48205	3.40648	2.3517	4.66962	4.12351	2.14704	1.73592	1.58875	1.01163	4.94758	0	3.81184
AP000442.1	12.8774	9.53783	9.3798	10.7758	11.198	17.3733	9.66103	11.3025	21.668	7.67418	3.81113	4.20541	15.0241	6.99935	16.6808	9.09917	8.3106	7.67051	9.01863	6.58495	9.6032	2.45579	26.4002	16.4239	14.3635	4.53577	7.03912	3.90296	7.89716	12.1663
AP000462.3	1.13083	2.05912	1.40027	0.7734	0.285761	0.767333	0.158489	0.480712	0.899366	0.286924	0	0.0905492	1.98486	0.185486	2.70819	0.405486	2.50252	0.727654	0.46332	0.155685	0.0668355	0.846033	1.47253	1.36738	1.45374	1.04173	0.413569	4.18318	1.20916	2.85775
AP000473.6	0	0	0	0	0	0	0	0	0	0	0	0	6.37175	0	2.19272	0	0	0.363238	0	0	0	0	0	0	0	0	0	0	0	0
AP000487.5	7.08249	10.0209	9.32764	5.7656	4.15572	4.98366	2.57339	3.18999	6.81472	2.92258	2.24404	2.77002	6.63962	2.357	5.82884	4.55805	6.25818	3.32547	4.7908	5.87215	5.09574	3.78265	7.49078	3.7281	4.46035	5.38014	3.76895	8.17385	6.82892	6.99379
AP000487.6	0.665589	1.00568	1.44231	1.06519	0.983937	2.20175	0.682142	1.6552	5.16119	1.05851	0	1.90533	1.22667	0.532224	0.663356	0.536991	0.48682	0.439557	1.40763	0.510531	1.91774	0	5.4679	0.947052	3.20868	4.09033	0.215759	1.71471	0	2.91551
AP000640.10	1.5089	1.62848	1.86842	0.574954	1.59328	1.14089	0.883671	1.96551	3.00869	1.29505	1.02744	1.00973	1.58907	0.344731	1.04348	0.695637	1.57661	0.355886	1.21566	1.61206	0.993725	0	1.36837	0.613422	1.9744	2.34368	2.37576	0.277662	0.561816	0.236053
AP000640.2	2.15405	3.55055	1.69737	1.88034	1.92989	4.40487	2.9435	1.2986	2.22709	3.32185	0.933377	4.48452	2.06227	1.67024	2.00742	1.6852	2.57809	5.69016	0.368123	2.55345	2.70825	3.80913	2.04745	0.955309	2.26566	1.85141	2.53913	2.01794	3.06229	1.28666
AP000648.5	1.11055	2.01358	0.687576	0.533188	1.75116	1.54293	0.379388	1.2888	1.60748	0.274733	0.0882224	1.44503	1.11107	0.710419	2.08715	0.447989	1.2184	0.916759	0.782883	0.553689	0.383974	1.62017	3.06874	1.44473	2.03442	1.57495	2.73598	1.85967	0.578893	2.5539
AP000662.4	10.6215	10.0088	8.98029	11.576	10.6929	8.38718	7.33512	9.18323	12.3986	9.20265	4.89935	8.44094	11.9075	8.82809	12.4233	9.49074	12.7807	9.99371	10.6008	7.55574	6.713	8.88639	9.46775	8.03245	11.0117	9.34023	6.18274	13.9759	10.7161	8.87991
AP000662.9	2.62538	3.16602	2.42674	2.03833	2.23512	2.39746	1.36428	2.12519	4.56224	1.21968	0.881247	1.0521	5.37398	2.20117	4.6119	2.29381	3.22744	2.94666	3.74209	3.257	2.41494	3.83615	5.44028	2.88625	3.98114	3.4494	2.2375	3.00075	1.92751	3.44192
AP000688.14	7.05041	5.07279	2.9101	5.73121	7.27926	2.22119	5.04656	5.56605	6.59524	2.84762	2.9338	2.44638	12.1982	1.78975	6.11853	9.93178	10.5591	11.086	3.78683	4.63536	4.64323	0	15.5456	3.82166	5.82664	2.53936	4.35328	10.3791	3.50015	11.0297
AP000692.10	3.70125	2.58112	4.23059	4.55646	0.841775	3.01381	4.66868	5.66419	13.2465	3.42105	3.845	7.40927	1.34928	3.94617	3.72937	1.83762	8.32966	5.26468	3.88036	6.11476	6.23452	6.92274	5.74104	2.7779	4.66665	12.6515	3.13795	6.23461	1.48411	8.72994
AP000721.4	0.683775	6.19892	2.75176	0.729532	1.01082	1.35714	0.70078	0.85021	2.82784	0.241651	0.950591	0	1.98029	0.729021	1.36296	1.65499	4.25103	1.3547	0.964059	1.44232	2.36417	1.66259	0.510663	0.833938	0.659271	1.93943	0.886615	1.76156	0	1.49758
AP000892.6	1.12773	2.05893	2.32738	0.701862	1.20403	1.49219	0.577887	0.62321	2.13761	0.43176	0.447937	0.68478	1.8557	0.826616	2.51549	0.581286	1.64967	0.558565	1.19249	0.72084	1.6788	0.685515	2.24592	1.06975	1.81219	1.02179	1.98015	1.21054	1.46962	2.62429
AP000925.2	2.41799	4.69732	2.13865	3.13261	2.383	2.97091	2.83214	2.57703	7.6785	0.854534	0.274409	3.41593	3.45591	2.48591	2.75414	2.22949	6.6952	0.912482	1.29872	1.12606	1.99054	0	4.25658	1.68514	5.16224	5.87851	2.91133	4.89445	14.4048	3.59358
AP001046.5	5.99382	4.58701	4.04834	5.81356	5.60023	7.93094	8.93511	6.32355	9.09439	10.4538	14.8411	13.613	4.59076	8.50675	5.23115	8.49921	8.48323	10.3842	8.77998	8.53817	9.33019	9.84214	8.37138	10.443	9.68174	4.41574	18.269	5.61509	3.24612	4.94412
AP001052.1	2.22455	2.73097	2.06594	4.3018	2.87747	3.31142	1.89989	2.53551	5.3187	1.17926	3.42394	2.6051	1.46421	1.18587	2.53381	2.61733	1.72875	2.38728	2.74435	1.27973	2.88429	0	3.84189	1.80872	2.27888	1.0516	3.33515	1.07455	1.44948	2.89283
AP001062.7	2.1123	1.66518	2.33129	2.5476	1.90071	1.45824	1.06673	3.50193	4.65271	2.10968	3.31957	1.673	3.02246	1.6401	2.03983	1.33371	2.8884	2.06213	3.08605	2.13093	2.59321	2.67967	2.57206	1.82946	1.72668	2.43122	2.35189	1.83364	0.478729	2.56458
AP001062.8	24.7493	20.7891	30.5424	34.7299	20.7945	26.5869	31.5842	29.4173	32.441	34.1265	41.7879	16.3747	32.6245	21.8475	22.0503	21.8853	30.1597	47.3436	27.7182	38.8842	49.8441	22.0312	23.9659	27.2513	17.2294	43.7844	28.6916	27.0169	39.7964	22.1414
AP001258.4	3.02119	5.02715	3.26749	2.69293	3.76895	6.62892	4.28521	5.26236	4.46798	2.51385	1.09369	3.90128	5.61834	4.44431	7.29622	3.45565	2.8251	2.2225	5.35595	4.41472	5.59756	3.34754	7.25448	5.72135	5.16214	5.64046	4.63644	2.85716	3.58827	5.94685
AP001347.6	9.579	17.6357	19.038	3.77883	4.83919	10.9706	2.63993	7.47331	20.307	4.72234	1.21498	1.84343	11.6563	3.0896	7.93088	6.92728	14.0124	4.67805	6.84733	2.56234	3.15425	0	14.0072	5.75951	11.4088	5.25124	4.17499	2.90326	5.8744	8.63868
AP001372.2	4.28961	9.67068	6.23913	2.72421	4.22754	2.38751	0.930433	1.63681	3.3791	2.31007	0.649085	1.41755	4.40997	1.9782	4.76963	3.60731	3.06277	1.43892	3.15198	0.913969	0.431603	2.31782	4.11893	2.98952	2.95421	1.8025	2.58241	2.85047	0.709855	3.16895
AP001412.1	2.45354	3.1776	4.77423	1.86981	2.76347	2.31892	6.22654	1.74329	4.71109	4.95486	3.06289	4.37832	4.24499	4.29755	3.59311	3.39342	2.82001	2.08328	5.436	4.16719	6.05942	5.11352	0.785306	3.98982	4.05534	3.31387	4.54483	1.35448	0	1.53534
AP001442.2	0.807629	1.06384	2.20526	0.508167	0.67349	1.53446	0.905534	1.02996	2.39799	0.468385	0.115156	0.862259	1.12315	0.253905	0.613272	0.891059	0.863345	0.656443	0.58394	0.484466	0.310267	1.81269	1.02073	0.286237	0.838586	1.97746	0.308793	1.067	1.72715	1.06584
AP001462.6	0.573337	0.866286	7.09944	1.22341	1.13008	3.03452	2.35038	1.90104	3.55667	3.64719	0.910924	0	16.9064	3.97329	6.85696	2.77537	6.70953	7.57266	8.08352	7.03632	6.60776	5.57626	11.561	10.7218	4.42232	3.79443	2.60196	5.16967	2.98863	1.88356
AP001469.5	2.97658	4.63586	6.69114	4.00635	4.78387	8.60425	4.81839	7.51607	32.0534	6.11747	5.02025	5.14823	3.59288	4.00354	6.15486	3.94088	5.96192	3.4476	6.90841	6.21717	9.55271	3.3404	19.836	3.94675	7.50591	18.2274	4.51273	4.42405	7.39993	13.1889
AP001505.10	23.1619	69.1396	53.8636	82.5737	42.8697	56.0625	132.778	43.0824	67.7533	61.4918	142.263	37.6357	62.7662	41.8603	29.5992	49.8314	29.3367	33.95	22.8327	107.029	78.7807	21.9778	29.5332	41.3392	34.8595	41.1264	19.0452	13.0984	23.5582	22.2711
AP001619.3	1.11854	1.1757	1.38505	0.882073	0.718928	1.41569	0.398734	0.806262	1.20675	0.446862	0.61814	0.253119	1.20358	0.414802	1.13556	0.601619	1.20939	0.770804	0.68567	1.11908	0.672589	0	1.88864	1.02808	1.21913	0.505774	0.630589	1.62874	0.50701	2.02375
AP001625.6	4.80624	8.79085	10.0234	4.85797	2.82539	3.68184	0.921781	2.51625	12.4666	2.32435	3.4162	3.86201	5.0172	1.52829	4.22586	2.72114	2.89861	1.00233	4.0024	1.3582	3.40128	2.05023	6.23429	1.71396	3.65842	4.94266	3.66266	1.52059	1.75814	4.06285
AP002884.2	5.68548	9.87909	8.09617	7.88573	8.68497	7.1468	8.54609	13.6674	20.28	5.42509	0	7.98971	14.3702	4.24319	11.1709	7.33918	8.31686	12.9537	12.2912	7.84975	6.55257	5.52968	10.1906	7.85861	7.12625	16.126	9.95229	7.32356	14.8183	16.1878
AP003068.18	1.16945	0.642539	0.658222	0.226855	0.733424	0.562689	0.145276	0.528762	0.219836	0.0751439	0.253368	0.664001	1.45551	0.510067	2.17968	0.571817	0.622071	0.702096	0.949315	0.163092	0	0	2.06435	1.03729	0.205007	0.50257	1.10281	0	0	0.232844
AP003068.23	17.956	8.81748	9.07901	20.4347	7.07846	15.0474	16.7668	11.1633	17.6366	11.2109	11.6492	20.4047	25.9225	12.2044	15.254	9.33588	29.8781	18.5778	20.253	15.5519	13.9687	13.098	12.5161	20.196	5.62656	11.7421	30.6554	10.4082	23.3998	8.19306
AP006621.5	12.3086	7.61907	10.7181	8.17589	9.4696	8.4585	8.68109	13.626	13.9575	8.64377	8.13784	5.12506	14.0916	8.36066	9.88167	3.31015	6.50514	6.26691	12.8942	9.42591	15.1467	5.02023	10.082	8.91016	7.04393	5.89367	7.49086	5.0122	2.48365	4.56546
AP006621.9	4.00739	1.51375	2.35706	3.42045	1.28356	2.78382	3.28564	5.14891	4.66118	1.7703	3.10391	1.6686	1.3716	1.70903	3.48044	1.13159	1.97846	1.91871	4.61421	3.2275	3.11752	0.974394	2.76837	1.14041	1.15913	2.08384	4.67656	3.09719	2.61116	4.60786
AP1AR	4.04541	11.1954	8.22579	4.13438	5.74948	7.21222	2.50216	4.44765	6.91226	3.13024	1.08251	8.11185	8.96915	6.24263	14.3084	7.2376	7.44386	2.92469	10.4467	2.58037	2.65019	2.69206	10.3358	8.96742	10.4285	6.32087	7.34365	4.71728	4.43946	9.93267
AP1B1	220.369	205.409	220.024	190.118	225.608	270.878	249.046	286.293	236.758	242.783	271.776	270.505	236.428	256.159	172.056	308.656	265.172	216.743	196.201	260.662	269.595	247.033	272.872	210.875	259.634	214.104	280.855	187.343	248.555	154.428
AP1G1	24.0261	37.3908	31.4823	20.5252	36.6243	23.9975	11.9282	24.8688	27.3819	21.5046	7.43936	36.302	38.3334	21.0756	40.3979	30.5632	40.1668	13.4603	37.9372	14.6099	16.6044	20.8125	44.8744	29.1819	39.589	45.1907	29.093	36.898	27.3895	45.4288
AP1G2	6.11268	7.67542	7.85624	4.27286	7.04211	7.00049	5.09817	6.01054	6.97374	4.14175	5.97784	6.18747	6.53735	4.76427	7.14254	6.75693	8.07843	5.45668	8.4301	9.3207	8.08951	4.92015	10.1063	7.00949	6.86912	5.22124	5.9035	5.43024	4.50484	6.99398
AP1M1	42.2761	39.6194	49.8093	51.1606	47.0139	48.78	60.6935	62.9066	55.6653	52.3767	58.0808	34.7678	39.4295	38.5698	32.2332	47.8737	51.4966	44.7805	38.424	47.2643	49.5794	44.7977	39.0206	35.3511	37.522	43.0124	44.0417	39.379	40.1849	32.2
AP1S1	252.007	172.718	222.585	244.292	219.121	253.784	182.914	171.574	283.107	224.873	221.685	182.212	221.838	213.141	211.107	179.662	193.639	213.334	210.543	194.771	155.679	159.553	168.786	196.528	204.106	176.55	122.197	158.935	152.833	184.616
AP1S2	51.1722	88.5746	73.0112	55.7393	88.3394	62.814	42.1821	49.643	56.8842	38.475	9.01217	25.2907	100.603	40.9576	92.0323	59.6036	108.473	35.7235	84.0926	39.5683	31.9292	48.5387	100.869	53.008	82.6687	76.1387	88.4802	96.5844	89.0841	103.012
AP1S3	8.65857	7.58877	7.54725	3.09794	5.4912	3.32285	4.46823	6.41847	11.2781	2.49608	0.540299	1.57934	9.28392	2.99815	9.29619	6.10629	7.40442	3.8524	6.13463	5.30713	4.64283	2.03536	12.6204	4.16873	7.41509	7.61742	3.68019	12.4	4.36345	9.31
AP2A1	218.062	166.146	212.621	195.324	196.07	243.424	285.368	305.225	267.329	233.799	281.457	178.274	180.977	211.195	169.436	226.664	227.149	227.998	186.401	278.641	289.183	197.449	203.389	169.208	164.658	185.589	209.785	196.738	184.182	158.431
AP2A2	6.81308	3.18008	5.9646	5.69482	5.0038	6.68946	7.027	7.37428	6.97681	8.81836	6.05012	8.42467	8.30619	8.07358	7.58726	12.0671	8.29999	9.77253	10.2279	9.35333	9.60262	9.70745	9.86854	9.56187	8.34714	11.6315	9.28432	6.84755	5.88138	12.8546
AP2B1	338.784	551.942	490.237	276.605	530.292	353.901	222.956	440.016	244.88	312.176	135.506	517.735	608.628	432.618	592.483	695.859	538.169	225.297	650.369	255.805	261.332	392.116	743.368	587.606	633.813	619.871	607.263	546.559	505.035	550.88
AP2M1	404.084	416.056	431.236	364.596	423.208	394.312	368.419	401.893	322.722	373.93	346.512	372.807	383.005	294.762	343.217	391.22	357.151	342.295	270.954	301.493	337.858	393.244	353.585	305.319	366.04	362.674	347.957	359.556	368.442	240.211
AP2S1	472.298	320.324	351.831	457.729	387.423	379.071	401.977	300.518	416.979	417.284	442.214	360.078	295.1	328.679	282.106	250.319	272.387	332.825	280.331	351.866	266.923	435.412	255.293	375.598	324.294	254.104	159.404	258.135	220.692	254.482
AP3B1	6.58984	21.0853	17.3828	5.37651	6.68549	5.56881	1.13508	3.5805	4.98114	2.68117	1.36374	5.10154	11.0952	4.31	14.1289	7.49092	10.1056	3.83995	8.58837	3.1326	1.69129	1.61578	11.7454	12.1568	11.2124	9.86912	7.16247	8.02482	5.77324	9.39956
AP3B2	3.24196	2.44923	1.33814	0.288242	0.532508	0.714953	3.32259	1.79159	1.1173	0.190956	0.21462	0.843681	4.12551	0.432061	2.7695	1.30779	2.76641	6.24458	2.15847	2.69393	4.04776	0	0.807065	3.95393	2.60482	3.06512	6.65583	0	0	1.77511
AP3D1	375.354	531.61	505.822	188.831	262.618	300.867	133.342	258.739	341.111	310.099	216.784	508.515	493.599	241.084	472.804	505.541	436.268	167.257	479.336	219.476	255.019	339.374	547.251	435.623	468.353	378.701	415.469	286.992	357.809	380.61
AP3M1	13.665	21.5634	16.7477	9.60355	19.6264	15.3661	4.07879	10.129	14.3695	9.59273	2.51939	14.8072	17.8047	13.3759	21.1692	15.0008	19.6825	5.82122	20.0555	6.31399	5.53637	9.52568	18.0424	18.2397	17.717	14.7716	18.2328	15.9801	14.5867	19.0502
AP3M2	16.8486	37.4148	22.8651	16.6597	22.6849	19.2538	8.43033	15.4477	19.7074	17.6528	3.71796	11.6924	38.0417	13.518	32.9542	16.2708	23.1839	15.0606	37.0122	14.9632	13.1906	26.4839	33.1417	38.2608	30.2334	32.6234	18.9228	30.0334	31.937	39.6969
AP3S1	18.1287	15.6218	11.5749	17.5286	15.0748	17.9908	8.32211	8.68782	13.4719	7.30779	4.27547	13.8585	19.3903	20.6119	22.9882	14.5499	14.6062	18.6131	24.7611	17.1102	9.79384	15.1525	24.328	31.2073	20.6198	14.7295	14.4161	17.6964	15.5038	21.7137
AP3S2	43.0856	49.7826	51.0373	41.107	56.2629	46.6447	47.7166	66.8043	55.5574	42.6313	36.7899	47.1417	52.3037	36.8066	45.8096	52.3653	47.6725	43.2133	62.1423	40.618	46.824	49.6734	57.6634	51.7254	49.9831	58.501	47.4187	54.9386	53.2455	60.7231
AP4B1	5.14368	6.75499	5.89304	3.89793	6.1589	5.15224	3.81	4.30363	6.70974	3.90745	2.67319	9.50766	6.27762	3.92083	5.2017	4.52478	6.50465	3.55563	4.76696	3.17106	3.37959	4.67545	8.50863	5.27659	4.26411	3.59051	2.18162	3.6534	9.52216	5.10634
AP4E1	2.59858	5.10115	4.35788	2.66332	3.00461	2.86985	0.447363	1.96749	1.90396	1.14252	0.650181	2.66239	2.61813	1.8652	4.73108	2.94942	3.18767	1.4999	3.3945	1.13785	0.966852	1.59204	4.72185	3.34393	3.9456	2.74701	2.25514	2.18759	1.49321	3.31621
AP4M1	19.5871	12.6496	14.9306	12.5274	15.775	15.6061	13.8145	12.221	18.8903	14.7376	15.6019	10.359	16.4135	13.5291	14.2137	15.6894	15.1349	15.2651	17.792	18.2348	22.3315	8.44974	13.6844	15.412	11.9809	12.9431	11.7771	10.3092	7.68504	15.1069
AP4S1	9.92151	10.8555	9.74366	5.56648	9.18789	8.94062	5.25944	8.50791	14.1489	7.49631	1.56275	6.67746	9.99829	4.19473	11.106	5.79642	8.7581	8.52914	11.5364	7.18373	7.88595	3.32746	12.392	9.0405	6.26735	12.8575	7.09777	8.37314	8.91686	12.9255
AP5B1	175.823	149.336	168.504	195.248	139.905	248.271	353.994	281.661	231.534	261.013	281.209	286.772	241.892	274.863	167.086	381.686	299.963	246.931	214.279	333.027	356.414	280.286	269.768	181.91	211.501	234.299	247.44	171.267	241.872	174.028
AP5M1	2.72639	3.68164	3.75111	2.15001	3.64749	2.85813	1.29586	1.39749	2.00178	1.23816	0.565007	2.60496	3.69656	2.49254	4.22307	3.18078	4.08456	1.67004	3.54684	1.31334	1.35099	1.66531	4.35755	3.56608	3.6319	2.68974	3.00575	3.34225	2.74625	3.72122
AP5S1	36.1033	33.2675	38.7787	50.1431	37.8721	40.1714	39.6797	39.752	48.5918	45.4626	50.155	35.5413	38.4296	31.3236	29.2063	43.3239	40.3097	43.7116	35.4131	39.9129	37.7742	36.3554	37.3465	28.8728	29.8869	34.3494	32.657	37.4626	33.7421	32.6972
AP5Z1	141.693	134.78	187.123	162.216	132.236	170.811	239.363	228.201	220.793	206.513	210.153	155.68	172.875	124.443	136.238	211.501	179.577	212.843	143.154	208.677	219.736	150.968	142.692	128.556	122.402	173.864	171.321	143.125	177.795	104.521
APAF1	4.88109	8.4835	7.72107	4.66588	7.39642	6.45859	3.70126	7.29704	9.45143	4.48703	1.1431	5.3453	5.61585	4.33171	8.75728	5.53902	6.85126	1.78875	6.20563	3.26786	2.21118	3.01854	8.61817	4.31279	6.47438	6.0553	4.26205	4.87002	2.64731	6.82827
APBA1	1.40702	1.13384	1.27766	0.900703	0.462219	0.620582	1.28179	2.02164	0.242455	1.29285	0.372581	0.82996	1.3336	0.450036	1.20197	1.66491	0.75468	0.681412	1.01392	0.521629	0.32432	0	1.47112	0.991474	0.904397	2.79356	1.76359	0.845788	0.488957	1.12992
APBA2	5.77916	6.30148	4.86913	3.49612	2.99456	6.9374	9.1184	7.11176	9.48628	5.30603	4.30702	9.2408	5.42741	5.78045	10.2811	7.56266	21.3962	6.21668	13.8881	7.92882	9.47581	6.95356	7.92017	6.78189	5.80183	6.30885	5.71672	17.0373	8.07474	8.15551
APBA3	29.5936	26.8151	31.6249	30.2763	25.5252	32.7805	44.5634	37.4876	39.1661	36.0399	41.0071	29.8208	38.5898	30.1351	22.4205	34.4994	34.6914	40.6639	29.9965	43.2911	44.126	29.3521	35.5909	28.3467	25.6667	29.555	36.7079	28.3724	34.2805	26.439
APBB1	130.866	146.825	172.896	179.564	162.883	205.41	229.874	203.49	233.301	195.298	220.006	207.778	174.853	166.445	128.918	245.349	210.891	248.226	145.391	226.6	261.532	196.768	190.71	139.173	142.61	195.117	180.582	185.807	175.627	149.764
APBB2	13.6273	19.2218	14.553	6.71903	15.1737	5.68533	3.48255	7.96143	6.38049	6.20792	2.61019	7.58596	13.9964	2.98664	16.7213	8.30382	9.70526	4.04768	11.522	2.48795	2.64591	3.48246	11.4828	6.66168	8.50882	15.1142	9.73612	11.3135	11.1987	9.36437
APBB3	13.5998	24.0055	21.483	12.6792	15.5324	15.7246	8.24992	15.1716	21.4199	7.50137	13.7319	8.33526	13.8874	8.13067	14.4047	6.39189	9.76112	12.5907	14.9931	15.0623	16.919	9.27134	17.4183	13.9512	13.5413	10.9353	11.4127	9.41394	9.93806	19.834
APC	4.86598	13.9076	13.4714	3.16561	3.97681	4.74606	1.62179	1.98947	5.14005	2.33018	1.079	4.11808	5.8189	5.03331	12.4217	3.3123	6.22107	3.51831	4.32582	2.18987	1.82377	3.14227	10.2128	6.49749	9.73919	6.58289	4.9843	4.68822	4.39932	5.54527
APC2	6.08478	6.77318	6.82881	6.67275	6.31554	8.84623	13.5563	14.7358	13.7449	8.05722	10.8301	6.9914	8.34673	8.49933	9.15905	8.34346	11.5938	10.8344	10.9463	15.3369	17.5408	7.86575	9.35319	9.88221	6.28259	11.9863	13.7622	9.98093	13.8114	10.6276
APCDD1	62.2861	37.9226	30.3463	16.1229	21.4976	19.3869	9.87605	6.0999	7.54029	7.75542	11.274	5.74503	6.91936	8.16086	8.68107	3.99329	2.78723	1.51866	5.89774	5.77038	11.8128	4.47316	23.1604	12.8745	8.10856	5.71492	3.27994	1.35412	4.79483	14.7498
APCDD1L	47.7114	7.35611	2.41141	5.78794	27.9659	26.6881	2.66112	2.76733	2.87634	0.983183	27.073	1.30317	7.61754	2.52118	6.33754	2.2445	4.47655	6.24663	3.39939	5.92158	4.4888	1.35289	4.77868	2.03578	5.90108	2.1042	2.70546	3.58355	0	5.17911
APEH	171.224	200.354	202.132	210.448	198.262	245.601	285.345	259.899	219.028	247.595	314.102	206.186	221.832	258.821	198.596	252.659	244.076	306.722	211.416	342.253	308.265	237.712	242.999	234.381	260.278	206.863	225.589	228.272	258.036	188.938
APEX1	205.434	231.244	214.029	223.73	234.579	225.068	145.812	155.018	244.957	217.223	124.092	172.91	211.137	189.267	272.68	130.908	197.929	181.165	328.289	168.387	160.854	196.595	183.617	268.997	203.508	187.468	139.428	186.866	214.317	291.826
APEX2	43.1884	37.9882	46.3165	46.4076	47.5799	49.1866	42.9979	41.1706	45.9287	41.9736	49.3807	33.3164	34.1936	33.918	31.536	43.9283	41.4035	40.7453	35.7014	40.5511	42.2199	33.754	41.5851	32.8579	31.751	33.4681	43.4501	37.1541	30.5531	28.8838
APH1A	185.566	188.217	217.043	294.79	250.6	270.316	323.201	251.42	255.59	262.834	305.045	212.825	176.002	211.169	166.19	239.558	209.319	323.01	186.47	312.196	284.724	238.401	190.864	175.252	182.636	206.901	168.816	209.217	271.464	205.147
APH1B	50.2644	64.4365	48.0421	46.2541	59.5218	50.4014	32.4112	51.8221	45.4727	52.7363	22.7727	70.7992	70.0976	100.984	96.2106	50.2263	65.773	43.1012	98.6617	57.621	60.8266	53.8521	107.748	79.9492	101.621	61.5565	58.3521	75.6723	67.5501	105.443
API5	17.0734	34.0321	27.2015	14.9525	29.9805	19.0591	10.1834	16.5961	15.6399	16.1558	3.66693	27.6719	33.6184	25.6742	44.9118	31.079	40.6358	12.671	39.8585	12.648	8.14009	15.1451	40.5787	32.3309	37.8026	35.4915	22.5709	30.9471	29.5695	40.6824
API5P1	3.45116	7.11075	5.82745	3.01263	5.87484	3.73625	2.14363	2.08058	2.59504	1.99582	1.74467	6.85839	4.95618	3.01052	2.50151	2.36249	3.67159	3.52233	6.48776	1.92521	2.89272	6.10289	5.62348	2.04076	4.23498	2.37302	5.28857	4.84964	9.81264	6.87149
APIP	48.8236	49.8316	39.2368	43.8115	50.3477	44.4946	30.9285	19.2978	35.1014	25.3677	7.19206	31.6382	43.0751	33.7836	46.9565	17.3909	24.3586	33.9515	40.5727	32.2413	24.222	40.8818	24.3891	27.3411	37.4098	31.7926	21.1722	23.7401	25.2817	49.9253
APITD1-CORT	6.86936	6.6646	5.37227	5.63179	5.05965	4.87959	2.66786	3.95602	4.26137	4.4976	2.47004	7.52701	6.43476	5.39656	11.9012	4.97819	6.24075	4.25002	10.059	3.27235	3.91683	6.32948	6.15629	8.46612	7.32036	4.85389	5.43804	2.04913	6.40772	6.57232
APLF	13.0596	21.3769	15.3291	9.72446	9.92112	18.9003	5.20505	10.149	20.2537	6.53844	1.4049	2.97378	21.275	7.83213	19.9111	9.95102	15.0244	14.8235	13.426	10.0172	8.77994	9.2617	26.8216	21.1263	26.1014	15.3054	11.201	20.6774	14.1825	26.8151
APLN	0.702762	2.12369	1.83711	2.83254	1.38519	0.826565	2.34745	1.424	1.04952	2.04208	1.42671	0.243847	3.20711	0.666013	1.24516	3.27589	0.913793	3.71285	0.880738	2.21607	3.05977	1.5189	2.68254	1.39675	0.903437	3.98657	1.92372	2.01164	1.62813	1.19713
APLP1	11.9643	2.03882	3.34174	2.68736	2.48236	0.952243	3.68779	3.72845	1.2091	1.33525	5.07385	2.99652	1.04211	6.95347	0.717244	2.95145	1.71069	2.01988	1.01465	1.79402	2.69559	4.37462	2.62013	1.60912	2.42854	0.680403	0.583215	1.27463	0	0.985111
APLP2	282.857	320.064	238.996	151.271	241.452	157.505	77.4535	149.862	109.703	142.128	51.3112	253.497	276.772	150.118	285.364	239.107	186.895	90.8598	192.286	94.0655	110.97	158.644	248.199	217.652	231.22	185.11	180.094	173.568	204.46	230.059
APMAP	163.782	112.177	127.29	123.712	170.457	168.945	122.355	120.379	155.206	129.675	99.7287	119.533	103.802	120.255	101.929	96.1547	133.815	110.654	131.275	110.021	131.403	105.138	107.237	120.065	102.259	91.9829	95.8693	94.0563	95.1557	139.598
APOBEC2	0.834544	2.06059	1.6635	0.803523	0.942829	0.969592	0.417219	1.01237	1.2627	0.258967	0.0646797	0.508519	1.99357	0.520839	2.15616	2.11296	2.32248	1.42489	1.49231	0.733803	0.727229	0.989848	1.67217	1.42329	2.04103	2.73271	1.8739	4.27374	2.54647	3.1875
APOBEC3A	6.55447	11.164	5.60755	12.2061	13.8588	13.2457	11.8879	4.74174	13.9231	11.0345	4.82822	3.10131	5.02016	6.98818	3.52923	6.85848	3.57372	5.50911	2.80036	6.35295	5.63122	16.8064	4.98407	4.84478	15.9713	2.70412	3.16775	0.767538	0	0.522015
APOBEC3C	66.821	58.1528	57.5036	55.2418	65.1183	68.5599	41.8804	55.2048	56.5817	50.8449	47.834	49.4673	69.3689	49.6907	58.9326	55.9184	52.587	56.7018	41.0706	51.4403	60.878	66.0792	57.4034	55.3016	59.2795	74.1524	66.3136	79.9183	42.0316	52.2443
APOBEC3F	3.54094	3.93945	2.90127	3.53355	3.78485	3.98602	3.24985	1.72316	4.06171	2.26621	3.52667	4.74955	1.90164	2.18814	2.26742	1.7624	1.55908	2.6991	2.62453	1.81744	1.94912	1.62772	2.26294	2.52095	2.41191	1.69888	1.30202	1.36153	1.28562	1.65909
APOC4-APOC2	0.998384	0	0.412089	1.24273	0	0	1.36428	0.551732	1.7204	0	0.528748	0.692846	1.13905	7.98336	1.13718	0.357994	0.48682	1.20878	1.09482	0	0.767097	0	0.497082	3.24704	0.320868	0	0.647276	0.428678	0	0.364439
APOD	20.7641	6.05455	12.9309	9.58692	59.3564	119.057	44.9669	45.4963	66.4131	71.1503	13.6977	25.4064	20.0131	61.1709	8.71342	8.03324	73.3598	11.7079	195.455	9.36048	91.2447	69.6789	8.88717	115.711	90.7337	10.9063	48.809	33.1594	13.9252	108.24
APOE	734.144	676.39	659.918	1174.03	407.158	816.867	1135.96	1048.1	918.56	1067.82	934.768	652.694	942.036	596.698	567.918	871.687	893.735	1272.42	1165.72	974.309	1594.43	993.537	584.129	1124.79	683.783	974.801	796.687	1225.76	1455.08	925.912
APOL2	32.1765	41.0054	34.8124	20.8059	44.3632	23.7605	9.43778	16.5691	26.2108	17.976	16.2662	96.3379	34.4423	12.4315	24.9884	47.6801	26.8623	12.7175	23.9431	12.2468	19.1037	19.7568	37.4412	27.2849	34.5488	25.5815	22.6519	26.1661	13.1301	25.8041
APOL6	5.51411	7.62171	5.29702	4.61679	8.89474	4.54785	1.35157	2.74661	4.98526	3.94989	2.71077	10.6819	5.57272	3.16358	10.618	3.21851	4.7746	2.66175	9.66859	1.53628	1.53889	1.92395	4.24737	7.68004	6.62775	4.04442	2.69322	2.32514	0.773364	7.09447
APOLD1	73.3968	47.4115	55.212	31.4099	32.7906	82.7409	40.599	67.4188	74.0211	73.1008	25.6077	83.7705	38.1498	42.2752	70.9424	34.0455	69.7092	20.4842	83.0362	41.1861	39.0218	64.2382	157.206	74.7428	121.755	27.0241	53.3723	34.9603	39.2465	66.157
APOO	12.4915	20.8267	13.8677	12.6381	15.9191	17.6685	9.41771	12.4971	19.3727	19.9418	5.98823	22.4191	28.9189	21.5845	22.5688	11.1206	13.0746	9.3873	18.6241	13.5462	14.3966	19.8996	16.2454	20.138	19.5194	11.8101	10.4723	18.3099	8.98132	19.5756
APOOL	6.19716	9.53185	8.22515	2.92981	7.09493	4.61557	1.06489	3.99891	5.14119	2.22947	0.795944	5.21483	7.65977	2.96732	7.50252	4.94991	5.67263	2.2056	7.74335	1.25241	1.36858	2.88735	8.14789	5.00857	6.15397	4.91183	4.78764	5.44925	3.09499	7.23344
APP	312.164	427.89	485.224	246.819	396.133	262.128	100.817	235.686	229.558	284.965	93.8581	460.341	341.165	235.098	532.599	332.01	319.763	127.898	403.895	120.788	94.0539	233.123	245.868	368.975	273.714	312.985	301.036	236.577	291.157	315.264
APPBP2	11.7057	18.6791	15.4036	10.799	16.8285	12.0639	7.02122	11.7848	13.3807	8.00067	3.19175	13.0697	16.9861	11.1004	21.6496	11.6154	16.0778	6.68441	21.2426	7.79336	6.4115	9.76921	22.6488	16.1453	17.9908	15.5597	11.7217	18.064	14.7007	22.5914
APPL1	6.7219	9.37522	7.87532	4.60645	6.62463	4.54979	1.80176	3.72898	4.99853	2.85068	0.492915	4.49433	7.50107	5.14072	8.5251	4.81132	6.18342	2.32202	6.74343	2.47882	1.40043	4.5261	8.18665	4.26721	7.35345	5.89081	4.89433	4.69562	4.31252	7.16288
APPL2	17.5053	30.519	23.0967	12.0787	20.8401	14.518	5.24761	13.1466	12.3753	10.963	3.36763	13.3941	27.7845	10.2358	25.8752	13.761	21.1934	10.3419	22.4542	8.91323	8.73678	8.00351	27.0037	15.4902	22.4078	20.3698	25.576	18.3732	18.198	23.4298
APRT	178.969	99.3623	170.166	218.879	159.662	156.788	193.162	161.804	176.142	193.743	233.279	161.603	187.701	234.714	165.908	166.274	165.783	244.338	189.709	255.318	204.563	220.57	152.57	215.774	161.178	156.772	120.493	204.408	173.639	162.604
APTR	2.60916	9.12834	8.19247	1.25932	1.68365	1.37685	1.01868	1.44188	2.39254	0.889163	0.234416	1.42267	3.60647	0.861035	4.44898	1.57878	2.45362	1.35386	2.24807	1.29252	1.07396	1.43499	3.31725	2.44975	2.47073	2.33468	1.07737	3.42091	1.13339	2.17695
APTX	7.39387	8.2447	7.99615	6.78631	7.70054	9.31352	3.1767	4.92466	8.11194	6.32153	2.66755	9.34354	7.42969	5.35295	9.91122	5.3488	6.58874	4.49912	10.364	4.09874	5.13523	5.18147	7.88507	9.10952	6.84872	7.20423	5.21228	4.99083	6.56392	10.7841
AQP11	2.47739	4.69605	5.76351	2.24269	2.84107	2.98004	1.49776	2.46432	4.42423	2.34536	0.787222	1.95367	2.92527	1.56078	3.51443	1.77665	2.89919	1.81456	2.40621	1.98086	1.09017	2.04443	4.07042	2.07534	4.00997	3.25076	2.23888	3.96479	2.58278	3.73237
AQP4-AS1	3.54248	4.16308	5.36133	2.30972	2.52144	3.64572	2.95825	2.9365	6.51129	0.695522	0	3.68755	4.45612	0.734395	5.82828	1.69365	5.46992	8.05815	2.58978	1.88695	4.53638	5.74235	11.4644	0.960099	4.55404	1.48855	1.7863	4.05611	0	4.52587
AQR	7.9838	15.878	12.4632	5.93352	8.80978	6.41067	3.26362	4.808	6.20853	4.87137	1.16548	6.28633	13.115	5.51104	12.397	11.8365	12.9766	3.19956	12.0101	3.15353	2.90984	4.3139	15.9001	9.87583	14.3098	11.1612	10.3964	10.1962	6.75833	14.31
AR	1.2332	0.465826	0.858952	0.575627	0.227878	1.52976	0.52661	0.766681	3.02815	1.03507	0.551057	2.40693	0.568189	0	0	0.99493	0	0.305402	0.362227	0.206917	0.710634	0	0.230247	2.13069	0.445876	4.44509	0	0.79425	0	0.168807
ARAF	53.3527	64.8047	64.3978	64.3102	63.9915	63.2153	72.1177	70.4046	51.145	55.5462	73.8888	46.6884	53.9392	48.7423	45.3474	60.2477	62.4871	70.9258	45.5564	65.1176	63.3958	56.8665	53.1463	46.6949	46.6564	61.8983	77.0104	55.8418	50.1282	48.1897
ARAP1	80.5786	92.2556	102.9	99.837	102.98	107.79	189.07	160.867	125.396	138.215	168.538	114.913	121.336	97.0235	87.2362	147.789	129.888	135.336	92.035	165.672	165.424	116.924	119.115	72.2159	96.8881	116.462	138.911	99.6429	106.092	94.3319
ARAP2	3.88976	0.489771	2.80966	6.22508	7.66695	14.5828	3.10061	4.83655	7.37304	5.26957	0.515008	4.04905	5.97397	3.97435	7.015	3.8356	7.58671	22.0489	7.61695	5.71854	6.72447	9.45793	6.77831	6.58887	10.001	11.6457	5.46395	12.9437	8.44838	7.80931
ARAP3	46.3649	43.7212	62.5606	31.903	60.7184	60.1825	77.8768	89.0519	110.855	40.1331	73.0646	70.5593	54.733	34.1643	50.3232	73.6615	54.6768	47.843	48.5935	52.0085	33.3975	38.1914	62.1336	40.942	34.7423	57.9315	39.6982	49.0663	41.3756	43.0932
ARCN1	64.7427	89.4053	74.8559	36.9631	80.9722	43.8077	21.0894	39.919	39.5272	38.4737	11.3954	67.8606	83.6603	42.3651	93.6198	62.2052	72.7868	24.0213	77.4671	25.8861	25.7578	42.3527	72.7428	67.636	85.0823	72.1697	61.8196	73.58	48.0689	67.4625
AREL1	12.1568	13.9992	12.9342	10.5147	15.0052	10.483	10.9471	15.4827	11.5165	11.721	7.21962	15.0197	14.0845	12.2376	14.2502	14.8151	16.2078	10.6883	18.5197	11.8765	12.3955	10.8336	17.4419	15.2344	14.9928	16.8499	15.8396	18.548	15.7655	17.3518
ARF1	801.289	689.265	717.655	769.265	802.238	734.544	794.775	695.191	809.356	784.97	771.915	824.271	636.195	668.477	635.641	696.217	643.808	689.023	671.198	684.693	723.437	802.194	577.191	732.464	696.959	620.252	638.421	685.061	631.4	586.897
ARF4	178.673	132.179	113.841	135.327	179.015	167.242	86.4592	95.7846	152.638	105.398	72.6804	149.194	123.88	138.716	129.416	115.913	132.205	116.525	127.736	104.923	107.84	114.118	113.584	112.428	161.101	111.635	101.876	146.739	113.808	117.43
ARF4-AS1	0.672746	1.93133	1.70773	0.502435	0.696162	1.11271	0.689477	0.446131	0.799892	0.118877	0.32066	0.560236	1.55868	0.860715	1.60917	0.615133	1.13173	1.19956	0.980127	1.34165	1.31809	1.30862	1.65801	1.36748	0.908092	0.699653	0.785083	1.29986	1.75341	1.10507
ARF5	337.302	296.775	312.353	341.595	288.4	271.432	302.891	238.899	258.115	304.473	340.382	168.312	216.598	230.37	219.017	203.225	210.12	344.791	210.715	282.894	264.804	256.645	182.904	228.605	184.362	196.693	168.399	226.602	266.33	221.29
ARF6	429.793	423.785	368.712	341.54	287.948	341.31	320.98	281.138	338.557	325.757	281.219	373.04	332.897	333.573	409.379	428.991	416.033	214.982	436.317	318.883	386.45	304.042	417.499	520.559	477.703	368.372	342.73	277.599	361.41	465.879
ARFGAP1	188.725	179.082	219.741	216.997	173.894	246.852	228.185	217.45	266.514	198.125	326.644	253.217	217.655	195.9	175.145	207.872	282.358	225.993	193.242	295.972	310.487	184.748	269.054	174.295	207.519	208.613	196.246	145.135	182.974	196.784
ARFGAP2	66.8358	73.889	71.9474	72.0809	74.4328	71.0195	83.5306	77.7545	77.2499	84.5452	88.7958	46.2488	90.5969	53.5233	68.0247	82.9629	92.192	94.3816	75.9344	89.7064	104.276	95.9114	87.9954	69.6857	72.4906	99.638	67.8	87.1349	90.5959	83.3136
ARFGAP3	28.4158	42.1822	37.1606	17.9494	25.5659	20.4148	13.5712	26.2945	22.2534	21.0825	10.99	27.9544	29.4883	18.8133	30.9002	24.7255	31.4731	13.6878	27.4584	17.1527	16.2886	20.11	30.983	26.5069	31.3365	22.956	23.354	27.9174	22.1621	31.4269
ARFGEF1	8.12736	18.2644	16.2722	5.05618	8.12256	7.39148	2.75303	4.251	11.196	4.19109	1.32766	8.26953	12.4048	6.34631	17.5888	7.86848	12.8433	4.83815	10.5335	5.26815	3.61481	5.12132	20.6713	9.88428	14.3036	14.3074	11.5625	15.2169	9.06978	14.9422
ARFGEF2	4.05681	6.89779	5.49764	2.33228	3.59729	3.31851	1.44032	2.83749	5.81676	2.58235	1.25464	4.15944	4.97014	2.49687	5.01069	3.27937	5.03209	2.99695	5.37409	2.63729	2.73812	3.49405	6.60621	3.8193	5.94393	5.48572	3.31567	5.42646	4.39898	7.11477
ARFGEF3	11.3896	4.2145	2.20665	1.9013	2.36713	1.53781	1.27052	0.642264	1.36183	0.7667	0.800161	4.83919	2.61111	1.07389	5.07448	3.54225	1.47342	3.58177	2.91307	0.208006	0.714374	0.753572	2.66177	1.25994	1.64348	0.439523	3.76743	0.399215	0	1.35756
ARFIP1	17.0129	33.9017	24.2722	17.3621	33.6548	23.1637	10.7817	19.8254	21.4136	12.1121	2.93807	20.2761	27.3945	19.3216	40.3709	25.2634	36.158	12.9451	37.1386	11.5838	12.7875	15.5874	27.8973	33.6796	39.8193	32.869	21.5801	27.949	28.2757	37.8011
ARFIP2	53.7579	51.2897	47.0572	43.7199	48.7149	46.7948	29.3839	29.8201	43.8354	42.8242	44.6931	53.0734	42.4072	38.7147	40.8595	39.3888	43.4736	47.7377	44.6817	43.6201	40.3691	41.1044	42.168	39.4756	35.5974	43.1537	41.8669	43.7254	35.9532	43.7634
ARFRP1	35.6458	26.5223	30.9557	34.2927	31.2783	33.034	37.1538	39.5464	40.6165	32.5058	36.6946	19.4295	36.5285	20.457	31.8133	27.4539	28.881	41.4518	34.154	37.9759	43.4118	28.017	28.5336	31.2015	25.5976	39.8491	24.6172	29.2942	40.2179	29.2579
ARG2	4.02811	10.236	8.84214	4.00464	5.23294	5.57221	4.37849	4.70503	7.00426	3.88245	1.96361	3.90717	8.86992	3.465	5.10948	5.07172	7.2316	3.80888	3.61407	3.68658	1.58265	3.56157	7.04218	3.72176	3.88376	4.1546	5.16369	5.07075	4.2949	4.31087
ARGFXP2	3.55955	1.61349	2.32977	2.92969	2.73126	4.00345	2.46679	2.61342	6.7033	1.15014	1.0503	1.82619	4.79295	1.3825	4.2716	1.65471	3.6263	3.66043	3.25016	3.00333	3.42844	5.44029	6.22819	3.22493	3.82421	1.94711	1.38464	2.88207	1.59041	2.50586
ARGLU1	35.4061	79.9464	63.0674	32.5197	39.3584	42.484	11.7199	27.9275	50.2943	20.58	5.41572	24.3112	34.0912	22.5556	46.0895	16.0155	33.1989	19.1996	47.0667	22.4515	25.8521	15.8277	56.1037	32.6142	38.081	30.1064	31.3665	21.4155	24.3024	53.3666
ARHGAP1	132.667	138.168	158.009	170.165	177.636	173.087	184.9	216.588	176.413	168.382	196.397	101.862	132.608	115.183	114.342	157.171	140.882	156.174	105.51	140.174	159.64	156.982	145.868	107.365	117.881	149.516	174.428	119.601	121.366	115.72
ARHGAP10	21.7295	31.9056	31.0298	16.7333	17.7883	15.1876	4.78923	6.53675	11.5955	9.84693	3.27143	13.8635	16.6094	8.3608	15.7185	15.1748	18.6489	5.9021	11.5299	7.05672	6.5638	11.9305	20.4816	15.8154	14.6993	15.2425	14.315	13.6565	10.9615	12.0897
ARHGAP11B	0.30988	2.10697	0.575572	0.57858	0.534443	0.512536	0.211725	0.513743	1.52184	0.602327	0.0615427	0	0.571104	0.247789	1.41184	0.125004	0.623288	0.920905	0.145634	0	0.17857	0	1.61999	0.629888	2.09143	0.439465	0.803611	0.798324	0	0.509018
ARHGAP12	8.55403	16.0709	19.5119	6.12432	11.2588	9.08464	1.61493	4.57167	7.79676	4.17659	1.47531	8.31851	11.9719	5.07003	18.2685	8.32394	11.6486	3.27053	7.4055	3.97128	2.27007	4.92609	19.1652	8.96835	13.4022	10.2689	10.07	10.7286	6.16039	13.8046
ARHGAP15	4.13181	15.3994	26.2636	4.99608	2.44321	5.83163	4.89328	3.65335	6.83506	23.9475	5.03291	7.74182	14.9396	5.4331	4.8631	4.14836	7.4544	18.0091	6.73166	3.38053	9.20643	5.35812	79.6126	18.3651	116.591	14.0631	10.0007	9.22524	22.9737	23.2267
ARHGAP17	20.8569	25.6672	24.4048	15.3341	25.081	20.7615	12.9576	21.9946	21.3443	16.9059	8.42798	14.9166	14.6322	10.5065	17.557	14.683	17.7897	7.84876	13.3792	10.4207	10.8795	10.7527	18.2441	11.2363	13.6933	13.8296	22.7435	10.1604	13.6316	15.5294
ARHGAP18	29.3315	37.0906	25.8762	7.11844	21.9594	12.1597	2.06427	5.21758	10.8028	4.80482	3.30015	9.43497	5.50185	5.70418	17.4215	4.26567	6.62937	4.07364	11.4775	2.41398	2.9017	3.67309	22.5637	13.2037	13.594	8.6884	7.42696	6.32408	3.93723	8.68493
ARHGAP19-SLIT1	5.83616	10.3897	8.72932	7.02816	10.0228	9.09858	6.23793	9.00504	10.455	8.33186	2.98375	6.55636	6.57223	4.28171	7.76641	6.65103	10.0588	5.53328	6.89777	4.05549	2.99683	4.49603	7.94045	5.21505	8.18981	4.37054	3.48402	3.57275	1.80725	6.64421
ARHGAP21	1.90751	5.25888	5.35519	1.18115	1.37362	1.83371	0.674776	1.14877	2.75036	0.999228	0.506166	1.46331	3.53961	1.66859	5.02803	2.23829	3.20977	1.38596	1.72743	1.3104	1.04643	1.47179	4.47896	2.80724	3.90099	2.90661	1.8305	3.29322	2.07583	3.35791
ARHGAP22	128.188	23.4272	14.8726	15.8434	42.398	30.0513	1.79047	5.06861	1.3547	5.55671	39.3802	2.27321	5.97951	1.16414	4.47728	2.23168	3.51394	3.60544	0.821048	0.502512	2.01346	0	0.326183	0.71023	1.26331	1.65173	1.98212	1.68778	0	0.956572
ARHGAP23	3.24189	1.4261	2.64234	1.79509	2.83099	2.38916	2.24305	1.6328	2.75782	2.43644	3.61857	0.640756	1.7935	1.96884	1.30876	2.33962	2.10102	1.08403	2.4686	1.74695	2.36475	1.19736	2.8502	2.13541	1.26611	2.40548	3.93754	2.06154	0.427822	1.88742
ARHGAP24	19.3723	54.6664	55.3533	21.3422	25.9744	24.6934	8.24894	14.7829	28.3509	13.9715	2.60148	9.07657	31.1841	8.83376	41.9289	15.1943	23.7787	9.97945	26.6085	7.71712	7.86665	12.6633	31.4107	28.23	28.1883	24.7689	18.2893	40.0988	20.9779	30.7629
ARHGAP25	0	0	1.08963	0.469424	0	0	0	0	0	0.310986	0	0	12.9741	0.938191	0	0	0	4.9396	3.10167	1.68741	0	0	2.62873	1.43095	0	0	0.570501	1.1335	0	0
ARHGAP26	49.8138	68.3981	88.1854	28.0892	43.3064	33.583	24.8469	32.3432	52.8738	19.278	5.26629	49.0935	70.1137	17.5687	45.7364	50.937	57.3531	53.5361	34.0928	30.7997	27.7231	33.1589	67.6151	32.6482	63.3686	60.5271	28.7344	83.4403	56.277	72.5956
ARHGAP29	58.8383	36.0414	9.23973	8.22217	32.0676	17.3189	1.83872	1.2168	2.27651	2.33445	0.874581	16.1714	1.35266	2.47797	3.76193	0.592143	2.23675	4.28153	0.919823	0.891363	1.69177	1.18973	10.5059	4.8735	10.025	1.73478	2.85502	2.20596	0	0.669781
ARHGAP31	38.2655	74.4631	50.4614	31.2567	52.7485	33.3464	40.1664	69.4198	49.0381	58.1934	31.1341	61.1442	87.5791	53.5566	68.9869	79.3109	78.7582	50.1228	100.456	41.9327	64.8318	68.9818	91.3399	73.4814	77.5954	96.2755	93.4505	91.674	83.8522	128.168
ARHGAP31-AS1	3.37477	5.30606	5.22056	2.92223	2.25585	2.86048	1.04262	3.22723	4.58148	1.80456	0.411855	1.17099	5.51656	1.59567	5.58207	3.96704	5.67363	2.57755	2.72155	2.38224	1.62343	4.66181	6.47994	2.75984	5.25329	3.88431	2.80945	8.228	3.46734	5.1418
ARHGAP32	4.6693	12.3415	7.81771	3.64862	5.6906	4.38576	1.94113	6.32373	3.42694	4.36946	1.2643	8.4614	7.26528	4.01067	9.47581	7.61211	8.01366	3.70034	8.48718	3.96994	3.09242	4.34946	10.5598	6.92992	8.0021	8.54318	12.0492	7.21753	7.13049	11.8254
ARHGAP33	11.0686	19.9462	25.1484	21.4517	12.2094	15.9222	12.4193	18.4345	24.6201	14.5344	13.0281	4.70387	6.63041	6.22529	11.7977	9.31234	12.7377	9.12038	7.80283	8.85998	9.30415	10.6171	14.2955	6.93544	10.8188	9.64874	10.1386	7.12881	6.61664	7.28374
ARHGAP35	155.913	225.13	194.45	103.144	145.369	108.302	83.8424	143.751	101.949	114.956	43.8426	163.075	228.878	135.879	232.787	187.217	193.447	83.3017	241.778	92.5477	96.1269	114.2	224.786	213.779	197.23	201.883	210.766	183.663	189.625	232.402
ARHGAP39	22.8169	22.749	27.4846	23.6261	20.2941	29.0956	32.9467	36.112	29.3679	33.0958	30.1687	28.0599	32.4204	25.8161	20.0368	23.6263	33.8691	25.3531	27.5497	29.2087	39.8922	21.6381	34.1193	28.8163	25.8404	26.8553	48.1687	17.6612	24.2729	26.1196
ARHGAP42	6.4016	17.328	13.1489	5.56757	8.07308	9.75513	3.56543	10.1604	17.6602	7.05517	1.18099	4.04246	15.2408	4.15658	9.67601	6.9516	12.9815	6.63197	11.9344	5.36405	4.37079	6.19667	20.8003	7.64711	12.2274	18.5875	8.33996	15.7495	11.2286	14.6851
ARHGAP44	2.39714	1.44879	2.01845	1.53453	1.70097	1.52249	1.70335	0.953798	3.17238	1.82988	0.533205	1.19775	3.83725	1.78903	2.12971	4.17742	1.40264	2.97619	2.65873	2.72127	2.4312	1.86516	1.00254	2.57275	4.71492	1.63179	2.61093	1.85268	0.999645	2.94008
ARHGAP45	48.6969	26.5498	41.5385	37.4948	28.3374	32.9221	76.3999	26.8844	36.0845	54.6062	66.5261	34.5667	36.577	19.2504	27.9815	50.9523	59.5159	58.3092	20.6793	67.9285	40.7259	37.1932	43.3455	20.4268	26.3695	41.5555	29.1549	17.9577	21.4479	15.7968
ARHGAP5	5.87098	18.6419	15.972	5.42244	8.37678	6.4698	2.84984	3.54468	5.9251	3.38169	1.5036	5.71006	8.45307	5.75497	14.8216	3.72334	8.60103	3.64573	7.13269	3.62277	2.82773	3.06811	14.803	8.79186	15.3765	13.6863	8.1807	9.6168	6.94291	12.3595
ARHGAP5-AS1	1.08338	3.47851	3.01842	2.31176	3.47004	4.83812	2.22065	1.79611	3.92042	2.87157	1.93645	2.96034	2.78106	2.38234	3.23924	2.11232	2.27815	2.23584	3.18223	2.44105	3.58975	0.65856	3.43869	3.41337	4.43937	1.53643	1.84376	1.91885	3.52959	3.70749
ARHGAP6	6.61739	0.499929	0.409705	3.1771	0.652164	0.875604	0.904262	0.54854	1.71044	1.16932	0	2.41093	4.52985	2.46934	5.65302	2.66942	1.93602	8.30327	5.28695	1.39584	0	3.21803	2.96524	15.3342	4.46617	5.00514	6.86434	4.26199	6.89889	2.17398
ARHGDIA	1551.66	1646.05	2325.83	2240	1750.69	2413.13	2857.77	2483.13	2281.4	2291.27	2533.16	1865.21	1396.69	1752.31	1013.69	2105.84	1841.35	1690.14	1082.64	1844.45	1797.34	1810.65	1592.38	1163.97	1431.3	1289.74	1960.48	1128.78	1419.13	907.516
ARHGDIB	6.43033	1.57556	4.51924	2.22507	3.59683	12.8778	2.37487	1.15251	9.16398	4.0537	1.51868	0.542729	2.01329	0.370585	3.76112	0.560857	1.01691	0.918185	0.980127	1.53301	0.200298	1.6903	0.778761	1.13045	2.68103	0.985875	0.56337	1.79092	2.71778	1.52254
ARHGEF1	243.608	288.844	356.14	286.046	258.145	299.169	372.563	389.582	421.469	345.141	354.325	214.295	250.675	205.606	217.846	269.472	289.398	275.862	242.621	291.315	301.569	226.343	281.269	196.891	215.983	223.543	257.875	184.538	252.552	247.993
ARHGEF10	0	0.0382882	0.34516	0.0540722	0.074921	0.06706	0	0	0.0785989	0.0716438	0	0	0.346928	0.0270172	0.0865897	0.272591	0.407753	0.635924	0.0714552	0	0.11682	0	0.529898	0.0412071	0.0488645	0.479162	0.0328575	0	0	0.166499
ARHGEF10L	76.4512	61.5332	60.1912	43.4499	49.1893	57.5657	59.5941	79.4208	73.3664	54.6588	67.9754	44.5542	63.8879	39.1038	60.3584	68.0412	57.1788	51.4649	52.9682	48.6244	66.8943	53.9185	62.9581	48.3661	37.3648	69.2193	65.7902	57.9896	44.7689	61.133
ARHGEF11	47.9938	84.8725	74.8277	41.5179	73.3667	86.3769	42.5405	89.1046	105.161	62.3645	39.6722	66.9841	55.8002	37.4302	67.0799	54.8281	60.8635	33.7064	81.0385	40.0682	55.5408	36.6134	87.9864	54.957	64.9248	51.5343	80.7505	53.1405	47.3308	70.2514
ARHGEF12	34.692	58.4901	51.6917	15.2837	33.247	18.0143	6.50016	15.3645	17.383	17.951	6.73242	35.3727	48.6993	24.7604	71.432	42.6711	46.4892	15.2196	55.8889	14.7414	10.2399	18.3463	67.8452	45.6115	56.7759	51.3834	42.2538	44.2647	33.3461	56.8214
ARHGEF16	3.79504	3.18563	6.00462	7.19821	2.90898	4.74256	10.3718	10.1366	12.6431	3.12945	1.5074	1.31682	1.44324	0.33718	0.960584	0.566999	1.85049	17.683	0.594517	2.91093	1.45794	1.02529	0.629832	0	0.20328	0.996673	0.546758	0	0	0
ARHGEF17	111.686	118.033	135.296	106.341	117.286	122.605	196.585	187.64	141.595	149.791	181.257	116.152	153.921	95.2443	97.4356	138.308	127.775	138.729	131.44	153.398	176.617	126.629	159.196	93.911	120.062	153.418	168.552	128.92	166.914	122.814
ARHGEF19	15.0011	23.9559	44.3995	25.2435	30.5295	11.1349	20.3322	12.1316	31.0194	17.4992	20.1522	19.424	5.26603	8.84204	9.7935	16.2025	6.42261	19.8135	19.2013	11.787	22.2084	10.6756	12.3873	11.4037	4.46839	4.03575	4.90231	6.12684	5.08591	13.8899
ARHGEF2	133.424	137.167	144.635	147.015	163.535	196.609	217.069	246.669	214.077	186.647	199.94	264.404	184.934	154.537	288.749	166.427	187.766	180.863	494.827	194.067	204.063	196.101	172.339	446.425	181.887	221.554	240.145	156.087	209.858	325.36
ARHGEF25	20.3848	26.9823	34.6293	25.7033	30.3008	23.0719	26.5895	35.192	30.0464	23.4581	32.7222	29.2865	26.8793	25.0117	28.5917	29.1774	26.6773	31.931	32.4224	30.2703	40.3858	15.9757	32.3981	33.0802	24.446	29.7057	34.1321	31.3577	22.3936	30.6251
ARHGEF28	130.542	85.8449	61.19	19.4538	53.6489	39.5115	14.8052	9.20016	16.6662	8.03153	1.88934	37.1354	26.5773	32.2594	31.3033	43.2083	74.2194	24.4321	30.5512	11.4522	7.91848	44.9775	55.8512	54.1445	33.8865	61.7107	17.3036	27.9121	8.2649	49.195
ARHGEF3	25.4431	48.7616	45.4169	25.5005	41.683	18.6547	16.1046	30.3123	24.4838	11.9891	3.76244	14.6757	36.1906	17.967	41.8395	30.0356	46.886	26.5497	27.5902	14.7002	18.7873	19.2825	51.2469	32.5083	34.4076	40.821	32.4195	89.3829	66.0265	62.7206
ARHGEF33	1.91812	6.76246	1.58343	2.04648	1.26024	2.53803	0.8737	4.24001	2.64422	1.35576	0.507922	1.33111	11.4469	1.7042	8.375	2.06336	5.61175	5.91141	3.00486	7.11113	1.47377	6.21853	7.64005	8.31772	1.23292	7.25396	1.24356	12.3538	3.33286	4.20101
ARHGEF37	14.302	53.5921	6.7297	8.54509	41.4395	9.08363	35.1785	47.8961	18.0401	14.1524	4.31741	74.7362	26.9608	8.08165	25.9016	10.1541	71.1325	17.9457	24.6007	17.4426	11.8679	5.56404	15.1673	45.3515	38.6106	11.0879	13.3522	13.6328	17.8925	28.818
ARHGEF38	5.26054	23.5274	17.1969	4.71456	4.76967	7.51753	3.73802	2.44197	2.39312	1.93348	0.668641	2.8475	12.9637	3.25301	16.2979	3.84803	11.8507	12.9236	3.06564	4.03503	1.9401	2.04656	17.1293	14.0292	13.593	12.9313	7.09391	15.9918	3.29059	6.68246
ARHGEF39	4.86561	5.5937	7.8586	7.5611	7.14068	6.01823	5.78158	5.61153	8.42078	7.51365	3.40312	2.09201	2.31143	2.81933	4.27701	5.12025	5.80233	3.59745	1.93871	3.20474	2.01144	5.14378	4.54223	1.80604	3.67141	1.35006	2.22872	1.29437	2.75684	1.73748
ARHGEF4	12.3356	24.1974	32.1575	47.1029	4.47894	4.86806	11.8291	22.9624	6.26507	7.80121	3.09457	1.57694	7.63509	8.19108	13.0645	1.16401	4.11549	9.00399	11.8998	3.15395	3.99071	2.10484	3.87899	6.33458	4.38183	4.5014	1.96429	17.2835	2.2562	9.95367
ARHGEF40	81.8351	81.7865	90.2563	81.0691	93.4852	131.758	118.636	178.602	166.449	130.625	139.226	171.434	96.4195	187.117	86.0965	111.562	114.465	101.208	130.796	129.015	179.887	100.409	116.568	114.692	106.598	112.024	115.117	100.065	94.4461	141.452
ARHGEF5	1.76362	1.94981	1.81098	0.642509	2.62834	1.47984	1.64583	2.35335	1.82342	1.48978	1.23017	3.44779	6.88568	3.18737	2.67023	3.88686	6.48111	2.89754	3.19409	1.96315	2.03258	2.92854	4.88299	2.06349	6.46987	3.05015	3.06765	4.26645	5.38138	3.29736
ARHGEF6	3.20649	13.675	14.7933	1.65535	8.20605	4.37965	1.76679	5.05874	4.22423	1.97396	0.205424	2.26109	6.37246	1.32336	12.2233	4.72886	6.43057	1.77603	7.43754	1.22975	1.43052	2.01202	10.5444	7.65314	4.58751	10.7572	5.53241	10.5923	8.62682	10.9872
ARHGEF7	16.6444	32.1859	33.5531	16.4878	24.2011	23.1091	12.4028	24.2163	26.0731	16.7584	5.15023	22.3393	20.009	13.3164	29.402	15.3855	17.5351	9.47165	23.9023	10.2399	12.8394	13.1257	29.4459	22.9138	24.2632	23.7173	22.0451	19.3948	18.2076	27.3551
ARHGEF9	2.58211	3.19209	3.52764	1.55959	2.59732	2.21656	0.962299	1.94582	2.70276	1.54603	0.525524	2.03254	2.21365	1.82583	3.05653	1.86514	1.9198	1.4586	3.84612	1.54681	1.59862	1.55662	3.71335	3.65233	2.60273	2.50178	2.53181	2.98245	1.66856	4.36997
ARID1A	57.6587	73.5362	67.1136	46.3796	56.4233	49.6628	66.4801	84.9493	67.8378	57.0714	33.3284	46.8875	57.9852	42.166	59.775	46.0161	59.4769	37.4061	59.7943	43.8787	51.5287	55.4131	62.8305	48.3848	58.1251	67.5254	86.9718	57.2105	56.5052	69.1171
ARID1B	13.4067	22.4442	20.6757	10.3898	11.7229	13.2085	9.49373	13.041	17.9066	13.0347	5.12195	15.4021	21.3805	10.2926	21.6111	14.3561	21.1467	7.9592	19.4431	10.6468	9.61518	14.8431	21.6966	15.6513	21.2896	19.1834	23.4032	18.7896	19.0925	24.3396
ARID2	2.56889	7.42542	5.78567	2.76065	3.46734	2.43849	1.34818	2.12944	3.32961	1.48679	1.02037	3.19727	4.11688	1.68699	5.42797	2.71334	4.79259	1.57356	4.70671	1.41357	1.09416	2.35365	7.88261	3.90494	5.68952	5.6319	4.5378	4.26816	3.88139	6.50286
ARID3A	24.9856	16.5932	16.2233	15.4941	12.712	14.4714	17.5335	14.169	24.8303	11.6831	8.68827	15.0466	25.9331	13.8724	20.7793	16.386	23.0908	17.0069	14.996	25.4263	24.7158	20.397	20.8998	15.9147	18.1981	17.0347	20.4823	21.0592	12.6951	16.323
ARID3B	14.7371	11.1335	6.84316	8.35297	8.62352	8.22651	5.9785	5.34455	6.90417	3.41788	7.68286	11.9848	9.94256	2.08678	4.45874	5.69716	9.93677	10.7969	3.5712	7.41816	7.16538	11.1978	10.3182	1.12334	7.10447	5.22494	7.31508	6.22882	0	6.80837
ARID4A	3.65019	32.6414	16.7882	2.74201	3.08346	2.61208	1.37423	2.40827	3.46588	2.55368	0.591782	1.51211	5.41317	2.66067	12.5366	3.10521	6.70172	1.96783	2.41567	1.92845	2.06051	2.17357	8.37293	5.39062	9.80399	5.35269	2.84947	5.75739	4.65975	6.81168
ARID4B	10.2744	11.1865	7.67087	5.72276	9.60452	12.4953	6.50376	8.26632	23.745	5.23297	1.56039	3.69611	18.8559	7.24913	10.0678	4.7135	6.57545	8.43163	10.6514	10.3146	8.5327	9.55197	17.039	11.4251	7.86667	11.1424	5.38767	12.0668	6.30084	9.59671
ARID5A	56.1566	38.8406	31.1294	48.6569	35.5932	32.5146	56.5129	43.2043	28.7009	56.4102	59.4627	27.2009	66.6727	43.6775	32.5464	78.4628	76.8123	76.1829	42.866	71.5096	98.3465	74.3848	62.3009	37.4833	50.9351	64.81	92.2358	48.1634	65.3376	44.4355
ARID5B	6.74328	26.4847	18.0863	4.92603	5.5423	3.05122	2.47736	4.01884	2.28858	3.84059	0.983255	4.01492	12.2317	2.49962	8.2979	9.79523	14.0451	3.9954	6.55067	3.79358	2.88849	6.59346	13.1943	5.47443	13.8797	23.477	11.0278	31.1457	20.1052	21.8666
ARIH1	5.41595	10.1631	8.63375	4.13468	6.30805	4.78104	2.18119	4.17351	5.73097	3.20503	0.832735	5.12522	7.60635	4.11908	8.25835	6.16775	9.17719	2.95786	7.32249	3.05781	2.87385	4.44111	9.19271	6.15983	8.40705	9.15987	5.53466	9.84058	6.08513	10.8705
ARIH2	36.3371	56.3191	55.241	35.0209	45.6969	39.7144	17.9204	31.1888	40.5554	31.9735	18.0764	38.3533	38.8638	23.3656	47.4126	34.7221	41.0793	21.9351	49.4527	21.2557	25.4152	29.6093	49.9904	41.4768	38.2712	34.4288	34.7427	29.4614	31.7386	44.0236
ARIH2OS	5.67701	3.57405	4.68644	3.53319	3.72991	3.75587	1.61617	3.13726	4.6467	5.18294	4.13403	3.69343	5.48042	2.01755	5.92739	2.4173	2.24913	9.6852	8.8934	7.16673	5.45234	6.90181	2.64985	7.30839	2.28065	5.81461	4.44732	4.26571	6.1651	9.32522
ARL1	21.8937	23.9196	16.8918	17.7886	27.718	23.1755	9.66567	15.0772	22.4619	11.9037	5.88668	26.9977	20.9286	15.801	26.5679	20.1093	16.3828	9.8986	24.9319	10.0759	11.6458	9.82787	21.3819	21.3614	22.0833	14.1711	22.1648	13.45	13.1683	19.1804
ARL10	8.15061	9.44438	8.84944	5.85111	8.73486	7.21366	5.11894	8.26869	10.0343	6.32563	3.31892	6.50657	8.58367	4.27591	8.41684	5.52196	8.0302	5.31139	11.0299	5.39892	7.21631	5.35484	11.7631	7.45213	7.90015	9.53299	5.34023	6.50795	6.97793	9.94231
ARL13B	4.00697	10.4635	9.38409	2.32343	3.4339	3.74596	1.48791	1.73297	3.24222	1.50845	0.553593	1.63215	4.174	2.04319	6.00269	2.06149	3.66343	1.49569	2.90661	1.58686	0.953732	0.847211	4.6189	4.67447	6.04702	1.93538	3.07785	3.42226	0.454068	4.38798
ARL14EP	6.95376	13.8601	8.42742	6.62983	10.6442	11.4525	2.12285	5.27366	7.18956	5.0196	1.23411	5.77542	8.80346	5.0872	15.2933	5.17255	7.30446	5.47166	9.2479	2.83712	1.61991	3.9572	9.00536	8.05984	7.56047	6.36462	6.09099	10.196	3.85615	10.7744
ARL15	6.74542	10.192	8.27309	5.82599	5.88806	10.2005	4.30153	4.36672	13.8155	3.1331	1.02069	5.14921	11.5691	4.79451	12.037	5.42486	9.7264	7.76389	8.39332	6.11023	3.1837	6.24817	12.7621	6.89482	9.66262	12.3298	6.03921	15.971	9.04161	12.5224
ARL16	51.393	57.1356	52.7836	32.6425	39.808	28.4291	15.267	17.6675	30.5663	26.7277	28.6744	15.3873	41	21.9908	50.413	10.909	29.9207	35.4157	33.1197	28.2798	20.0077	40.1215	33.1187	49.0534	38.6135	27.7887	15.9353	33.2108	23.2953	28.0458
ARL17B	0.0583375	0.381963	0.0240792	0.248965	0.191645	0.334496	0.0797178	0.0322388	0.683578	0.137446	0.108135	0.202422	0.450539	0.621978	0.321164	0.073214	0.227567	0.809051	0.383836	0.156614	0.672345	0.37826	0.726137	0.205542	0.693712	0.882485	0.516895	0.425825	0.20273	0.87309
ARL2	137.771	101.949	110.824	140.505	108.079	86.6298	115.606	95.619	95.5654	115.676	148.986	65.5834	116.133	80.706	104.141	77.217	80.4464	108.01	99.9368	97.6117	92.64	113.721	78.8842	98.0918	83.7751	86.9497	75.5732	90.1833	102.141	86.4189
ARL2BP	17.2716	7.63369	10.9116	12.2849	6.71602	6.06317	10.7571	10.5186	14.3344	13.1213	6.90699	11.2521	15.2196	13.1532	14.3865	10.364	12.7186	9.46636	16.1238	9.91341	8.12475	9.71329	6.58108	14.043	9.96891	9.44219	6.70331	11.5023	11.6367	12.3519
ARL3	14.1865	12.0737	9.82301	7.66059	9.87245	6.81899	3.16502	4.2239	7.96238	7.24417	3.12796	5.30423	9.75691	6.01923	11.509	6.57145	10.0797	4.85648	8.19115	5.66285	5.60574	8.16602	6.57316	9.08649	10.3842	7.06217	5.63109	7.45872	3.62203	7.16532
ARL4A	10.2619	30.6228	19.3781	14.2332	12.8946	12.2205	8.76424	6.5925	8.48787	9.79189	1.12091	7.34395	14.9949	5.47046	12.1268	9.17609	14.7299	6.2687	16.0357	7.47767	4.28725	11.2283	15.5193	6.77922	9.64677	15.1595	8.39944	14.8708	26.0774	16.716
ARL4C	398.569	115.138	131.03	82.0508	205.572	245.182	144.758	85.1928	170.28	107.143	102.008	155.112	93.5645	182.956	277.987	190.639	228.078	111.625	142.26	152.095	102.528	100.185	116.093	242.883	181.478	109.341	107.155	159.223	104.949	100.753
ARL4D	32.6023	15.2473	16.7249	23.5206	28.4585	23.4183	27.7912	18.5316	24.2375	22.1659	39.5892	15.191	14.7148	16.966	10.1678	16.1994	13.399	23.7862	13.2791	18.3981	14.6719	19.6293	10.2031	10.6032	12.5736	16.733	11.8769	22.7976	12.9483	13.2609
ARL5A	3.41315	4.13388	3.58908	2.77452	2.80313	3.19004	1.65339	1.97601	3.30483	1.88913	0.552328	2.5096	3.39481	2.82552	4.68472	3.13737	4.42487	1.80682	5.10503	1.2536	1.35285	1.62468	4.45745	3.6855	4.40519	2.64645	2.16599	3.45442	2.87115	4.64739
ARL5B	2.78184	3.67784	2.41127	3.2648	3.56406	4.60112	1.56806	2.30597	4.17045	1.76962	0.939213	2.93196	4.57758	3.00299	5.96089	2.54361	4.83235	2.34235	4.86999	1.48031	0.881677	1.35281	5.58345	3.95822	5.29725	4.7013	2.86311	4.56876	3.62522	4.72185
ARL6	1.95193	2.94928	2.49026	2.01945	2.62321	1.33052	1.05076	0.588375	1.71234	0.459885	0.234944	1.29301	2.67857	0.945952	4.14341	1.14531	2.5525	1.5625	1.64011	1.17961	0.340852	1.72586	3.57814	2.06799	1.93901	1.90138	1.68731	2.74289	1.23331	2.7205
ARL6IP5	76.2335	96.4034	80.0948	55.5143	103.968	65.6463	32.4694	33.0098	55.2753	30.9458	7.07848	44.6588	78.1987	48.497	79.1885	38.1038	69.3557	26.3711	76.8764	25.6087	29.2866	46.006	49.7038	55.4541	60.2437	46.282	42.6487	69.7161	42.4333	66.7376
ARL6IP6	24.3192	24.098	17.0878	28.6016	20.9574	28.8861	23.3397	26.6288	36.1369	20.1473	5.21172	12.8342	21.5016	20.9236	24.5436	12.1677	20.1866	12.4749	24.5065	20.6058	20.9885	11.5514	16.8952	16.3704	17.0132	19.6774	12.1734	18.6499	9.43393	27.2509
ARL8A	145.362	151.407	167.746	141.286	124.633	165.991	172.464	148.254	185.831	151.068	140.164	204.922	118.688	96.6265	111.32	121.166	104.557	101.861	123.815	110.039	124.406	127.685	104.866	127.369	90.2556	120.883	160.935	124.502	120.999	112.512
ARL8B	36.178	61.3725	53.0005	38.5213	53.3024	33.9041	25.8624	35.8423	40.7915	28.0923	4.56833	45.9946	62.1333	39.9689	62.9306	49.2536	47.2252	25.3823	54.0181	26.0469	28.5241	32.2131	59.5827	47.763	59.3056	55.5394	49.6001	54.8529	43.6363	52.7709
ARMC1	3.48436	3.727	3.71651	1.97839	3.11094	3.01277	1.13141	2.34497	3.86111	1.36551	0.507009	1.81352	3.71037	1.83907	4.16032	1.72565	2.88283	1.79985	3.98036	1.3297	1.53076	1.25825	4.79221	3.14159	4.06632	2.73981	2.1248	2.58853	1.34873	3.8629
ARMC10	7.62899	11.9882	9.74903	10.0279	3.06759	9.52928	6.67198	7.18402	9.33902	10.7846	3.58783	9.59322	8.83778	9.01226	12.4087	6.92642	9.1511	6.52951	13.0508	7.11568	5.55685	6.82634	6.33569	13.9938	8.59134	8.65541	6.21225	7.2327	7.31724	9.35693
ARMC10P1	6.33209	8.26285	8.19722	19.0391	7.37509	6.47432	9.04607	12.4065	7.73713	6.10312	1.60053	8.68866	6.0623	9.20603	8.1959	8.05002	13.8941	7.22299	14.0678	7.94772	9.95153	5.59871	13.3272	10.2969	8.88025	11.9734	16.7942	12.6055	6.00132	11.9772
ARMC2	15.4693	24.0509	14.991	10.5246	16.1292	11.8659	3.98265	9.29207	15.9938	6.02158	2.4934	10.0351	24.909	11.5928	21.3226	10.6114	18.8574	18.5072	12.4329	10.6617	10.8521	6.54147	23.943	16.5879	26.3713	13.5656	13.0814	22.8141	18.6983	17.9222
ARMC4	6.69016	6.73902	0.920467	3.17238	0	0	14.221	1.23238	0.768557	0	0	0	2.34854	2.37762	0	0.399819	0	16.691	0	7.98248	0	0	0	0	0	0.702802	0	0	0	1.62807
ARMC5	37.0433	34.4255	39.536	42.8294	27.9532	36.9151	47.4424	91.9055	40.9701	45.3907	68.4587	25.1152	41.2422	39.0538	28.4818	52.4084	48.7085	55.239	32.4632	55.4598	69.904	36.6814	35.459	33.2694	29.4393	44.3033	45.5534	44.322	59.2481	36.492
ARMC6	144.673	136.361	157.306	197.574	143.666	170.828	177.925	165.382	192.316	200.424	216.942	83.1872	152.65	110.984	91.4169	153.627	163.258	180.712	123.94	153.983	160.226	141.379	113.191	119.31	118.499	115.287	111.393	123.527	151.545	98.3772
ARMC8	5.122	7.77922	5.02792	3.19957	6.14639	3.96809	0.97916	2.55189	4.22557	2.36352	0.843305	3.1217	4.7094	2.37678	6.31773	2.39807	3.5716	1.41963	4.51503	1.58779	1.31521	2.96834	5.66852	3.3446	5.19432	4.49133	3.42395	4.1364	2.76678	5.37653
ARMC9	91.9227	85.3875	87.9107	40.3818	63.4932	42.2448	30.2638	52.0639	46.3878	35.8808	17.7717	29.2708	101.956	27.8044	81.6018	80.6938	114.883	33.0645	81.291	45.1698	59.1656	51.4301	124.701	60.3139	75.5285	114.435	98.7507	96.0976	94.0428	79.2988
ARMCX1	26.0665	58.9896	63.8308	43.2751	66.5848	49.1842	48.7175	43.9901	62.3605	52.3808	18.0145	61.8118	79.5231	76.5196	73.8263	73.5584	92.8473	44.3868	83.8853	57.2024	56.581	61.3909	63.4649	75.5569	67.1698	64.8716	46.9852	78.1448	58.4939	83.843
ARMCX2	27.2645	22.4415	21.3271	20.6078	30.5809	25.4654	13.7212	24.7392	20.547	20.5031	13.9039	44.9305	26.5101	42.8223	30.2606	22.9531	29.6829	14.4597	39.3908	16.741	26.8418	14.9203	39.5261	47.5677	32.3382	21.3602	26.4917	24.9701	20.355	33.5223
ARMCX3	32.5299	38.6252	37.4296	22.9908	40.7867	32.9658	13.2307	24.4693	26.4302	14.0209	5.7218	35.0296	48.8693	25.9961	46.0295	39.2481	28.5858	14.3089	39.2883	16.3476	16.1259	23.5422	39.638	32.7854	40.5855	33.5463	30.0081	30.267	24.6197	41.9588
ARMCX4	100.91	102.219	119.05	48.0788	85.5781	73.8955	42.5001	63.4181	85.789	56.9634	19.9281	66.5228	115.715	52.4018	111.189	84.8015	109.008	41.8287	95.7559	47.4509	59.6542	46.9196	131.906	76.2327	91.4932	107.21	65.7166	67.1119	57.9856	120.449
ARMCX5	3.31079	5.20487	4.5736	2.85855	4.50768	3.29193	1.62138	3.36313	3.54178	2.63771	1.26185	4.02409	3.4464	3.1626	6.38684	2.73802	4.14324	1.61772	5.88211	1.82022	2.80113	2.60584	4.45925	5.04151	4.8159	5.13858	3.20109	3.84561	3.0925	5.02974
ARMCX6	13.8755	14.5845	14.6915	11.693	17.4402	17.9607	16.0754	13.1689	18.4003	11.513	17.0134	13.5017	20.2249	14.9544	19.5838	17.9006	15.3701	11.7531	16.6807	15.4632	17.614	15.6467	20.5751	21.9096	14.9293	23.3853	14.4715	15.2829	20.9648	16.2959
ARMT1	23.825	23.249	20.2824	16.4166	34.9757	32.1816	10.5131	23.041	32.8438	18.4186	3.3516	21.1839	25.7443	27.386	38.1617	28.6991	33.2181	17.373	34.6407	16.9421	15.4454	12.0688	38.3666	31.4786	39.2424	21.3522	16.5726	23.3367	28.4607	36.1461
ARNT	18.5697	26.7612	23.1875	16.9404	26.4518	19.5124	12.6344	21.8608	19.8447	19.3295	9.32838	19.3301	21.7338	11.9373	24.1062	21.8013	21.1721	12.2892	20.1862	12.149	12.2296	15.936	27.562	16.2404	19.4088	25.3392	26.2788	23.0154	20.3357	25.6328
ARNT2	14.1938	32.4309	15.1752	22.974	29.3416	34.4931	28.9991	51.1382	34.4329	29.6079	15.2634	37.4062	20.0157	28.0515	24.6055	16.1251	28.1314	17.1469	48.3704	20.8848	41.8938	26.5997	31.8011	43.404	38.5188	27.1665	44.7541	24.571	59.1905	43.4838
ARNTL	3.06605	3.54262	3.52859	2.38607	2.55954	1.95688	1.42944	1.37543	1.86471	1.32577	0.343861	3.30425	2.58316	1.17297	4.17021	2.05653	2.53275	1.90572	3.6617	1.57707	0.956163	1.75413	3.36737	3.05016	3.19962	2.48956	3.08692	3.02015	1.31619	3.55509
ARPC1A	403.438	356.175	393.537	431.905	419.169	449.224	385.228	363.085	546.022	490.22	342.725	487.947	358.706	372.612	581.787	380.79	374.182	306.122	449.959	358.701	340.831	349.906	302.291	408.801	331.129	282.621	230.343	334.688	313.796	332.952
ARPC2	142.474	154.101	130.521	119.364	124.698	102.275	56.7374	56.4761	96.3479	85.7365	37.4669	107.675	116.486	85.6655	136.836	96.7913	103.677	61.3706	102.676	67.5671	54.1176	96.4249	96.7378	116.726	112.86	78.8537	69.5455	74.0895	73.4038	86.5714
ARPC4	73.4647	68.9098	73.138	76.907	73.1649	65.7743	62.4929	58.1217	70.6757	62.2816	69.2848	45.775	56.935	42.5772	46.9646	55.9722	61.4026	56.8097	55.4287	58.108	60.5948	51.4004	54.2091	48.96	47.9478	47.4724	47.9139	49.742	50.6235	49.1182
ARPC5	56.9199	49.7766	38.0315	47.9386	51.1506	44.8204	26.3502	28.5794	45.1583	35.6996	12.8455	39.7585	33.6666	38.4181	40.3288	30.6149	36.67	20.7435	38.8484	24.6276	27.2042	26.2113	34.3199	33.0949	40.2304	23.6786	18.6772	29.4475	27.854	33.9392
ARPC5L	38.5547	30.5143	27.7069	33.4832	24.37	35.2247	21.6384	27.2036	37.7266	29.6842	21.0112	26.9349	30.2108	23.7338	29.7666	24.9647	26.1851	18.2627	29.2016	22.7077	23.0769	25.1104	23.1807	31.8609	21.9609	14.6457	13.3163	14.2633	21.2339	22.1156
ARPP19	41.0626	74.5203	68.0575	50.3083	62.2308	53.0481	26.3965	50.0509	63.895	34.9922	9.05297	56.6681	64.3944	38.5214	72.8806	61.1935	63.8933	24.1815	68.5181	22.9704	22.9089	45.4247	59.4082	46.2374	65.3127	52.8116	42.5369	52.6528	50.2494	66.9801
ARPP21	0	3.80125	6.23045	13.8042	10.6259	0.951103	0.982233	0	0	24.1327	3.1406	0	0	0	0	8.11887	0	4.74696	6.58735	0.413508	1.65684	13.982	3.75774	9.9354	7.62343	0.679589	0	0	3.74687	0
ARR3	1.78063	2.8974	1.86568	0.63326	0.944924	0.422889	0.811071	1.05971	1.13293	1.06495	0.0725405	0.427741	2.30798	1.31431	2.78224	0.982284	1.73649	1.62821	1.88825	0.980577	0.420961	1.33218	1.50031	2.00462	2.72929	2.93532	1.59843	3.17583	3.80794	2.89991
ARRB1	42.915	42.8621	41.4313	32.8365	44.9373	45.3554	41.5595	41.9801	55.2277	38.4303	56.9523	43.0634	46.8469	33.2255	36.0653	56.5564	40.4992	34.5258	39.2051	38.235	48.7263	35.1509	56.1557	36.0019	45.8917	45.9896	40.3784	37.1263	30.0956	36.9891
ARRB2	15.5718	19.5136	17.2162	26.6349	20.0357	22.4032	22.8832	17.2108	21.2109	21.7944	19.8809	13.1863	20.3038	15.5481	16.3994	21.0716	14.0108	20.0368	11.9938	20.8312	15.0268	18.0299	17.4443	13.6156	18.231	13.7876	16.2251	17.9888	9.01902	9.60894
ARRDC1	26.2067	28.7274	29.7915	21.8032	19.6076	23.6406	18.2387	22.3463	30.2558	23.1239	19.1964	19.2152	24.1163	15.1293	21.4833	23.4288	25.4801	18.7253	22.6512	19.7326	21.9123	18.261	25.6826	22.0686	19.2333	21.5009	22.97	16.2083	23.6951	20.633
ARRDC1-AS1	30.586	21.3612	23.7342	32.1977	26.6602	30.2183	41.7956	33.5798	38.3694	34.5898	37.9044	29.5745	26.5563	41.161	39.7929	30.0505	35.7936	43.0016	38.1403	50.7791	50.6042	38.3417	33.9085	34.7056	32.2423	46.9107	36.9272	37.9975	36.8473	30.3682
ARRDC2	48.6564	43.9901	46.6688	33.0835	32.525	39.8426	44.9616	53.5571	45.0489	43.9755	42.5341	35.2882	71.7173	33.3261	39.0103	64.2997	69.2068	52.8084	56.3241	65.1974	81.4724	47.5171	60.9109	36.3185	44.3172	50.9042	56.0443	35.9612	39.4999	55.1391
ARRDC3	4.94455	12.5648	9.60146	4.37621	12.404	8.54993	1.91951	6.98646	6.85501	5.12318	0.580269	2.92445	8.10676	3.62432	18.3678	7.04156	6.41107	3.59935	17.0059	2.3704	3.04359	7.65077	14.1415	9.86796	10.9432	8.0747	10.3091	10.7841	8.78673	22.6433
ARRDC3-AS1	1.12103	2.25844	0.462712	2.79078	4.41923	9.39443	4.08501	3.71706	3.86348	1.58472	0.296851	3.11183	9.44475	3.98403	5.32033	3.21577	4.91961	15.0534	6.14658	4.01273	3.87599	0	5.30238	3.64592	7.20571	8.47904	3.87622	5.77607	0	6.13812
ARRDC4	11.6158	15.6937	22.0698	11.1472	17.9892	14.4753	7.89445	16.6083	21.9224	14.2918	4.58941	19.7046	13.7216	13.5966	22.4011	18.5116	18.7	5.72287	35.9027	9.99397	9.70401	11.3572	21.3892	28.5833	20.6806	14.4685	12.8701	9.89581	12.8147	24.431
ARSA	192.55	177.763	219.129	204.865	198.716	223.433	176.589	298.848	238.766	174.182	297.294	256.06	142.05	141.197	159.062	256.374	210.208	250.557	194.337	303.071	403.595	169.343	198.476	208.405	159.717	238.547	211.214	207.071	240.016	176.528
ARSB	19.2536	22.0967	35.7399	25.5185	28.618	30.2093	30.3834	33.548	35.3892	23.7967	13.93	25.4085	22.6403	18.9946	29.3003	24.2577	26.7282	18.9916	31.2333	19.1529	27.9698	17.0546	22.7342	21.0153	28.7753	26.36	24.0556	19.8768	25.9591	35.0637
ARSD	23.3472	25.4241	10.8587	11.915	19.9439	10.562	18.3332	23.7336	10.7327	14.4361	11.432	9.79155	23.5616	12.0665	18.8243	11.6505	21.4895	13.5377	20.624	19.446	19.9542	16.2196	24.8532	19.7448	22.2576	28.1679	20.3117	30.3636	14.4558	24.6233
ARSE	29.9935	12.085	14.9863	29.9795	21.1584	14.343	17.9763	21.286	18.2799	19.489	18.8108	13.4747	28.8163	8.0787	18.2803	21.5663	14.702	18.4178	12.0187	14.0055	18.3148	15.8653	16.7411	9.32692	17.7571	9.75096	5.59485	10.8449	12.0689	7.14533
ARSG	101.546	134.979	124.105	97.2766	135.119	131.503	75.8376	115.31	122.336	98.9161	36.6127	117.625	142.532	115.608	165.24	109.106	125.202	68.9124	169.855	83.6637	86.4363	89.1831	129.995	128.828	151.879	110.62	129.359	103.415	95.179	146.544
ARSI	179.199	107.918	94.4646	194.742	209.909	133.123	274.959	182.498	125.193	127.204	437.849	235.304	101.64	204.567	64.0037	348.222	162.899	113.61	129.696	265.872	311.563	159.35	245.102	145.702	143.652	119.081	76.1803	89.0343	105.421	106.529
ARSJ	46.4294	21.9227	22.8661	8.4437	31.1983	15.7077	5.40728	9.18441	15.2739	7.08549	1.2574	10.435	1.3891	1.68756	12.9206	5.10802	10.6122	7.83974	7.43877	2.32699	3.34439	2.56575	6.69855	10.7246	9.66529	3.49179	2.05236	4.07772	8.25076	5.48886
ARSK	3.33365	5.57667	5.15993	2.9216	5.16278	4.56857	0.894812	2.76338	2.89275	1.85136	0.803938	4.39967	5.23481	1.90405	6.74663	3.23387	2.83013	0.982834	3.35724	1.30134	1.37216	1.73694	3.7345	5.4694	3.27157	1.68846	1.54377	2.14706	1.86185	4.62847
ARTN	6.456	4.60129	4.07255	4.5487	2.76112	2.74004	2.33036	1.00974	3.65231	0.430491	4.64485	0.633998	2.18082	0.519487	1.73432	0.458622	0.890943	2.01111	1.83192	2.05554	2.24622	1.18473	2.00139	2.17891	1.87914	3.91567	1.73741	0.313815	1.26993	1.86752
ARV1	13.3266	19.1994	18.9964	15.7064	21.8387	13.7378	8.0466	8.99169	9.93334	15.6626	3.81615	19.1955	13.7899	14.8693	19.5919	10.0017	12.9208	7.16355	15.5849	6.47789	6.78655	7.53572	16.0864	16.8832	15.9866	7.32539	12.5581	10.3796	7.26986	18.3271
ARVCF	13.8852	16.2004	12.7171	17.4003	9.63564	10.0017	19.6476	16.7541	20.2173	18.409	12.5316	6.62821	13.736	9.7671	5.9893	10.6942	13.4008	13.4291	11.2943	14.5734	17.2811	12.7855	11.3823	6.88067	7.96124	9.51567	11.3991	6.29704	5.13934	11.0217
ASAH1	72.1487	126.726	94.4141	79.4782	102.421	97.2569	53.0071	62.1927	83.9565	68.5243	21.4876	133.817	130.946	82.8165	151.277	101.152	91.7382	59.3292	105.862	58.0309	53.3403	82.593	123.183	109.652	116.465	85.5502	93.2425	87.6077	67.5668	116.249
ASAH2B	0.568615	0.214788	0.528073	0.303333	0.560386	0.376191	0	0.235673	0.293948	0.100476	0	0.443925	2.61987	0.45468	1.94299	0.305835	1.03973	0.938786	1.06893	0.109037	0.327667	0	0.212329	2.31163	0.822356	0	1.84323	2.19733	0	2.95774
ASAP1	6.46351	24.8978	18.3124	4.52412	5.59548	4.96575	2.09036	3.87381	6.60882	3.41004	1.44224	5.13583	10.4583	3.05131	13.3169	6.43304	10.2511	3.63018	6.59672	3.22028	2.57673	4.12826	12.6548	7.61986	12.9419	10.8312	6.98863	11.9311	8.54356	10.769
ASAP2	11.3752	15.2491	14.7531	5.40933	10.6524	7.53027	2.43373	6.52757	14.4631	5.78294	1.74551	6.84749	8.39004	4.43066	12.296	7.11658	8.37986	3.14098	8.42468	3.76853	3.46036	4.38027	13.4743	5.9255	9.94779	7.18056	8.10036	9.75668	7.11404	10.5962
ASAP3	0.0587744	0.0888056	0.0727785	0.125415	0	0.0777695	0	0	0.364604	0	0.326835	0.0611813	0.123795	0.125327	0	0	0.171953	0.388148	1.65733	0.135246	0.406428	0.571639	0.263367	1.24249	0.340009	0.222273	0.609678	0.302833	0	0.128726
ASB1	20.4397	20.0689	17.1966	17.7803	22.6707	25.2079	20.6804	29.4588	32.2146	19.0782	16.1525	21.7956	23.757	12.3578	17.4609	19.4209	20.4193	11.9463	30.8263	13.2198	25.8141	16.7972	28.8013	19.7169	19.6729	22.3547	20.87	10.8709	18.3764	23.865
ASB11	1.82189	6.38148	0.615269	0.883549	1.30584	1.20535	2.26327	1.23565	0.513728	0.292668	0	0.172409	4.53509	0.13244	3.25425	1.78168	0.847988	2.40636	0.778393	0.952811	1.3362	4.0272	3.09237	0.605999	3.59305	2.81865	0.912726	2.34681	0.43168	3.80888
ASB13	67.9198	59.8114	50.7713	55.6601	48.0468	75.4251	83.3599	91.4636	69.1889	82.1121	67.9248	60.0309	106.503	91.4284	98.3876	60.1983	104.414	88.9383	95.6039	80.8941	89.6117	102.938	59.0645	88.4258	84.0468	81.7853	73.6422	77.72	77.3252	82.5003
ASB14	0.477446	2.00389	1.67508	1.30179	1.07178	0.912528	0.507444	0.483723	0.795302	0.187481	0.105357	0.27611	1.32687	0.25452	1.16318	0.613465	0.756622	0.420409	0.74795	0.122073	0.12228	0.773939	1.08952	0.560732	0.869524	0.802493	0.533097	1.60585	0.829594	0.813314
ASB16	3.20788	4.34801	3.50489	2.91923	3.53339	4.8064	2.64302	5.00542	7.95021	3.16766	3.18544	3.38835	4.27258	1.3077	3.00905	2.35972	3.03636	3.55158	3.94637	3.69084	6.46993	0.458819	3.6993	2.83838	4.32099	4.37093	2.99728	1.70146	2.70498	3.61622
ASB16-AS1	3.84496	7.68912	6.30144	4.58487	6.90993	5.68613	1.23626	5.06207	6.31377	5.75507	4.58169	3.76698	2.56056	1.50713	3.09141	1.64227	2.97767	2.68859	3.1357	1.95169	3.64934	3.84958	2.19587	3.21818	2.28972	4.81132	4.39902	0.582677	0.589488	1.8576
ASB3	15.21	29.858	17.9443	17.2501	24.0783	16.9563	13.9108	13.8987	28.2321	14.6446	5.13762	21.4429	21.7569	11.492	24.4863	14.6225	20.4976	16.6094	21.7261	15.5249	14.6311	16.8899	27.4591	16.7488	24.711	24.5711	18.4797	21.752	18.7288	27.9353
ASB6	32.877	28.5949	31.3027	27.3149	33.5358	39.8468	35.6767	35.3449	42.9897	31.4396	35.7747	33.6961	28.4653	24.2275	26.0665	26.8468	29.9741	28.5845	28.2623	30.9572	36.299	25.0793	30.2965	23.8861	23.9739	20.2435	26.0317	20.3444	24.7226	24.6576
ASB7	9.52082	17.0278	12.0299	8.08489	13.7873	9.12699	5.1775	15.6233	7.83475	8.30882	3.16428	16.8886	17.4444	10.7723	19.531	16.5644	11.4403	6.15925	20.0439	6.29681	7.16593	6.14179	19.3723	14.0604	14.2378	16.9926	12.6601	17.1445	23.8017	17.235
ASB8	23.3976	28.4756	24.041	17.0722	23.2693	16.4677	10.3012	12.0262	17.6469	13.9239	6.27105	18.2853	31.7933	19.5624	33.9002	21.6884	28.4007	20.1954	29.3787	15.0011	20.5728	21.4422	26.9811	23.7655	23.999	26.4245	18.1662	36.1849	30.3984	33.0988
ASB9	9.42559	29.8527	29.8519	20.8862	19.8289	23.9842	22.0446	27.6468	35.0452	17.4241	7.48774	9.43421	20.0437	13.5279	16.9298	5.26464	20.1517	18.7938	19.7634	12.7216	19.2193	15.8665	17.3275	10.3165	22.0205	8.56869	11.3991	16.1105	22.6766	20.6437
ASCC1	18.7687	15.4788	12.496	12.1942	18.3464	14.2128	8.35755	12.1042	15.4529	7.99741	3.85654	9.62936	29.669	11.0853	29.6722	13.6518	18.7322	12.1929	27.2346	14.7774	13.4368	18.0313	26.6637	23.6208	20.2705	11.3842	13.3577	13.3437	11.1584	17.3301
ASCC2	44.9447	50.9096	57.4227	30.8038	36.4915	32.2951	21.7195	35.2331	44.0068	35.9752	34.0964	46.7852	53.0377	23.2612	44.9549	43.8333	44.4113	24.8853	45.9662	24.2689	26.4141	34.7389	45.2141	45.4976	38.111	35.6266	37.5909	34.4297	38.1679	44.0031
ASCC3	7.47428	14.2537	9.43487	4.68402	8.1528	5.90511	1.43783	2.82717	4.83921	2.92357	1.32588	4.2301	9.45716	5.02889	12.1915	4.74218	9.20861	2.87536	7.02537	2.53256	2.42535	0.705774	13.1421	7.84718	10.3549	8.81606	8.23308	6.6366	4.1609	8.06578
ASF1A	6.95999	12.92	7.26403	6.36492	9.505	6.18343	4.21192	2.63744	8.224	4.7086	1.42176	8.59051	7.53922	7.31454	12.0613	7.11266	10.0358	3.41447	11.5886	2.78368	3.32317	1.93408	12.178	11.2371	9.10721	4.51223	5.47926	9.47759	8.29264	12.4126
ASF1B	70.7119	60.5605	64.5606	125.276	55.6653	75.0245	116.072	82.6563	84.34	86.832	69.2036	13.9074	30.0278	25.5357	30.5591	58.5979	59.0286	52.2935	17.969	40.4915	24.7868	79.7612	35.6121	12.9825	33.4082	11.2965	29.2952	8.25503	10.1917	8.56431
ASH1L	9.62158	23.6049	19.9675	5.50828	8.72904	6.35226	2.80365	5.14668	9.42791	5.4358	2.5993	6.18384	15.6617	5.48655	17.7027	8.07093	13.7559	5.09214	9.85982	5.40778	4.57467	5.9995	19.2887	11.9335	15.5152	14.2251	11.8716	13.2574	10.2056	13.9874
ASH1L-AS1	2.05617	2.62309	1.95149	1.66831	2.07495	2.42744	1.32916	2.26578	4.62095	1.44463	0.694453	1.02533	2.46365	1.29958	2.58043	0.788058	1.92716	1.78885	2.4766	1.52049	2.79546	1.97587	4.08269	1.59173	1.84003	4.47005	0.997802	2.12521	1.79706	2.3191
ASH2L	27.4127	47.1275	37.196	29.3945	38.9121	28.7738	17.7538	26.4279	29.8188	27.2237	7.86892	28.9669	40.247	21.7603	33.5588	23.9128	31.5745	22.363	33.4744	18.9062	17.1507	19.7161	33.7196	25.9221	31.1833	30.0118	28.4058	34.0645	26.1772	35.3167
ASIC1	15.1257	17.1007	25.9334	19.4106	28.667	24.3528	34.9786	41.5604	32.0427	33.4937	30.586	22.4615	15.2053	42.29	19.7586	15.3607	32.3383	25.9156	28.0368	26.7737	42.6669	19.5464	26.9374	30.7887	19.5808	28.1012	17.144	25.0699	18.7465	21.0814
ASIC2	5.67019	0	1.1702	0	2.79407	0	0	1.56674	2.93123	0	0	0	20.4025	1.00757	0.538206	3.04977	8.98569	62.4101	0	11.9604	4.35663	0	1.41155	1.53676	0	4.46741	0	0	0	2.06978
ASIC3	2.59385	4.05433	2.6581	0.858855	1.93927	2.95874	1.46668	1.77942	2.12695	1.89659	1.27897	1.39659	1.60132	1.2397	2.34318	1.39513	2.15885	2.83528	2.69027	1.57794	2.98943	0	1.66997	2.69078	2.15594	1.35302	3.59526	0.691278	0.932478	3.81996
ASIP	14.3798	9.82902	9.327	8.76693	8.773	9.5136	9.82498	18.1638	9.55765	8.46991	4.0798	9.26635	16.2256	3.83284	13.2592	10.3125	13.5226	13.5664	9.17169	11.8177	8.68104	3.32995	12.7849	7.79458	7.59248	15.5377	14.6501	15.4358	10.7082	8.24852
ASL	19.8824	19.907	19.3614	16.7055	18.0495	15.0703	15.504	12.8168	19.9262	14.792	20.7252	14.0547	19.7233	15.707	17.0035	18.2606	19.8781	17.5168	15.5667	18.4159	16.3389	23.2983	20.8826	16.52	18.414	17.4184	12.9891	15.9051	17.0275	16.6695
ASMTL	0.0416894	0.0629908	0.206491	0.489271	0	1.15842	1.0824	1.45143	0	0.0884001	1.19226	0	0.131713	0.244464	0.142455	0.269077	0.121969	2.50539	2.50787	0.11192	0.0960948	0	0.12454	2.81341	0.241172	0	2.54065	0.268504	0	2.55659
ASNA1	170.482	156.124	159.657	183.61	179.134	140.987	179.861	129.74	132.382	175.876	205.282	118.464	172.515	137.086	145.076	152.81	137.267	190.582	129.229	186.156	147.465	162.85	135.613	147.278	126.56	134.347	133.69	129.984	144.689	113.839
ASNS	8.30448	7.88713	4.62743	8.29062	9.00274	4.31686	1.78326	3.34361	6.3169	4.69579	1.50792	16.9186	7.71498	9.10697	50.2002	5.39188	3.51424	9.40166	66.2927	4.11765	0.957099	4.61538	2.96812	66.0746	17.2148	11.8333	9.53736	2.67429	9.27615	41.9629
ASNSD1	18.4887	29.6334	21.6291	16.7834	23.154	16.895	5.58336	9.48348	10.3499	7.29214	3.24586	13.7166	24.7422	13.6133	21.5244	17.3614	13.4481	8.83706	25.8753	6.46395	5.8863	14.9023	18.2326	24.6669	15.167	15.0658	13.9734	14.2104	18.1038	19.0163
ASPA	10.4213	32.4718	20.4988	7.83363	15.4672	15.4883	3.28762	13.1026	20.6086	7.53336	1.67358	7.27964	21.1361	8.35977	36.3345	7.93849	13.4302	7.03869	29.562	4.84297	10.2723	8.48688	36.2708	16.1966	18.4251	19.6586	24.7061	23.4436	17.1547	34.9193
ASPH	20.9335	38.0456	33.5777	11.962	26.3939	23.8546	5.29354	10.1892	19.7948	12.453	3.9355	24.66	24.5759	18.1885	32.223	14.7453	23.8656	10.9465	27.3611	9.71405	7.16913	11.9551	27.4008	23.9559	27.4378	18.4534	22.4102	14.8738	19.4164	28.1451
ASPHD1	15.1968	12.5393	25.2237	20.3534	15.2955	10.1254	13.6969	14.652	10.4747	8.07502	23.0317	9.42413	7.83184	36.4265	10.9872	18.0286	12.2187	21.2108	16.3101	21.5355	29.3149	18.8685	18.1107	23.1348	14.9639	11.107	10.8307	10.5512	3.37089	9.44213
ASPHD2	6.44118	7.02484	6.50666	5.1154	4.9161	4.71001	4.33473	4.61672	7.68607	3.45733	3.4241	5.09173	5.78885	2.94317	5.88862	5.53531	7.47409	5.48512	3.9831	5.63713	4.18619	4.94579	6.99868	4.31179	5.60332	4.53302	3.87769	4.24207	5.17523	4.87921
ASPM	7.6706	22.9783	23.7043	3.48705	4.10848	4.98655	1.95964	1.05053	4.27568	1.4615	0.768319	1.42336	2.01954	2.8268	7.19851	1.41709	3.46379	2.44474	0.579926	1.56044	0.57655	1.29746	5.92788	2.06084	8.81054	1.35584	1.62164	0.859185	0.695382	1.09565
ASPN	0.227252	0.257526	0.1407	0.12123	0.447928	0.676568	0.388173	0.565134	1.82092	0.281094	0.0451326	0.650536	0.478654	0.181717	0.258845	0.183345	0.249322	0.71287	0.427206	0.261466	0.26191	0	0.594015	0	0.219108	1.61142	0.441999	0.439091	0	0.497721
ASPRV1	2.40495	3.50739	2.2529	3.01213	2.04039	2.7948	1.60031	2.28826	3.1784	1.89202	0.74759	0.805454	2.67589	1.21516	3.25142	1.39476	2.32495	2.20972	4.1672	1.64418	3.44658	1.01698	2.71756	2.09143	1.99616	2.51103	3.14549	2.39747	3.48836	4.55732
ASPSCR1	21.2531	23.8794	24.8655	25.4316	17.3298	23.3535	29.9025	25.1216	31.1763	28.7091	29.1798	21.7845	34.8996	19.9514	24.3438	29.0743	29.9146	32.0425	25.7513	34.5354	33.4265	29.0319	28.6158	21.9755	20.8055	25.1839	31.8224	19.5187	17.0875	20.754
ASRGL1	13.0918	13.1472	14.3331	15.6713	11.4076	8.45021	6.436	4.63208	12.7929	4.62675	2.7903	6.0661	10.6769	3.95764	6.13751	7.47094	8.69971	7.16975	7.84101	4.5311	3.68011	7.76407	7.80997	4.93287	12.2378	10.1135	3.36405	3.90747	4.1612	3.40933
ASS1	23.3909	3.12766	0.76896	3.31276	65.8931	29.0332	0	1.37271	0	0.585239	45.8791	0	0	0	0.235776	0.890691	0.757007	0.273405	4.5723	0.317551	0	0	0	1.34644	0	0	0.268405	0	2.15804	7.48049
ASS1P12	0.582004	2.11052	3.89165	1.73866	1.60603	1.07814	0.159061	0.385956	0.842434	1.31638	0.277408	1.69634	0.429049	0.80667	2.3202	1.12693	3.2352	1.99865	1.53173	0.714268	0.536611	0	2.08636	2.74463	1.79567	1.87087	2.56582	1.79925	1.21352	2.29444
ASS1P2	2.66018	7.72964	4.05417	1.52826	2.21835	1.08305	0.559249	0	1.26941	1.15708	0	1.06504	8.40457	0.763594	7.10885	3.08173	4.49005	1.0811	3.17359	0.627832	0.471674	0	7.18269	2.99481	4.9324	2.51507	2.91865	6.85324	6.40001	4.9299
ASTE1	2.36319	6.15941	3.73098	1.891	3.08591	2.42338	1.29171	1.76304	1.83249	2.17144	0.375466	1.53748	4.23087	1.7007	3.60018	2.66923	4.14831	1.6777	2.85986	1.4048	1.49798	3.16034	4.23576	1.92144	3.30382	2.96042	2.33647	5.1749	3.38761	3.81714
ASTN2	42.4318	43.6709	36.1702	30.8369	30.6058	37.837	26.8906	34.1538	44.1885	25.4275	21.9835	45.4497	44.5244	38.1914	49.3814	35.5566	37.1072	44.0637	46.386	40.0938	35.437	41.8672	51.2081	58.0003	36.1679	52.6175	37.8755	48.3201	33.6584	43.436
ASUN	5.59993	23.7153	15.9194	4.20751	11.5819	9.81008	0.862227	3.92281	7.17611	2.95465	2.50626	8.21021	10.6321	6.47503	15.3172	6.53302	10.73	3.80238	11.6763	2.57116	2.63613	3.45199	13.9603	14.429	14.7529	10.4398	6.39184	7.31496	6.57818	11.8329
ASXL1	83.9381	125.476	117.338	71.4834	100.622	76.8868	74.0026	106.865	95.3946	88.3279	61.7845	81.2532	87.1096	49.4365	85.9072	83.6382	104.444	50.5546	92.5841	55.8303	70.6024	77.1076	124.461	66.335	92.4072	109.119	92.2745	92.2431	92.9534	97.7416
ASXL2	8.19142	19.3646	15.7575	4.57941	7.62605	5.03943	2.23044	4.66042	5.18776	4.82841	2.25715	10.4462	14.2292	7.15434	16.0783	9.77088	12.6901	4.85071	12.4583	3.8487	3.97136	3.82179	19.6169	11.4526	16.3203	13.0315	13.5413	8.76048	7.0903	15.3588
ATAD1	3.92279	5.95078	5.37998	4.78558	7.00813	5.48009	2.43463	4.43067	5.97868	3.11513	1.11739	4.4088	9.68614	4.79056	11.2594	5.39667	8.39034	3.12732	10.1508	2.97895	3.18815	5.62414	7.86688	7.87848	8.09182	8.98388	6.39356	8.79748	5.86565	10.4057
ATAD2	15.0477	52.0035	42.3209	22.5449	18.853	18.5341	5.03127	7.29839	16.7993	8.769	2.47982	4.58253	16.2687	5.12024	17.1397	11.1071	23.7099	9.35609	5.52967	5.4027	4.33565	7.78477	21.1013	6.2476	14.8171	7.11344	5.5525	6.49544	5.84121	7.18744
ATAD2B	6.59672	13.0023	12.9858	5.97792	6.62629	6.96616	2.94701	6.34459	14.6027	4.49827	1.25973	4.53389	9.20729	3.51661	8.9949	5.53824	9.32508	5.69695	7.02526	4.16795	3.48461	4.42125	11.9692	6.48103	11.1917	16.2119	5.26377	14.5435	11.2418	15.7909
ATAD3A	152.408	124.073	155.4	215.155	148.756	190.766	244.256	167.232	198.634	250.376	254.326	153.895	166.302	105.851	97.9436	191.536	197.299	164.142	108.992	170.975	148.772	186.38	120.339	107.608	123.909	137.541	136.557	72.6873	126.671	88.4058
ATAD3C	34.4099	35.8507	37.5419	39.5254	25.7385	42.4421	30.5842	25.405	57.1556	38.4524	37.9162	23.8412	25.2482	22.2815	18.111	19.3644	33.2223	15.6151	25.9159	23.7817	27.0926	29.9146	37.2862	17.9076	30.2113	14.2802	15.6322	9.58644	12.0247	24.8706
ATAD5	19.9648	34.8958	27.9089	13.1367	9.73512	14.3591	5.51339	8.76493	33.8036	5.94942	0.88419	5.28611	26.3736	6.19293	43.4206	8.75525	25.6434	11.6688	14.2868	8.93745	9.4604	8.79548	36.3666	23.6423	35.4134	17.5604	9.51607	24.9105	18.856	21.787
ATE1	14.0234	24.1579	21.3465	10.6258	18.1339	18.6738	7.01827	11.2543	22.9952	8.01797	2.48351	16.4573	29.4195	13.4277	27.6221	21.6671	22.2451	11.2667	26.7611	10.4653	8.95609	11.7279	32.5868	20.4802	29.4101	25.4614	16.562	26.0602	15.3649	27.0946
ATE1-AS1	3.53092	4.21189	5.5228	0.991368	2.56408	1.72129	2.03157	3.38905	1.72925	1.31353	0.738153	0.773792	4.99065	1.28788	12.0654	1.39937	2.71848	4.17274	3.31884	1.7818	2.57016	0	4.99641	7.10168	4.12109	4.21681	2.04821	2.15443	1.93743	6.71577
ATF1	13.2699	23.4963	14.3777	12.1669	23.0906	12.6202	5.09996	9.62491	11.3617	6.59485	1.15299	10.5758	17.687	12.1584	21.255	13.1595	10.7673	6.98338	13.2524	6.91818	3.58445	7.0581	17.9625	13.6553	15.1933	16.4666	12.5015	14.9565	6.48485	20.6622
ATF2	14.6308	32.8641	19.1825	11.1856	20.6647	16.9781	6.94938	11.5443	16.6638	10.0094	3.3563	14.4969	19.2808	11.72	25.1754	16.2857	20.6583	7.69875	21.4737	6.66138	6.22183	7.60954	25.593	14.5677	23.5359	15.46	17.3478	19.1485	19.1684	29.9019
ATF3	10.7798	38.005	32.4548	14.2074	12.2903	8.67012	7.22088	25.2305	24.6947	31.3738	5.0374	18.4821	11.5752	4.28176	14.686	6.70755	6.33853	10.0504	33.7746	3.72895	4.8721	6.16732	4.57785	25.0914	5.70625	19.5843	13.7036	17.1529	12.1198	24.3041
ATF4	194.072	357.963	246.605	249.576	215.908	171.503	108.094	144.357	145.649	221.252	131.062	292.97	322.576	185.139	468.091	171.794	225.963	351.337	681.063	194.329	148.692	146.798	147.915	602.099	210.939	358.494	361.447	185.437	350.023	483.638
ATF4P3	3.08087	7.87779	4.40186	4.55128	4.20409	3.76298	3.23845	0.3929	2.20523	3.18266	1.31786	1.97356	2.99498	2.77939	3.91409	2.29441	2.42672	4.69526	5.23477	0.72712	0	0	1.76991	4.0465	0.913989	2.91281	1.84376	3.66325	2.47071	4.15239
ATF5	41.2766	34.4374	51.5559	53.7081	40.3255	56.5163	49.1697	56.084	56.4996	42.4939	50.2548	37.6427	25.5148	33.1972	24.3762	34.315	36.9501	30.2813	39.5987	43.1892	41.0563	20.0727	21.3105	41.8781	25.4357	23.6695	36.1268	29.1274	36.9517	23.3868
ATF6	36.353	59.0907	41.0345	20.1685	37.1092	23.1901	7.73901	16.8752	12.1065	15.0923	2.9791	28.5207	41.8309	22.1127	37.7892	38.2823	42.1506	13.798	46.4346	8.80549	8.64404	16.3758	41.6673	36.7137	41.1748	33.2846	26.9425	31.2508	13.564	40.3125
ATF6B	3.51704	1.66717	2.64718	3.75239	0.543709	1.55123	0.188471	0.228659	1.6399	3.70447	10.2445	0.287142	20.4441	3.30862	0.471293	17.2105	5.44745	21.997	18.8625	12.0603	1.27166	4.02431	4.0172	17.5502	10.7714	10.0408	2.77198	1.24363	17.2548	1.05726
ATF7	13.1542	18.4093	18.2107	11.757	17.622	15.3329	15.5317	22.6582	20.0062	11.835	9.28254	9.1045	14.7216	7.35219	13.7119	12.6591	16.4035	9.12642	13.0937	12.1204	13.5947	8.7628	18.654	10.391	13.0169	18.727	18.9165	15.8371	16.546	18.5336
ATF7IP	11.489	23.2945	23.1499	6.68033	10.9152	8.36307	2.54261	7.73642	9.52726	5.21888	2.18201	10.6374	17.6981	9.44668	25.365	10.5638	17.4976	6.37805	12.9087	4.19101	5.75257	4.30879	23.9763	16.1373	21.1578	20.1887	11.7186	21.6471	12.3164	21.4757
ATF7IP2	19.5261	21.3597	21.5529	5.84449	16.7184	15.8995	3.38057	6.73804	33.5253	4.87107	3.22868	10.5767	22.0524	7.536	23.8006	7.50845	13.8939	11.6114	11.6266	7.82748	8.55357	9.45257	30.749	14.0802	23.1709	18.9622	7.90488	11.4948	13.8168	18.4802
ATG10	2.64935	3.07927	2.77589	3.20715	3.46461	2.56177	0.974701	2.61848	1.84368	1.44046	0.849958	2.17445	2.17307	2.03701	4.75863	2.00045	2.64579	2.1534	2.53811	3.04822	1.17438	0	2.73962	2.07126	3.19301	1.15608	1.75067	1.83759	4.78047	1.78539
ATG101	85.272	65.8395	74.397	107.755	70.777	80.5342	95.9983	66.2754	84.4428	84.4354	108.944	75.8158	89.1848	80.4051	69.9936	86.2587	93.6678	109.424	105.188	98.8601	100.441	82.9353	68.2992	101.645	74.2962	79.2892	64.0076	75.3766	94.6084	78.5592
ATG12	5.51099	8.80117	8.72445	3.72137	6.80624	6.04595	2.24015	3.7587	5.80604	2.71188	1.19147	5.11943	5.82217	4.09064	12.9118	2.60769	3.8012	2.94843	7.98308	3.50477	2.89434	2.71391	10.6802	7.3168	6.7932	6.10075	4.77141	4.9422	1.81817	9.0525
ATG13	43.5013	52.349	45.5095	47.1003	61.2152	58.3566	58.5044	66.3473	52.5762	49.8885	54.1586	56.1559	53.1237	46.7465	38.9733	56.7832	50.2413	59.3019	59.1914	57.6011	71.1906	41.1805	56.7578	52.0061	42.191	61.0829	61.8681	59.357	64.7563	63.6424
ATG14	6.45185	11.4926	10.8223	5.25616	9.75103	8.94611	2.95758	7.5182	12.9789	6.7894	2.30888	8.58282	7.89091	4.23055	10.8119	6.59669	8.78962	4.2472	13.9693	5.13062	4.41872	4.81154	13.7164	9.2179	9.97686	11.1669	9.20769	9.47901	7.84376	14.8756
ATG16L1	0.0924156	0	0	0.1479	0.364313	0	0	0	0	0.0326604	0	0.0481001	0.048663	0	1	0.29824	0	0	0.17373	0.0708861	0.21302	0.898832	0.897243	1.42767	0	0	0	0	0	0
ATG16L2	35.0155	50.0301	54.4288	37.447	25.4533	34.393	29.071	36.3679	59.311	30.893	31.6306	17.4923	33.5196	15.7097	21.4975	17.008	31.8469	28.2084	29.9168	34.4775	42.2637	14.4919	38.8241	18.7109	24.7419	25.1226	27.7998	19.6197	19.8491	31.3649
ATG2A	109.689	96.2725	123.157	119.144	124.864	138.625	263.825	226.585	142.86	152.032	238.607	124.331	161.239	131.246	89.2158	159.625	168.687	196.478	114.715	238.307	256.041	140.7	155.768	89.9912	108.163	179.997	172.718	159.289	163.15	117.388
ATG2B	3.63922	7.00005	6.69028	2.59733	5.56957	3.61563	1.44267	3.87124	4.82848	3.20435	0.957094	5.88277	5.69655	3.12521	7.5122	4.70308	5.76868	2.82168	7.57094	2.21503	2.40488	2.11403	10.6953	5.0797	7.35292	7.95002	8.02033	5.59969	5.17956	9.76592
ATG3	25.1874	37.0128	31.474	21.1378	25.277	23.2684	7.24046	12.731	21.7542	20.0282	4.20922	22.7816	21.633	19.0353	29.345	17.5124	21.6238	7.60693	26.0204	8.71741	6.19515	9.70926	24.4883	22.3523	23.8405	15.1738	15.3837	15.5298	10.8078	23.63
ATG4A	4.79868	8.19632	6.45875	2.1147	4.72924	3.17477	0.570205	3.45896	4.2064	2.3595	0.414359	4.23505	9.83264	3.89277	8.49576	5.83534	5.56992	2.48013	5.78516	2.4005	1.08206	2.02921	6.85596	4.9195	5.33077	6.41086	5.00481	7.65939	2.17513	4.56953
ATG4B	51.5688	56.8002	55.9785	49.8434	47.6244	59.6473	47.418	55.8778	68.5321	45.0113	49.4662	60.7712	58.9615	45.4922	57.6402	44.4999	52.9933	45.7478	60.7782	52.5924	65.8027	43.2808	75.5625	54.5733	53.5622	45.4447	57.472	36.2553	41.5361	50.3853
ATG4C	2.22375	3.06569	2.8139	2.06084	1.77566	2.85653	0.953766	1.77608	2.43342	0.860465	0.232103	1.19965	4.61544	1.65271	3.0968	1.86831	2.59999	1.17915	2.83015	1.30106	0.804412	2.36805	4.0125	2.7451	3.66212	2.48611	1.73637	3.99351	2.79217	3.66169
ATG4D	91.085	76.8688	92.981	118.986	80.7902	116.113	158.164	139.222	114.731	125.384	145.07	101.521	91.6548	118.489	90.3998	153.127	131.373	138.425	92.975	160.094	174.363	122.62	88.4324	108.379	97.8881	121.613	106.943	104.164	110.593	91.231
ATG5	20.9849	28.6388	23.0511	14.6252	24.5172	19.4816	7.40018	9.81984	18.8969	10.4066	2.41991	17.264	19.6047	12.991	25.5407	12.6523	16.4626	13.9702	21.7924	5.84135	7.21656	18.1055	21.1068	19.1262	23.1699	16.8001	12.2884	15.2594	7.05727	24.2775
ATG7	7.28251	16.1265	12.0778	5.24782	6.07114	5.13399	3.94797	5.14607	8.33176	4.62421	2.36153	4.61057	8.48668	3.48761	9.51878	7.40371	8.98521	5.03014	6.54213	4.29477	4.63687	4.87678	9.28161	7.06662	7.76972	10.5311	5.98305	11.2722	6.84551	8.2103
ATG9B	0.597079	0.6444	0.316862	1.09206	0.336251	0.451455	0.116558	0.282824	0.352757	0.301446	0.135521	0	0.808462	0.409235	0.242888	0.412901	0.935809	1.80257	0.721566	0.294417	0.786445	0	0.318512	0.832233	0.904643	0	0.2212	0	0	0.0934076
ATHL1	9.42013	19.859	19.5522	6.93964	13.6163	10.2091	8.39781	6.32133	10.157	4.85104	12.6149	9.05878	3.7793	5.35652	9.24801	4.8737	4.33086	8.73913	8.34838	9.73733	8.16844	5.23543	11.9934	8.38871	5.83878	3.94421	3.08273	5.20038	3.74128	6.5825
ATIC	57.6775	104.085	71.2587	57.3651	81.6353	68.9018	41.768	52.295	68.5277	58.4562	29.3037	63.7707	101.58	61.8415	122.113	69.6865	94.0008	48.0326	106.129	40.1915	63.4693	71.9435	93.062	86.6383	88.4741	77.6993	74.5761	84.3692	78.8157	107.125
ATL1	1.84233	3.78579	3.01131	1.02212	3.48608	1.17011	0.704907	0.977391	1.8286	1.30218	0.351253	6.21358	1.59098	1.29639	3.98705	2.21965	2.7489	0.876007	3.32481	0.53699	0.679455	0	2.69677	4.25416	3.33945	1.46314	1.52886	3.22746	2.30483	2.74381
ATL2	5.31557	9.15364	9.38916	7.6729	11.941	7.49893	4.05912	5.44304	7.63756	4.44777	1.11778	4.71953	5.598	4.58385	8.45856	5.73908	6.08909	2.21982	7.27403	2.68318	1.71174	4.18154	8.17316	5.24353	7.42382	4.76694	4.7132	4.78288	3.66729	7.53306
ATL3	19.1666	23.7224	18.2103	9.08248	23.8878	14.9738	7.41846	14.0709	16.4171	11.3494	3.21934	14.3003	17.7424	9.25275	20.2054	16.2037	16.7031	5.72288	24.0645	6.11909	6.63864	7.9325	21.4713	15.0036	18.7009	15.0125	11.1868	12.3772	9.03437	21.631
ATM	3.88821	8.12512	6.69509	2.97041	4.44289	4.79537	1.74434	2.96159	7.83153	2.81306	1.0432	4.84929	7.16977	4.82794	9.92502	2.94954	7.22776	2.76642	8.51782	3.89963	3.80479	4.08491	14.1795	7.28017	11.3103	7.45627	5.25092	7.73951	4.89493	11.5406
ATMIN	30.8722	68.8118	54.4952	30.8356	43.2645	28.5368	12.1174	23.5946	23.9958	21.6661	9.47953	56.1817	51.3628	33.6153	66.899	43.1021	41.7174	16.7008	76.2492	15.031	13.1219	20.2304	62.955	52.2499	59.2149	45.8523	54.4384	41.1771	18.2612	56.3461
ATN1	182.427	204.37	233.262	156.164	165.11	249.879	243.036	289.707	226.378	216.526	213.9	194.658	162.235	170.698	151.325	182.318	178.156	162.214	165.684	179.323	241.737	174.919	193.646	167.228	157.772	184.449	274.421	161.353	184.747	156.884
ATOH8	201.591	101.777	66.1727	122.444	70.2219	112.442	181.964	149.92	77.9966	103.546	114.445	30.3979	67.863	34.5073	79.163	44.8162	69.2735	100.604	62.3987	45.47	80.8856	83.7854	69.2071	58.567	64.57	76.6613	67.3362	100.685	92.855	56.8156
ATOX1	221.855	128.522	125.764	138.499	109.792	89.4526	61.5869	65.774	125.026	156.811	159.854	161.559	145.066	162.428	173.888	50.3598	106.321	121.361	143.793	93.8496	65.1113	168.237	73.007	230.964	128.832	108.928	50.4139	111.203	97.6127	126.863
ATP10A	90.8745	69.1155	67.3648	71.9015	65.4126	60.4589	110.328	90.8681	57.8272	100.92	119.739	165.967	89.5874	77.9067	69.3342	147.263	121.086	60.0474	114.91	113.152	135.203	72.8279	124.893	80.3072	138.597	104.266	119.781	76.507	78.8616	104.87
ATP10B	2.45589	5.35995	3.71683	1.01898	2.15142	5.68679	1.11865	6.55972	6.70056	2.16982	1.13807	10.4389	4.34654	2.10926	4.66218	1.87131	6.48651	4.5052	8.52818	2.64249	3.38079	1.65874	8.814	8.81926	5.39349	4.12786	3.14019	5.0967	4.62286	11.1311
ATP10D	5.72849	4.30357	3.80428	2.6974	9.84037	4.8274	1.92419	3.07728	3.17644	3.41562	1.22031	5.72989	6.21823	4.04327	6.54311	4.85407	5.00914	2.24028	7.36975	2.47927	2.36054	3.11258	7.64819	6.06279	5.12208	4.62933	4.10813	4.03988	2.83595	7.0442
ATP11A	8.54294	16.1669	12.8827	4.89572	10.545	8.61782	5.02785	9.85108	9.4885	9.23677	4.70356	17.7635	14.219	10.9118	13.2953	10.0769	12.2029	4.6782	15.9503	6.46353	6.45826	7.09542	17.8612	13.2731	18.3289	9.4764	16.0537	4.84843	8.37725	15.2602
ATP11A-AS1	1.19994	1.24647	0.278595	0.960175	0.739107	0.992336	0.409926	0.870337	2.24863	0.31805	0.119154	0.234201	0.631846	0.55971	0.597954	0.161349	0.219412	0.39622	0.634424	1.06421	0	1.45882	1.00817	0.365863	0.723084	0.354525	0.388973	1.15924	0	0.328508
ATP11B	11.0265	20.2306	14.3503	9.36346	13.75	10.5704	4.42034	8.86045	8.55027	7.15746	1.92173	10.0433	11.9826	7.49751	16.4041	9.51635	12.6323	4.86699	13.061	4.72509	3.53363	5.19801	19.2638	8.50791	16.1097	12.9781	11.5984	11.1236	9.09084	15.1553
ATP11C	4.63314	7.00047	6.71548	3.06554	4.5661	5.56023	2.11039	2.91765	4.04757	2.91937	1.11274	5.38367	4.69019	3.79095	7.58861	3.28401	4.83354	2.77511	7.08932	2.80997	2.56638	2.27056	7.6982	6.19087	9.7653	5.19537	4.8433	4.44132	5.42933	8.96745
ATP13A1	107.526	92.5631	110	117.835	121.698	170.419	227.337	202.355	144.462	153.011	197.132	106.887	133.905	133.295	90.8917	206	186.201	152.724	104.205	162.451	165.936	165.943	131.365	96.1359	109.57	107.15	172.678	98.2297	143.726	94.9682
ATP13A2	234.652	158.482	177.953	224.567	205.6	256.186	415.813	349.954	264.578	282.986	277.453	238.128	230.733	256.165	136.304	264.363	261.823	273.915	159.029	314.706	295.393	275.237	231.804	183.706	196.239	210.14	268.579	168.448	214.185	154.233
ATP13A3	12.5835	16.3481	13.5657	9.55347	19.0533	13.015	4.125	12.8207	12.7296	7.93524	1.32028	9.74463	16.1632	6.97927	19.7608	11.2741	14.066	6.18221	17.6937	5.20322	4.33903	7.09247	17.8075	8.99028	14.8468	17.6692	11.6325	12.4079	13.7906	18.4228
ATP13A4	0.650734	4.91615	0.805783	0.69428	1.92395	0	0	0	1.3456	0	0	1.35476	7.88106	3.12207	2.9648	5.25006	6.66337	21.0576	1.2233	1.24784	1.49995	0	4.85988	5.29094	3.13707	1.23047	2.53132	10.0587	6.78415	0.71261
ATP1A1	352.686	470.238	368.843	450.172	528.049	690.746	499.881	711.466	439.339	614.283	339.98	862.157	657.145	868.399	806.426	703.108	745.963	548.085	737.82	610.5	759.483	781.044	806.202	722.658	827.956	670.06	644.315	709.828	750.519	783.175
ATP1A1-AS1	1.72739	1.97727	2.00933	1.50789	2.4762	4.91761	2.00282	3.21091	6.00732	0.998953	0.665331	1.58017	2.03967	2.00911	6.70749	1.80187	3.90515	1.52103	4.3789	2.95106	2.77509	2.03643	7.50582	2.72386	5.80395	4.45407	2.00226	3.5736	4.09288	8.54102
ATP1B1	36.607	12.2533	7.69565	8.08627	16.6568	11.3323	2.38206	3.51825	7.75772	3.32135	2.64918	13.6488	3.03308	3.23224	5.69762	3.66884	3.04889	0.900945	4.27433	0.872015	1.13555	1.47428	6.90555	3.69741	3.50759	3.58283	0.982741	4.78375	0.790149	2.32393
ATP1B2	6.14602	8.96052	3.07087	7.59266	3.50673	4.42284	2.65216	6.97165	3.67888	3.81061	2.65536	2.35705	3.52017	2.58659	3.80726	6.26343	3.3123	7.76165	2.43237	5.9548	12.924	6.29221	5.7174	3.41911	1.87129	4.89327	7.13036	7.22233	4.49646	6.25811
ATP1B3	240.743	220.186	223.31	223.615	240.329	259.693	137.407	149.491	214.37	187.164	51.6959	279.066	254.354	311.845	233.602	218.013	235.578	141.5	215.628	128.106	159.374	212.095	212.366	245.134	258.314	177.703	192.883	169.655	160.586	200.9
ATP1B3-AS1	3.01639	3.13804	4.46987	3.16548	2.53414	5.49614	1.41901	3.60713	6.13509	1.88737	0.667804	3.08844	4.16611	2.58333	4.59037	1.17025	4.05077	2.71047	3.67184	1.97232	2.05166	2.4047	5.61336	2.61337	4.91073	3.17911	1.9556	2.16567	0	3.14075
ATP2A2	92.4157	114.455	127.515	86.2153	134.447	113.468	101.778	139.569	93.3498	112.94	49.1612	176.587	116.567	113.792	123.056	150.626	139.474	61.5122	127.351	68.8106	86.6576	101.464	170.484	102.18	144.488	127.074	108.832	93.5847	112.165	126.054
ATP2A3	5.14549	2.38254	3.69957	3.54181	1.88119	1.53739	2.60838	3.02698	1.88773	1.29052	4.15353	3.97395	1.57322	2.56602	1.46521	3.30321	1.76033	1.58943	2.26221	2.1007	3.3477	0.807175	2.85111	2.02435	2.32051	0.784646	0.914694	0.641418	0.86522	1.63589
ATP2B1	25.7143	31.2224	18.9171	8.80075	25.8399	11.5272	1.32272	3.34908	4.96043	2.20125	0.501495	3.899	14.5375	4.98061	17.281	5.59112	10.589	3.80769	8.2478	2.67933	1.35811	2.04661	13.2638	12.1134	11.6457	9.19144	6.54841	7.96903	5.48447	8.48005
ATP2B4	51.3761	63.4995	53.1363	20.844	63.4848	37.7016	29.1849	47.5643	43.9599	35.8264	20.3285	89.5943	78.4379	36.2285	85.6478	67.0448	85.9162	20.6368	69.4289	28.7062	30.6833	39.0078	87.2494	46.5339	61.3493	63.2294	74.6566	51.5355	62.078	69.572
ATP2C1	142.555	375.983	257.731	153.894	236.924	154.863	84.7207	160.122	121.007	115.218	32.6672	218.857	287.155	196.617	341.199	224.239	243.699	93.7257	342.117	108.374	90.6542	102.551	322.385	297.999	249.477	247.027	201.113	291.196	206.659	359.329
ATP2C2	1.75345	1.24677	1.14948	0.220092	1.01651	0.818871	0.845673	1.026	1.70626	0.364518	0.409691	1.28841	0.923306	0.494861	0.998607	0.499293	1.13161	0.953631	1.93898	1.50319	2.13974	1.00318	0.770309	1.00636	1.79006	0.78014	0.468095	0.265723	1.07531	0.451806
ATP5A1	237.049	283.63	223.805	213.553	282.733	241.647	185.063	172.535	213.768	221.341	110.332	261.671	299.48	318.464	290.834	219.811	272.802	238.764	286.518	228.197	221.414	272.91	260.155	246.338	266.605	219.127	183.631	265.923	265.674	268.466
ATP5B	781.446	725.763	716.171	698.853	818.977	758.285	621.408	618.595	785.508	810.04	697.205	891.33	944.74	1144.7	989.14	873.95	873.053	872.141	915.044	919.344	868.272	1290.52	907.26	1090.09	981.931	807.414	471.283	775.598	853.745	840.854
ATP5C1	67.7818	94.1991	66.394	66.6509	71.163	59.4015	29.204	25.9969	70.0802	50.3225	23.3066	68.4513	80.3061	70.9187	85.9193	40.4701	58.0858	58.71	72.9226	43.7947	36.5819	75.0259	64.1268	75.984	74.9849	45.433	54.3568	51.8001	41.5289	70.0724
ATP5D	449.915	356.622	437.979	600.829	293.447	515.994	601.126	483.684	426.646	604.409	637.427	322.801	400.726	449.802	308.554	471.06	424.907	577.355	300.206	587.908	558.269	538.734	339.997	407.957	354.54	362.697	470.166	342.997	415.132	327.286
ATP5E	39.497	20.9501	15.96	26.6175	18.8132	12.0157	8.53951	6.87996	26.3492	19.8422	9.89004	14.9923	19.898	14.4446	27.9437	5.46195	8.49874	14.8959	20.0079	12.7324	8.21509	15.1949	7.3288	26.239	14.9219	10.8935	3.22855	9.2446	17.3056	21.0115
ATP5F1	45.6533	51.0498	37.9993	31.8539	43.4283	31.204	11.7746	11.6539	30.7121	26.8725	9.30699	35.7208	46.6461	40.817	53.2484	26.8317	36.045	20.1662	46.8187	23.9732	16.0286	24.6271	39.853	43.3265	45.912	27.6557	29.2551	30.6691	40.9761	43.6208
ATP5G1	57.873	38.4436	43.5138	56.9618	39.8735	36.1497	30.0658	24.2026	35.2544	47.6862	49.371	32.3466	42.7734	35.6874	34.5627	22.4904	20.4399	46.9652	27.0025	43.3909	17.9066	43.6098	28.5027	34.7613	32.2729	24.2525	19.3349	21.7597	26.6343	27.6342
ATP5G2P3	8.83276	13.3459	10.9373	6.28255	9.8656	4.67495	7.24194	5.85744	20.6998	11.2376	0.467786	6.74261	6.82152	5.65034	1.67678	4.11735	10.7673	3.88878	11.0697	2.03251	2.71462	0	17.5908	10.5331	4.54199	23.9394	7.25355	16.6872	6.13899	16.121
ATP5G2P4	56.6068	36.9131	26.5621	67.3879	36.996	33.1142	23.613	13.8301	32.6515	39.1682	39.7618	24.8105	3.1376	7.62347	8.48373	2.56392	0.871639	2.36105	2.24029	6.8557	1.37347	17.386	1.78003	1.93791	1.14901	0	3.09049	3.07015	0	6.52519
ATP5G3	60.2769	41.829	37.9365	52.3778	38.3784	39.3171	25.3711	20.0108	47.7805	48.7096	38.9701	38.6923	37.6096	48.5041	40.2985	25.0152	26.8897	35.6386	29.8548	36.41	25.6523	45.9523	27.043	37.0347	37.6531	22.4745	19.6232	25.7227	31.1703	31.4479
ATP5H	31.4473	19.7786	14.099	22.5606	20.4579	17.3207	9.84346	5.65017	15.7763	12.0444	8.73751	20.8021	35.81	19.9022	36.0838	10.1652	11.2738	18.8752	21.2224	13.7835	13.5689	26.3669	24.9898	28.088	27.9305	19.2598	10.7966	19.3559	12.1127	17.1339
ATP5I	38.6042	26.9521	20.4396	40.6194	17.3173	16.5571	7.63999	5.73801	11.0105	20.3234	15.6509	11.6398	26.6362	13.1992	33.0541	2.86395	9.93112	17.2306	22.7723	17.1538	8.59149	22.0099	7.95331	30.9551	12.578	13.0891	6.73167	15.4324	19.4293	18.3677
ATP5J	42.1824	29.0141	24.3625	28.3802	31.4893	26.8663	15.701	11.4816	32.3841	33.0415	12.0036	27.3617	41.5229	28.1086	42.2202	12.0214	19.9161	24.739	24.5586	24.8099	10.8841	24.4935	14.5761	32.8897	32.6277	14.2859	25.409	19.0581	31.9981	28.7847
ATP5L	127.53	71.5321	62.8298	109.479	72.7764	82.1249	47.6685	36.4273	82.4381	80.3735	57.2233	53.9969	91.4854	70.3993	137.906	41.9113	63.2891	108.455	97.7272	89.4801	54.0403	96.9369	54.8113	101.481	83.429	76.2417	66.5263	88.1182	108.631	113.114
ATP5S	3.76818	5.50482	5.1816	3.64274	4.14452	3.88413	1.73536	2.89924	5.44573	3.20786	0.793848	2.53553	5.05368	2.10865	5.09829	2.7546	3.36518	2.29604	5.4889	2.2436	2.47135	2.73351	4.66441	3.91016	3.97438	3.8382	3.13136	2.3867	1.95339	5.60837
ATP5SL	59.8993	62.2344	62.8638	68.8131	62.1792	64.3865	58.4657	53.3582	60.3458	64.9961	59.4551	62.4852	57.1974	58.8927	55.6432	57.6685	60.5321	64.861	56.8418	62.0844	59.6876	66.4562	55.7036	54.5696	54.8589	58.6242	66.0346	65.4768	60.5832	49.8605
ATP6AP1	429.831	403.616	444.819	471.833	428.003	525.157	585.69	543.545	404.654	492.373	680.699	553.856	377.623	538.255	343.726	588.853	419.136	506.957	345.412	641.463	714.324	495.901	521.814	412.361	409.794	470.163	1090.89	424.006	424.521	389.748
ATP6AP1L	6.98008	13.8906	10.5405	3.81441	10.9059	4.73061	3.72224	8.46739	4.75251	2.04565	0.540977	4.78488	13.5365	4.99156	25.6936	8.51587	12.0784	13.9414	11.4415	9.85915	5.49388	3.31161	22.1232	12.7349	14.4448	12.8767	7.94697	21.0525	14.199	15.6604
ATP6AP2	36.3644	39.456	42.5569	31.5448	56.2032	48.9735	32.5134	38.9097	43.9567	30.546	9.90082	48.8052	49.8594	55.1073	62.8058	35.3454	50.6691	29.1816	52.5129	27.7687	39.0499	34.1085	47.9496	42.5518	49.1065	41.3181	35.2589	44.4092	43.8736	60.0877
ATP6V0A1	122.307	119.47	135.873	124.841	147.572	164.463	172.559	198.722	119.823	133.445	161.519	267.337	254.364	242.559	162.827	373.184	224.277	197.148	151.013	239.025	281.109	210.466	301.189	198.485	255.674	259.319	405.351	216.332	210.503	186.27
ATP6V0A2	5.15984	6.87415	7.30529	4.87371	6.92604	6.55825	3.6139	5.97886	8.10737	5.81698	2.54168	6.1797	6.19359	3.17457	7.61505	4.31709	5.73535	2.99231	8.10929	2.94351	4.22028	2.9679	7.09932	4.7517	6.18746	5.40293	4.68814	3.14457	4.24177	6.05552
ATP6V0A4	9.45419	30.8737	18.1267	30.5859	18.3342	33.09	34.1731	29.3253	17.6576	6.4668	5.08773	38.0955	15.0954	6.17793	27.2687	9.51393	6.69184	20.7448	12.6129	4.21067	14.0594	19.2801	15.9434	10.9105	23.8176	8.93847	2.76811	11.3924	12.7179	16.3647
ATP6V0B	196.052	151.054	177.275	231.35	166.647	177.478	212.697	172.44	168.676	202.121	232.012	198.116	187.09	150.405	129.977	270.555	196.261	246.527	117.166	235.991	188.279	177.177	146.307	131.334	130.81	144.036	153.345	149.025	204.468	115.753
ATP6V0CP1	12.9585	11.0136	12.536	4.75258	8.38097	1.07166	2.76683	6.04227	9.62976	4.00719	2.57358	5.47998	10.0221	4.74925	9.68628	2.6137	8.29327	10.6973	5.89979	8.6972	8.86754	7.87714	9.07295	2.63406	3.12353	4.21151	3.41304	5.21628	4.2218	4.43459
ATP6V0D1	95.9001	98.4232	107.669	111.022	104.207	110.831	136.936	129.538	117.724	107.803	157.516	106.711	123.707	121.625	88.8848	162.015	136.411	159.125	87.017	154.373	146.849	149.748	120.146	103.332	118.601	125.879	118.291	124.717	113.699	84.1952
ATP6V0E1	153.58	143.752	119.527	139.345	142.24	105.892	75.2231	58.797	115.105	95.1471	86.3589	135.151	151.185	110.806	150.781	97.2014	105.902	136.455	114.354	110.587	90.9892	131.225	102.031	121.361	122.208	118.378	97.7702	123.147	131.82	118.032
ATP6V0E2	44.2731	49.7881	65.3888	62.5604	80.1872	117.499	89.0166	107.157	95.3924	72.559	75.7784	144.503	61.7076	118.818	108.459	183.867	99.494	85.7613	66.0345	83.796	72.3506	189.825	97.5529	77.4217	92.9491	57.1954	136.56	38.7449	66.0636	62.084
ATP6V0E2-AS1	1.39536	1.11617	1.21964	0.613007	1.53695	1.5205	1.12162	2.58548	3.2248	0.928245	1.49971	0.683529	1.4695	1.53145	3.92661	1.14783	1.92109	1.57197	3.086	1.44804	1.98655	7.98307	3.67798	2.13558	1.89932	0.543218	1.43679	0.211457	1.71143	0.988729
ATP6V1A	77.3498	151.002	124.472	82.8816	133.321	97.716	60.5941	90.7879	90.6586	73.5833	19.8644	170.839	165.991	82.868	148.674	156.909	136.742	50.1462	135.85	59.0104	70.0298	75.3923	164.4	98.1317	153.736	127.978	88.6771	109.513	94.7174	138.101
ATP6V1B1-AS1	65.6968	67.8279	74.7922	82.4255	86.7838	87.2072	88.9701	97.0707	88.5669	74.6592	78.8024	65.2369	63.123	50.1243	56.8288	79.5109	65.2061	68.702	60.5657	65.9962	73.7784	61.5255	71.6031	55.6377	58.8035	70.7366	68.481	61.6686	85.0118	59.6999
ATP6V1B2	111.152	159.423	151.431	136.04	163.774	134.776	130.509	151.986	124.605	116.304	63.4701	123.977	123.933	95.2637	105.713	108.52	128.058	103.255	105.077	95.5716	105.002	106.795	149.649	98.3943	144.454	142.154	92.2349	135.5	125.017	127.86
ATP6V1C1	21.6604	49.2727	41.8621	21.067	32.2563	27.9482	8.91235	14.1855	28.3339	15.4368	6.0843	32.4508	42.9129	24.3058	44.9815	34.1784	39.3441	11.499	34.5323	10.7167	10.8268	10.4752	50.1833	23.3523	44.2491	29.8697	29.9092	20.6561	19.338	39.1184
ATP6V1C2	4.06186	3.98094	4.48592	3.27953	2.81297	2.61467	3.3003	2.36602	6.46963	2.79339	1.22094	2.51406	3.584	2.16532	2.62588	3.42468	2.08765	2.46496	2.32169	1.85251	1.89783	2.13543	5.73908	1.16037	4.02214	1.66066	2.49105	1.5555	2.28899	2.76502
ATP6V1D	10.0953	18.144	14.2416	7.25433	10.7442	7.59389	2.9291	4.08865	8.1499	4.00761	1.75775	9.57298	12.4886	6.68405	14.4653	9.11173	10.0137	4.04888	9.64059	4.64076	3.61266	7.28552	12.4108	11.3378	13.6669	11.6801	5.85764	12.6773	5.76697	11.7872
ATP6V1E1	96.0213	114.35	88.5067	54.4363	98.9995	68.113	21.2735	35.9829	70.9627	46.7455	22.2972	97.2328	130.383	72.4501	131.568	78.1719	85.9396	45.7772	89.3996	48.985	41.7778	56.9182	89.0242	103.481	121.176	85.3043	48.9183	80.9453	66.3424	87.9789
ATP6V1E2	4.99441	11.6968	7.57591	3.59682	3.56855	5.61725	1.70621	2.69103	5.68014	4.94217	2.47974	5.06896	3.41885	5.12521	6.82649	6.31279	6.21005	7.58614	6.68957	3.73512	4.17317	6.67913	6.34095	11.1673	9.87162	7.4371	8.17594	3.21669	5.85772	8.47742
ATP6V1F	404.732	300.494	320.888	490.362	346.359	369.755	299.071	210.869	359.098	383.595	469.936	351.639	388.323	378.251	394.523	255.734	282.802	524.936	331.082	496.078	319.501	512.104	273.366	422.694	263.006	347.568	358.226	385.695	413.351	350.474
ATP6V1G1	201.388	192.201	174.468	168.917	162.164	162.717	92.5253	76.3497	159.315	133.898	69.8074	235.029	181.153	138.144	231.086	98.6781	113.978	107.844	193.153	121.439	101.562	142.846	116.009	165.969	168.969	123.326	133.954	157.763	137.547	168.197
ATP6V1H	40.3971	61.4417	60.1922	37.2587	51.3943	48.1517	27.8293	35.3132	42.6644	33.8863	13.8445	65.6835	61.8111	47.5908	67.0423	57.7856	62.5124	27.6484	59.7804	31.703	30.6282	31.8217	56.4498	59.2853	68.4994	45.2009	36.1471	57.5408	50.817	47.6749
ATP7A	2.53635	1.83951	2.7638	1.40716	1.79975	3.22182	1.80227	3.02756	13.0069	3.51375	0.322382	0.528043	4.11351	1.29801	3.12007	1.63704	1.33568	2.94802	1.81185	1.71201	2.57238	0	3.71267	1.48481	4.40182	9.78382	1.18395	6.27286	3.17309	7.11045
ATP7B	17.8198	16.873	18.6529	11.9651	19.6694	22.6358	19.2857	20.6407	26.3341	16.5922	11.2872	21.1712	20.7184	14.6925	15.94	15.5653	23.9124	13.1491	19.3178	18.2064	20.7566	16.1761	28.4977	15.3388	18.0975	18.7796	17.2833	18.9141	12.8806	15.6114
ATP8A1	0.58678	1.55155	0.908238	0.349141	1.18994	0.552452	0.416335	0.954099	0.455007	0.382841	0.1255	1.10415	1.30127	1.19708	3.75307	1.50519	1.824	0.864447	1.56976	0.75302	0.80632	0.987751	5.25027	1.53221	1.42526	2.25109	1.68264	1.33726	1.35289	5.46188
ATP8A2	2.01185	2.02654	1.6608	8.5859	0.660911	0	5.49835	3.33539	0.693355	0	0	0.698078	7.06247	0	3.05538	0.721395	2.94298	18.1579	5.35787	5.91544	1.54578	0	2.50418	1.09052	1.29317	0	0.869552	0	13.9828	3.67191
ATP8A2P2	0.957633	1.44694	0.790538	0.681144	2.67403	1.6895	0	1.32303	6.10565	0	0	2.65826	0.504258	1.021	0.727177	0.343382	0.350212	0.421616	2.85037	0.979386	2.57525	1.55232	1.66877	1.55725	0.615543	3.16888	1.55214	1.64472	0	5.41824
ATP8B1	27.8699	26.6205	13.6907	5.57447	8.88303	7.94553	2.74083	5.23422	11.0472	3.25543	1.69173	3.35092	16.6247	2.89089	18.4318	4.19537	9.43604	4.21091	8.31499	3.74648	3.96688	3.49214	15.5065	9.25135	13.6445	12.7944	6.42159	12.1048	8.45461	10.9959
ATP8B2	73.2011	87.3277	85.3465	68.327	91.9865	77.2265	71.3753	85.9046	76.0355	72.5532	69.7576	118.12	89.6267	46.4073	75.8332	85.7877	85.4317	53.6913	78.0188	63.2027	73.8084	62.397	120.927	61.0566	78.7523	80.7308	91.5297	58.0668	93.3221	84.6379
ATP8B3	7.12029	10.5418	14.2608	9.68715	10.7849	5.43789	5.94238	13.1514	12.1049	6.31624	7.06101	2.08925	4.32806	1.09541	7.32093	3.93253	4.19425	3.91329	3.12173	3.31723	4.90169	4.18299	5.7816	2.87523	4.88391	3.43371	4.95705	2.09289	3.9856	1.98858
ATP8B5P	1.74196	1.31601	3.77477	5.57558	0	1.15247	1.78528	0.721988	2.25128	2.46249	0	1.35997	7.79669	0.928613	0.992065	0	0.637045	3.45118	1.228	0.668073	0	0	3.25237	0.70817	3.35907	2.47041	1.69403	2.24385	0	3.81519
ATP9A	48.8965	31.1152	36.1147	20.2339	48.189	36.8171	49.2128	52.8784	41.5429	42.651	35.8762	64.8076	69.0208	35.1547	48.9575	69.3163	84.7676	36.0867	61.7373	43.1808	37.4771	45.8798	68.9574	61.2896	55.2248	90.2399	90.9108	57.7409	44.9352	69.3317
ATP9B	15.9233	26.5483	21.3604	16.3054	20.6984	14.894	13.193	20.1026	16.416	14.586	5.85225	17.1946	21.1063	13.928	24.9905	21.3129	24.7321	15.1391	26.3427	14.4951	15.1349	22.2514	24.3991	27.1214	23.2055	28.9847	18.956	27.1124	23.8515	27.509
ATPAF1	30.198	38.6971	34.2693	26.8354	31.72	28.8302	16.8196	27.2503	25.689	24.6947	9.4136	33.663	29.7092	26.2461	42.8865	30.7576	31.0339	21.0031	41.1033	17.4455	18.415	23.0503	33.5152	40.5905	41.9416	30.3578	30.185	35.5504	23.1138	28.2137
ATPAF2	6.70266	9.38211	8.58712	8.20374	8.06406	8.0626	6.62154	8.27399	10.1399	7.95742	8.62083	8.00407	6.27957	5.41377	6.95696	3.66752	5.98475	7.68401	8.85012	6.87716	7.4239	6.20856	8.51626	7.33711	7.91721	8.09275	6.84744	6.54076	8.77253	7.65773
ATPIF1	87.4012	64.84	58.0131	61.3266	50.9576	56.6085	30.486	35.246	56.8512	44.1526	21.9972	40.0259	55.4897	44.7734	60.5384	35.7866	33.5949	33.4533	56.0014	40.6669	31.0057	51.0548	41.3597	62.2073	58.3304	39.2075	42.5408	38.2038	45.1491	44.838
ATR	2.52789	9.94806	6.96781	1.52376	2.44909	2.3244	1.01484	1.34962	2.15586	1.03975	0.431133	2.15568	3.58721	1.59883	6.94617	2.08173	3.70831	1.89579	3.46342	1.06809	1.38264	1.52796	6.85833	3.87848	5.68704	4.05085	2.89816	2.8147	2.30786	4.92657
ATRAID	116.002	85.9481	76.7422	102.298	86.171	63.9278	66.3595	66.7138	83.2101	93.5798	96.198	80.674	99.6683	97.5918	111.758	69.0063	68.3123	118.357	119.366	107.459	84.8824	94.8248	69.5668	124.815	87.2966	102.042	66.108	95.6699	101.644	100.511
ATRIP	14.3211	19.6162	20.6888	17.0882	12.3991	15.378	13.5646	12.9068	18.4276	15.3254	14.9209	12.539	12.9442	10.8451	10.0616	18.021	13.3461	14.5253	12.1714	9.64161	12.4174	15.187	13.061	11.0274	10.4096	11.5152	13.3919	11.12	11.3954	10.1621
ATRN	25.3321	28.7283	26.9424	14.8558	29.164	21.602	15.4718	30.8581	20.8996	22.0075	8.67647	32.9469	32.8808	22.8321	38.1678	32.0021	31.4728	13.6894	40.3651	17.1169	21.0563	14.1821	37.1328	30.7325	35.2305	34.763	31.0487	28.1743	29.8078	38.8559
ATRNL1	7.57337	9.34299	5.68993	7.44464	5.53494	7.05597	8.60475	6.67756	6.45183	5.11239	2.14064	4.93088	5.03339	4.38503	7.18853	4.80571	5.47701	4.53317	5.91875	4.10114	3.92286	5.37954	5.78312	6.5267	6.8097	5.52439	4.45026	2.84989	4.43569	4.25546
ATRX	7.85902	69.8352	34.5489	4.5821	4.08859	7.73155	2.87446	2.71241	9.27335	4.31587	3.13323	5.07882	12.7841	9.23565	28.2192	5.16989	11.5177	8.06494	7.60668	6.72285	6.22919	4.54642	19.0481	12.7086	16.7322	12.6233	6.00437	11.4405	8.83296	12.6375
ATXN1	19.889	29.5531	26.6384	12.7211	18.9512	16.1795	9.84516	19.7252	25.442	11.8165	6.52957	20.545	23.8712	13.7941	30.2535	17.5199	23.5647	9.90132	25.4187	12.1617	15.9637	12.09	36.9069	25.4532	32.6534	28.1102	20.9536	28.1682	18.5134	29.3643
ATXN1L	28.3017	36.3366	32.4981	27.5556	36.4885	32.0256	30.7914	36.9725	35.5934	29.7547	25.3334	30.4749	35.1558	25.5906	32.9585	29.5963	34.0818	26.7183	36.1669	27.2186	30.8891	29.0304	38.0805	27.3873	29.7628	38.1775	32.025	36.2966	36.5193	35.6841
ATXN2	36.4842	58.8039	54.4904	28.8879	31.8054	23.0159	20.7046	32.4649	31.3025	21.7861	8.25611	28.6403	42.3831	16.9415	45.2011	29.4645	45.0484	16.4181	30.7839	17.2125	14.5625	27.93	42.6074	33.2445	42.0592	38.1141	47.2895	53.302	40.0606	41.3011
ATXN2L	155.624	196.361	189.998	221.567	179.371	207.707	223.789	239.628	190.477	197.473	188.173	136.438	157.428	152.642	158.841	180.699	178.773	184.48	173.855	202.946	206.282	184.514	176.191	165.976	155.027	164.188	305.878	166.838	178.315	168.333
ATXN7	5.3956	7.19484	7.64715	3.71062	5.3976	5.11799	3.08691	4.76899	7.05721	4.13533	1.12322	4.99061	5.7593	3.26618	7.51553	4.79892	5.89583	3.41301	6.14847	3.84567	3.67115	4.9	9.0059	5.28556	6.25209	6.6378	6.07952	5.73598	5.84538	8.06209
ATXN7L1	10.6589	12.4391	10.9194	3.90975	5.35953	5.33595	3.70422	7.35142	11.8854	4.21046	2.29965	5.19063	12.917	3.11312	10.9686	8.09101	9.20351	5.76837	7.37642	4.65262	5.4962	8.13724	10.1348	7.27876	9.42187	13.1941	8.00612	12.8247	8.63517	10.8662
ATXN7L2	7.4617	7.56565	7.59834	10.6322	8.32132	9.0288	8.58641	9.35931	10.5062	11.7972	9.47639	4.85454	8.99553	6.14977	7.46462	6.07283	9.55076	8.36416	8.42086	8.32151	9.44833	3.8196	8.72555	7.54372	7.14697	7.28674	11.3938	8.0307	9.97978	9.62267
ATXN7L3	182.58	188.066	193.75	202.128	200.35	206.388	227.495	257.615	234.136	215.569	203.605	166.452	190.988	149.031	161.953	223.278	219.409	192.468	184.023	212.816	265.18	184.737	205.413	180.774	168.938	196.564	185.32	189.285	219	187.256
ATXN7L3B	35.6764	50.7229	45.6033	48.879	46.5775	45.2033	47.9421	57.2373	49.7146	45.0829	35.2701	39.5013	55.0756	34.5984	45.5471	45.8481	56.9064	44.3395	56.5648	46.0966	62.283	49.2953	49.9948	43.9395	49.439	69.2032	45.0222	77.0728	66.9081	71.7221
AUH	5.42783	7.12724	6.16101	3.99858	7.32342	5.21552	3.79684	5.14209	7.61612	5.89172	1.48863	10.3585	10.4117	8.92161	13.248	7.8546	7.84543	4.7794	10.3858	7.78148	6.5535	6.28463	11.6784	11.4008	8.03687	11.6686	8.21097	9.239	7.41022	10.968
AUP1	169.976	183.038	205.77	211.255	208.155	218.624	193.841	168.387	194.208	179.843	195.639	120.365	186.662	157.267	141.282	199.66	202.224	214.341	147.711	185.109	180.021	191.747	144.825	143.147	140.708	127.647	186.336	126.425	168.886	152.532
AURKA	20.3566	16.4355	20.204	20.9727	30.8587	19.9446	13.4839	14.8133	20.1632	15.4318	5.06127	7.27907	6.99604	10.0234	18.1864	13.9161	14.7186	6.36259	8.54454	6.64499	3.22367	7.55677	14.8547	11.5607	19.4023	4.92172	6.74994	2.10173	4.86012	4.67966
AURKAIP1	450.759	264.835	342.383	513.178	277.857	323.389	421.703	263.274	414.944	471.303	493.819	327.251	478.823	436.765	388.261	405.598	443.48	548.144	377.71	609.425	435.334	548.422	293.26	478.08	377.128	358.086	271.097	364.043	448.863	302.793
AURKB	76.2976	71.1106	88.3083	119.867	85.1419	114.486	108.38	78.8945	120.089	105.077	78.5239	21.9707	29.338	34.8028	37.0316	67.6906	63.6676	54.7159	18.36	42.6856	28.1025	66.3017	50.8133	16.2017	43.6072	10.5353	19.6332	6.75466	9.56705	6.02956
AUTS2	29.3527	50.4448	49.0024	29.537	32.3826	30.0933	38.3789	42.1163	49.7358	32.807	15.1986	21.0805	34.3927	17.4486	33.9505	26.9412	30.7361	20.1655	31.8373	23.6079	25.2137	30.1914	39.0959	24.587	33.004	37.7341	42.9887	38.1361	36.2152	44.1224
AVEN	23.6745	20.9123	22.5503	17.7459	15.7939	20.5625	13.9358	8.05114	27.4898	21.1099	7.71575	20.7262	22.8227	14.1091	17.0092	15.4109	17.7598	9.94206	21.682	10.5696	9.23494	14.1697	22.4864	24.777	17.7926	11.7081	8.97311	16.4207	17.7201	23.9313
AVIL	1.56658	1.97253	1.89943	0.800886	1.60824	1.7274	0.891968	1.78557	1.82217	0.853531	0.72596	0.951262	2.01072	1.21789	1.63567	1.21124	1.95744	1.22856	1.73324	0.876185	0.677062	1.58714	2.68118	1.35335	1.41604	2.03655	2.11594	1.21917	1.19089	2.93072
AVL9	3.285	4.7564	4.36335	2.56612	3.55555	3.20589	2.25957	3.59899	7.11277	2.31564	0.790264	3.58061	4.56306	2.24378	3.75428	2.97491	3.88699	1.99423	4.11624	2.27554	2.35924	2.70907	5.40197	3.14187	4.89799	5.24602	2.47658	4.68138	3.08826	5.50498
AVPI1	168.501	143.26	141.014	175.196	131.869	211.822	116.888	121.31	266.561	283.605	231.557	389.603	302.179	153.097	306.574	185.602	212.065	140.658	218.601	230.496	177.571	239.728	138.285	275.823	221.254	165.806	136.972	134.522	193.397	162.704
AXDND1	9.3186	3.70526	1.82193	4.18618	0	0.64896	2.0106	8.9442	4.05666	0	4.2858	6.63698	5.16511	13.0727	5.30704	10.0242	7.8919	29.1506	5.07094	19.7502	9.04401	7.15519	16.8491	5.18406	5.67452	6.49178	3.81566	5.05408	0	1.07417
AXIN1	83.9766	83.9918	87.88	88.7515	66.3206	101.614	120.163	102.565	112.784	101.285	98.0232	81.4112	77.4507	66.0196	61.7063	72.0249	85.866	69.5003	77.8166	80.6139	91.2439	67.1003	66.7706	82.5786	66.7911	62.982	73.9852	46.0367	48.933	65.3949
AXIN2	1.63821	4.72059	3.96841	1.50906	1.49099	1.91891	1.23551	1.76611	2.42495	1.03137	0.675593	1.44438	2.37105	1.04033	2.72756	1.81041	2.68451	1.52527	1.55665	1.26343	1.17616	1.87193	3.06869	2.17631	3.10722	1.83661	1.96748	2.21399	2.1932	2.09788
AXL	310.495	114.478	54.3555	53.6543	194.605	83.7725	10.2238	33.8359	13.9533	17.9399	86.0315	10.0556	5.18639	2.09519	17.3136	7.66628	6.85767	3.28358	13.0189	1.92504	2.51045	3.68445	11.1399	8.70136	1.73494	3.31299	4.20593	7.86854	6.41778	1.50382
AZGP1	3.35047	6.46864	2.53536	5.26272	4.12748	3.07868	1.1446	4.93748	4.04143	5.13102	1.03508	0.484399	10.8795	1.58763	4.24029	2.80324	3.94815	4.42532	6.91082	1.6419	4.93407	1.81037	1.39013	3.17821	1.8844	4.92754	13.0331	11.7486	5.82166	4.28056
AZI2	2.7208	6.4993	5.03757	2.46053	2.96234	3.05153	1.06227	1.07399	2.6791	1.75826	0.802812	3.39866	2.98816	2.62456	5.12081	2.22996	2.80499	1.43746	4.20141	1.54037	1.22443	2.01618	4.43163	5.07754	3.92245	2.67038	2.72154	1.86918	1.08058	5.64687
AZIN1	27.5499	33.9158	29.7203	23.0979	38.6247	29.1207	19.341	30.4716	29.6383	21.4171	5.82777	24.4449	38.356	31.5195	53.1098	30.1078	38.9301	16.7985	50.2914	20.3214	19.8964	17.4497	36.7731	40.2942	45.3602	30.8343	31.5351	32.8683	30.7585	41.9142
AZIN1-AS1	4.27527	7.26721	6.17625	4.18125	1.93114	2.82849	2.1908	9.74581	6.07783	1.76273	0.56605	1.11259	12.7569	3.79847	13.3915	2.2995	4.95105	14.4699	9.9625	5.1922	9.64926	1.73255	9.57869	10.5732	7.90061	12.7998	9.81665	7.11327	7.42855	13.07
AZIN2	25.8206	19.9018	20.7112	18.7374	23.1805	29.8775	23.5701	26.343	31.9922	20.2454	26.7404	23.7223	22.4586	20.5076	21.6112	15.9683	20.9499	32.9304	33.85	31.3518	26.3851	15.2509	25.7635	32.6385	16.8321	19.8658	19.2478	21.9489	16.3476	27.4745
B2M	16.8937	19.6877	16.3382	19.3837	19.7685	16.0989	8.87459	12.4706	19.804	13.6549	9.27352	14.5477	28.1155	24.1908	33.4751	12.2479	18.5494	19.9517	25.6344	19.6263	19.9913	17.1904	15.7172	59.4885	29.6439	26.5037	15.5362	25.2026	28.0684	71.2996
B3GALNT1	5.79339	7.69543	5.75478	6.04522	6.33698	7.41301	4.1758	3.79966	7.3721	6.56976	1.26437	7.81994	8.01202	5.39616	8.26662	6.19782	9.59224	3.78392	10.9208	4.71231	2.4213	3.40555	8.17789	7.45389	7.30447	4.93565	5.24188	4.83836	4.97788	8.92379
B3GALNT1P1	3.46094	3.15563	1.40389	1.33695	1.11735	2.05286	0.326162	1.28606	3.70168	0.421766	0.14221	0.434804	2.16804	0.890678	3.39835	2.69596	2.13857	1.14281	1.43023	1.05271	0.825261	0	2.89668	1.94069	2.53145	1.46682	1.62483	1.84473	0.622096	1.56829
B3GALT1	1.17909	2.30117	1.09502	0.41933	1.25886	1.56015	0.604206	2.28058	1.11748	0.798673	0.546394	1.07395	1.65565	0.785694	1.93057	0.475638	0.790533	1.20045	2.05492	0.621777	0.339727	1.9113	2.82519	0.838849	0.757889	1.76505	0.700729	0.696118	2.04874	3.01281
B3GALT2	0.917269	1.03946	1.60908	1.14176	1.35599	1.11257	0.835628	1.01381	3.63543	0.864453	0.303618	1.19354	2.41501	0.325988	2.08958	1.23341	1.90089	1.36297	0.934024	0.234526	1.23335	1.48689	2.05513	0.745807	2.43209	1.80674	0.446016	2.3631	1.59381	2.17639
B3GALT5	0	0	0	0	0	0	0	0	0	0	0	0	1.00852	0	0.545383	0	0	27.8266	0.900116	4.40724	0	0	0	0	0	0	0	0	0	0
B3GALT6	168.794	122.277	159.13	183.743	83.4864	171.951	252.329	198.86	209.924	226.764	224.081	166.888	139.704	169.202	112.81	149.293	159.645	173.189	163.23	179.932	203.364	177.929	117.512	144.789	130.682	132.065	119.073	132.568	153.613	151.585
B3GAT1	18.246	11.639	3.95605	48.6675	2.34396	2.67732	2.37689	109.346	13.5797	6.42319	3.44039	0.517325	2.91597	6.86924	5.2563	3.74223	5.2966	5.13402	28.7448	1.96044	52.7354	27.6203	1.59066	62.1122	5.71573	35.1727	11.5532	37.5865	5.55122	5.90876
B3GAT3	259.293	243.567	260.767	296.161	245.063	255.505	305.58	311.982	224.232	249.535	283.001	134.837	304.977	165.529	239.02	302.724	307.136	326.847	227.977	286.229	274.198	238.511	193.306	193.721	185.076	215.749	240.819	196.159	286.652	199.69
B3GLCT	11.4718	21.4223	19.6687	11.9884	18.9589	21.251	8.11943	12.8743	13.8072	11.8508	3.13122	16.4732	16.5731	14.6771	20.8061	17.0235	13.468	7.10978	19.0772	7.96447	8.54302	14.3044	23.9011	14.015	20.6466	11.7359	15.2944	8.8662	7.35987	19.8425
B3GNT2	44.735	41.6559	33.7087	26.2692	38.2776	33.0378	33.6452	33.9204	27.0699	29.9036	11.4327	40.4302	34.3296	25.3265	34.7594	31.895	35.0025	24.1612	35.4475	19.2846	25.9786	24.4528	39.8841	23.1207	33.7699	29.6719	34.7359	40.426	45.1918	36.4567
B3GNT5	4.55332	3.25888	2.54356	1.60716	6.20818	2.6727	0.561391	1.92978	2.44235	1.01632	0.407953	1.10476	1.69456	0.967274	2.53467	1.56518	1.70274	0.587839	1.41589	0.656497	0.828591	0.332974	2.4034	1.14127	1.32034	1.39182	1.22076	0.705589	1.24921	1.87454
B3GNT7	1.68822	3.87725	5.26797	4.46695	5.65688	2.94865	3.6911	9.51611	12.707	4.96395	1.82394	1.33559	1.35122	0.791969	1.30758	1.59812	2.32139	2.49738	1.99939	1.57981	2.33482	0	1.51297	1.64717	2.08348	5.17146	2.80195	2.69653	4.57608	3.25379
B3GNT8	4.63117	8.16375	5.88167	7.22158	5.55891	5.4994	10.5474	3.44521	4.41989	2.14029	7.92407	3.52291	5.40874	6.04542	3.38142	8.97371	3.03988	6.15609	2.8462	8.22034	5.61118	4.9085	5.67581	2.79997	2.69057	5.61352	3.11798	8.7188	5.57097	2.60079
B3GNT9	46.8436	15.9446	16.9978	23.1584	16.826	26.11	8.44107	19.6286	25.6353	19.405	34.4866	35.9016	16.8959	30.0483	32.3458	27.6871	29.3674	18.9807	35.3208	16.0899	32.6299	25.0329	24.412	43.9469	22.3343	28.7955	24.3626	28.9544	20.1248	23.1122
B3GNTL1	0.159275	0.481316	0.345145	0.509802	0.392427	0.158063	0.272061	0.462103	1.02923	0.394024	0.347956	0.290146	0.649985	0.488218	0.975123	0.321255	0.669852	0.473336	0.973109	0.885733	0.642482	0	0.356855	0.809391	0.767838	0.94117	0.387233	0.102583	0.415127	0.654076
B4GALNT1	2.43944	1.8902	4.25993	1.80186	2.15756	1.24147	0.769264	1.39995	2.06946	1.23791	2.01244	20.2496	0.625795	0.76692	1.15774	11.9769	1.23524	1.50774	0.66142	0.431801	0.504624	1.21671	2.24227	0.762863	0.904623	0.768791	0.97326	1.28914	0	0.410984
B4GALNT3	3.18752	2.71684	3.54219	3.40083	1.61097	1.51404	1.67528	2.71001	2.45058	1.15538	1.29856	0.850784	0.817703	2.83204	1.30331	1.62652	2.86941	3.02263	2.61196	1.19113	4.14463	0.794917	3.54029	2.92396	1.41844	0.463638	1.58965	0.842237	3.40832	1.61105
B4GALNT4	11.5868	105.043	64.3494	89.3483	80.8914	52.88	138.423	102.144	52.2947	96.9528	51.2043	16.5392	22.3225	6.9165	35.365	7.9114	65.2098	67.9055	52.2372	42.7878	54.2953	18.2199	13.576	23.0164	2.94341	32.9955	13.0448	68.4592	29.6568	32.4432
B4GALT1	84.7238	57.8455	57.8019	40.3341	97.5875	84.7456	60.8374	70.5489	73.113	48.9652	59.759	61.3258	45.0422	46.6484	49.6992	50.7045	57.1257	37.2907	64.0103	41.288	59.162	34.0621	54.2095	58.7448	55.2756	40.5954	54.1509	40.6009	45.2643	54.6382
B4GALT2	131.061	124.627	158.72	179.578	122.693	164.108	208.393	170.404	164.324	185.555	220.899	117.317	131.356	139.197	88.2254	130.461	162.363	142.485	130.778	156.985	194.139	163.898	129.356	143.989	111.828	142.536	172.633	139.39	136.915	115.42
B4GALT3	55.5851	62.8927	60.3849	72.964	69.5538	76.5288	86.1545	65.3818	65.8509	65.7989	71.8064	58.1962	68.5659	54.1188	49.7928	62.9775	77.0292	86.418	57.2656	80.7563	89.791	81.656	66.4009	55.7088	52.8488	57.419	78.289	78.3954	71.0955	72.5654
B4GALT4	8.754	12.7406	9.88335	5.2193	11.926	7.75051	3.87015	6.18939	7.85293	5.27754	1.48289	7.16938	7.99895	5.73035	12.867	8.96679	7.90932	4.88849	10.739	3.25857	3.70921	3.75623	10.8161	8.32136	8.7506	6.75507	5.50851	8.8717	5.03293	10.2913
B4GALT5	36.5476	58.1318	59.792	48.6315	59.2479	73.6007	52.3232	74.8839	73.1083	56.4293	33.3322	115.374	56.4061	59.3779	55.7571	60.7236	61.1769	25.832	59.869	41.8389	53.4313	45.0459	75.3433	56.2998	66.0544	56.0581	70.9651	37.6266	42.0702	66.035
B4GALT6	3.46253	3.57186	6.54323	4.02063	3.50835	6.05356	3.30636	5.2102	7.92187	4.7473	1.19305	3.30034	3.96136	2.64642	2.54215	2.61777	6.98735	1.74484	5.07137	1.87725	1.9392	3.98978	5.65994	4.04768	5.48363	3.95731	4.12906	4.13772	2.97194	5.34502
B4GALT7	31.5997	24.9109	25.2571	26.1032	25.0494	28.038	26.7895	28.2968	27.481	27.7135	32.827	33.6089	32.6944	28.7611	30.6962	31.9461	26.2817	29.1392	31.6389	41.4035	37.5152	30.8366	28.651	33.1688	29.5502	29.3265	34.7043	29.4731	30.5751	29.2807
B4GAT1	166.076	112.236	130.118	150.257	133.557	164.133	160.427	188.428	160.468	147.777	131.836	156.784	165.36	134.699	144.315	152.406	153.891	157.377	172.336	163.24	222.586	142.142	134.404	142.888	144.17	163.526	127.639	173.318	207.769	147.081
B9D1	21.7947	15.3677	12.9541	17.4657	16.1334	11.279	13.2366	13.0079	16.7251	14.2409	17.2369	21.9814	17.9031	15.4913	17.2669	12.7645	14.5239	22.1337	17.4356	18.4262	15.2944	18.8422	18.0132	20.241	17.6515	10.5319	13.7532	15.5967	10.6035	15.8053
B9D2	17.422	13.9361	11.6748	15.5263	14.3419	15.1875	16.5249	10.1942	20.3438	16.3705	17.0966	6.82745	11.5482	10.38	17.3927	12.4574	14.8414	14.0773	12.7152	18.3156	11.5749	9.96739	8.26597	13.9987	9.2881	10.8519	9.03607	11.6168	11.7526	6.73361
BAALC	2.06047	0.51888	0.850472	1.28237	1.69221	1.13599	3.40221	5.83568	1.50899	1.27433	1.09123	2.77043	0.813732	1.46454	1.6624	0.554123	3.83043	1.47414	3.71204	1.77801	1.97893	0.835004	0.897646	7.81813	1.65553	0.16234	0.333963	1.10589	0	3.10254
BAALC-AS1	2.10257	3.84571	6.02927	10.2718	4.6896	5.85704	8.46824	5.87083	4.91981	5.24057	4.65925	7.0268	4.37031	3.18558	6.30231	4.0474	5.90857	3.72714	7.38508	1.40055	3.18847	3.22888	2.39672	5.03866	4.26784	5.44051	3.44374	3.99127	3.46107	5.69565
BABAM1	49.1506	42.8799	44.263	55.7037	45.583	45.1679	44.556	32.9679	50.6924	46.9749	55.0027	60.6334	50.7447	44.6348	45.9882	44.2551	42.3089	47.8248	47.8633	51.2088	46.2543	46.9816	43.2308	48.571	52.2407	38.6675	40.5822	38.1633	47.2126	42.1424
BACE1	22.3742	23.565	22.9383	16.1483	18.2564	20.593	15.6018	35.1843	21.4319	21.7215	15.0819	21.9546	27.0454	15.7511	30.0382	22.3871	28.903	16.9489	36.4938	20.0137	26.2415	18.5609	25.7526	29.7222	23.0951	37.05	42.8985	27.8881	47.1664	35.9958
BACE1-AS	3.63027	8.9134	4.77619	1.69452	2.6833	3.0022	0.310046	3.00926	0.938341	1.76408	0.720976	1.4171	3.82315	0.725716	2.84278	3.0509	3.48498	1.94792	3.30559	0.522102	1.56897	5.51686	3.38899	2.76719	3.71893	2.7887	4.11878	2.63037	3.54815	3.47852
BACE2	87.9129	108.103	118.297	81.2735	102.32	123.435	94.5385	125.69	178.34	123.347	70.0656	140.701	103.721	111.668	121.989	89.2919	114.331	72.8932	139.897	86.015	87.2884	91.3598	132.578	118.606	122.092	124.442	102.096	142.964	115.41	131.743
BACH1	59.811	91.4738	98.1472	35.279	59.904	56.2995	22.2602	44.3394	78.9328	23.7154	6.18071	48.3403	86.8018	42.1237	75.8802	36.3546	65.9754	45.1191	62.6175	34.8741	28.3016	37.8355	105.498	64.4456	79.9376	60.9159	36.4124	69.2139	49.4279	72.9532
BACH1-IT1	1.31187	1.18931	1.02882	0.373243	0.861926	1.15723	0.717066	1.37745	3.0292	0.432717	0.104216	1.36559	1.19737	0.419604	2.06705	0.705604	1.34333	1.03964	0.78095	0.436043	0.705574	0.425308	1.92683	0.639989	1.72864	1.15762	1.24743	1.57719	0.911785	1.05352
BACH1-IT3	0.692406	0.980808	0.267932	0.461713	0.51179	0.629875	0.0591355	0.358726	0.671142	0.0611754	0.0687564	0.0900951	1.54954	0.415251	0.690083	0.325865	0.569738	0.857375	0.284733	0.796651	0.299251	1.26269	1.87452	1.2667	0.751042	0.327318	0.112226	0.8919	0.902325	1.04259
BACH2	1.75442	1.95755	2.03875	1.49746	1.48963	1.28571	1.18026	1.96891	0.976722	1.77423	0.557489	2.24771	3.11256	1.52519	1.26048	2.30827	3.98781	1.46165	3.14588	1.3457	1.55537	2.62515	3.28571	2.98462	1.82167	2.75603	4.30475	4.34596	4.22089	5.58638
BAD	152.07	87.9101	111.126	156.294	101.955	104.616	130.258	90.1157	112.563	135.878	174.496	92.4229	132.367	82.4258	90.4182	132.977	112.858	166.852	94.6165	156.686	154.135	135.655	83.0943	109.646	87.6032	111.674	106.961	116.627	159.536	95.833
BAG1	43.2966	55.4385	52.1256	38.826	30.7153	34.9617	24.6997	22.3007	41.2258	32.4278	14.3114	27.1918	52.8066	29.9954	53.5223	46.7688	48.7093	33.1538	57.6858	21.9481	32.3206	30.6627	35.923	53.6594	34.7971	46.5556	43.8378	36.665	51.3363	36.9575
BAG2	1.95664	1.5919	1.30461	1.04379	1.70583	1.64302	0.462761	0.561437	0.894782	0.851065	0.0896749	1.44924	1.16899	0.762233	1.92864	0.991682	1.04581	0.894578	1.39702	0.389634	0.34693	1.46386	1.34887	1.22376	1.77768	0.604777	0.707452	0.484688	1.96141	0.988932
BAG3	151.753	121.927	110.408	110.189	115.981	116.048	113.195	139.915	98.5274	105.404	108.336	155.941	104.357	76.7462	104.608	122.197	111.991	70.1335	102.976	81.6444	92.8895	83.312	90.6525	100.83	107.179	98.2884	150.134	104.948	108.584	112.032
BAG4	12.9384	16.1101	10.6066	8.18025	11.6885	12.9192	5.72969	10.6258	13.439	6.43539	1.37996	9.60233	15.2029	9.77111	18.6943	9.31092	12.3548	5.22166	14.2163	5.94992	5.1086	11.0691	15.4783	12.9063	14.265	11.6663	12.2329	14.66	9.99166	15.5461
BAG5	13.4836	24.7761	18.7757	12.0146	16.6958	13.0706	4.52195	9.82599	12.0003	7.22636	2.98194	11.4651	18.5172	12.1642	18.9023	17.3471	20.3382	4.69693	19.0338	5.58793	5.86306	5.52426	20.435	18.8743	18.4767	14.5225	14.9538	10.0521	13.9027	17.1455
BAG6	0	0	0	0	0	0	0	0.138089	0	0	0	0	1.57893	13.6759	11.2898	22.1311	15.8395	3.13539	16.2452	24.9485	27.4548	2.43031	13.001	16.6599	1.76677	1.88998	17.4962	4.50622	0.868359	0.638489
BAHCC1	77.1777	104.089	103.559	117.606	98.5244	160.822	261.104	253.312	238.647	190.23	139.784	136.702	135.816	126.886	131.764	116	129.444	119.076	144.254	178.011	188.74	126.371	162.058	113.239	128.649	137.361	242.275	80.5551	118.991	135.777
BAHD1	73.2123	70.3385	86.0855	102.252	89.0626	103.567	145.629	147.103	117.889	101.949	121.479	101.756	95.4239	96.168	68.1294	100.375	102.197	93.3584	81.3122	111.5	132.436	96.0717	94.0385	72.4216	75.334	98.4313	118.242	78.9845	94.4283	82.1949
BAIAP2	84.5675	103.396	67.0139	89.9485	56.5217	74.4036	98.7469	111.678	87.9203	85.4225	99.1147	91.6941	124.93	63.9121	96.5025	118.509	97.7952	119.358	69.0989	129.883	134.179	98.8828	128.204	67.0427	92.3448	114.066	86.0266	147.08	123.523	87.2988
BAIAP2-AS1	46.1993	47.1961	44.237	38.5147	36.4983	44.9608	47.1139	55.403	50.731	46.9764	44.6751	47.6368	63.5587	40.7478	55.9597	55.9013	54.2201	34.8334	71.0262	39.6449	57.0534	42.1439	60.0659	40.4529	49.4729	45.3886	53.6389	39.0309	52.3244	56.0542
BAIAP2L1	59.717	82.5667	62.7123	45.5747	52.5875	42.1549	24.2076	35.4091	36.41	28.8293	23.5495	52.4217	45.1363	30.273	48.8582	50.1385	39.3413	21.181	41.1913	23.0943	27.4145	42.7268	69.8851	37.8677	57.2326	26.8791	39.7811	26.7757	21.9688	30.8203
BAIAP2L2	75.5294	63.5901	110.742	89.0028	78.1397	150.158	151.991	76.6261	266.518	174.233	155.525	166.241	49.8624	120.19	84.7456	76.1957	114.609	87.3517	89.7125	120.479	57.166	82.231	83.6291	83.4088	84.7786	27.7111	32.645	27.5899	15.6701	68.3087
BAK1	63.8542	51.3384	79.939	87.0028	74.0151	88.5217	106.149	76.7258	93.7596	79.7489	97.5431	65.2494	78.5987	87.1292	62.8559	113.306	105.148	121.711	81.9892	118.851	124.905	99.7089	89.4263	86.689	81.5606	109.443	68.288	92.8161	95.2751	64.6653
BAK1P1	10.2308	14.8638	14.6175	13.4344	6.98038	11.4546	18.282	12.3949	26.4443	17.522	14.0667	10.6498	8.28801	6.0832	6.27476	9.52399	11.8	15.8517	8.69169	9.96017	13.6051	11.4813	6.46519	10.8779	8.34661	5.95245	10.4595	9.12357	20.5116	5.1709
BAMBI	78.5177	146.417	117.448	114.696	68.9612	122.497	125.176	91.9814	101.307	140.043	75.0904	475.763	106.665	78.928	111.176	94.5265	128.068	86.922	143.639	89.8411	124.271	102.032	93.209	173.583	124.922	89.5724	107.279	111.449	111.624	133.831
BANF1	136.617	93.3267	94.3801	141.214	113.799	102.06	80.6617	72.8916	96.8927	120.757	123.757	49.8849	130.417	103.971	132.996	68.8985	92.6905	132.621	120.618	112.258	93.805	149.445	77.6016	147.941	139.935	111.185	83.0486	94.4562	128.471	126.95
BANF1P3	5.75314	5.79516	2.37464	1.02302	3.77992	5.07498	1.31027	7.94832	7.93096	4.74414	3.04688	2.99437	17.1667	13.29	16.3824	5.67304	6.31187	18.9969	6.30886	8.82573	12.156	0	5.01272	14.0332	28.6593	11.7852	2.4866	4.94048	19.9929	9.45027
BANK1	3.74796	0	1.16024	0.999692	1.84686	0	1.28039	0	0.968762	0	0	0	6.90742	0.998991	2.66813	2.01588	0.685326	41.459	1.76143	5.03094	0	4.55657	2.79909	0	0	0.885878	0	0	0	0
BANP	21.6869	19.8097	25.9387	18.826	20.1587	26.6088	26.4694	27.5376	39.7485	25.7451	22.0834	35.3503	19.3354	21.7819	18.1895	19.326	22.2429	16.9261	19.1798	25.4245	24.4831	24.4482	22.5645	23.5641	24.9966	23.2999	18.6297	17.65	15.4155	20.8343
BAP1	132.532	152.376	157.919	155.874	159.011	152.044	170.415	178.437	158.832	157.083	177.729	131.518	150.992	128.871	110.525	197.475	150.853	159.094	135.112	164.58	172.544	151.676	151.482	112.75	123.439	148.332	158.559	136.663	136.518	125.617
BARD1	6.15255	8.5761	5.68705	6.42559	5.46571	5.67575	2.13146	2.15496	3.80775	3.55247	0.688398	1.30796	3.96981	2.24045	4.02214	4.10156	4.53174	1.6596	3.13586	0.897318	0.898842	2.10703	4.62727	2.25464	3.96863	2.45786	3.25849	3.23706	0.903418	2.60962
BASP1	1.89756	7.45455	8.92883	3.23927	2.24413	2.51083	3.63021	0.629185	2.35429	2.68245	0.602974	3.16043	3.5971	2.83238	3.02591	1.633	3.88612	9.02272	1.96195	3.34765	0.874783	3.69113	3.40118	0.308572	2.9273	3.94692	4.6749	4.39971	3.95657	1.6624
BATF	15.0668	5.78777	5.69187	6.26653	4.27845	7.43381	5.58336	2.11685	9.24098	9.20543	8.5204	27.3801	7.79918	6.26214	10.4714	13.5979	5.97696	17.7079	6.24081	13.1238	13.5385	14.9023	18.6903	15.3649	27.8226	15.935	6.78803	11.1841	7.98696	5.31337
BATF2	5.89575	4.91947	6.21089	5.91475	7.28473	6.52039	8.65774	7.00257	9.09802	7.89903	9.85658	10.3508	8.15512	3.75276	5.81333	2.93444	2.70319	9.06562	5.62435	7.66084	5.88216	1.7117	5.12602	6.29617	5.939	6.15652	4.05056	3.62718	10.0913	5.0109
BATF3	6.59496	3.14675	5.37259	6.11046	3.07873	1.60749	1.18579	1.72636	5.02422	4.41608	3.03315	1.08395	0	0.555107	1.58143	0.466733	0.507751	1.71921	1.14189	0.266241	0	1.68796	0.518454	3.38664	1.00399	0.984508	0.450071	1.34133	0	0.380108
BAX	297.671	263.415	301.566	356.547	249.153	347.707	301.114	293.064	408.675	272.912	273.95	224.07	277.963	255.513	302.415	213.162	260.026	317.61	271.621	328.839	279.879	301.013	246.809	272.753	265.322	251.624	150.452	199.93	241.088	228.614
BAZ1A	2.55406	15.9096	9.57733	1.18253	1.88782	2.2955	0.609122	1.05858	3.36311	1.10699	0.277546	1.229	4.63096	1.23951	7.24538	1.83379	4.20315	1.75831	2.2308	1.07194	1.0969	1.81618	6.12722	3.39902	5.471	2.15276	2.09325	2.66918	1.69559	4.01067
BAZ1B	24.9303	137.474	96.8766	9.13141	13.3347	9.77404	3.93081	5.0045	11.8597	8.91095	4.88066	18.0771	41.0653	17.4928	60.9384	35.0124	46.7286	9.45156	21.0462	10.6917	7.73563	9.84391	50.7107	44.4672	48.964	25.9542	25.1883	20.2194	15.9203	24.9285
BAZ2A	33.2573	62.5738	54.5022	17.3038	36.4024	35.2292	15.8212	42.042	46.9128	26.6377	17.7994	50.2332	45.9463	28.1739	53.938	46.2132	47.4496	22.5823	51.9785	27.3522	30.8471	33.6224	67.3536	43.2192	52.8775	51.5189	49.1249	40.9071	45.8139	56.0025
BAZ2B	40.0787	150.299	82.3948	31.7357	32.8363	62.999	18.2118	30.9012	83.9739	15.2222	5.06352	17.0901	63.4649	34.2876	75.351	26.8031	60.2528	42.2214	31.4081	29.89	23.0399	34.7537	98.1625	51.9821	78.8679	66.7456	30.179	74.5158	41.2802	62.7146
BBC3	80.8564	46.3627	54.5061	65.2019	47.9297	48.6309	115.395	104.434	79.0912	49.3572	97.2318	55.3406	110.626	57.4104	127.096	125.687	88.0838	94.8854	87.6088	162.392	146.48	76.895	52.4706	103.895	65.6798	131.073	95.3665	84.4449	105.593	103.988
BBIP1	1.90015	2.3081	2.12222	1.59005	2.75391	1.72547	1.17099	1.91484	2.69649	1.73807	0.236783	1.35743	2.72701	1.29101	3.79817	0.981938	2.20732	1.4271	2.92418	1.20028	1.2882	0.543554	3.03296	1.87819	3.26897	2.25444	2.60876	2.92755	0.776856	4.36567
BBOF1	10.613	10.6905	6.44202	5.43957	6.56277	7.29683	4.69201	5.6925	6.77735	4.63323	3.22362	3.14098	19.6143	5.10296	15.1105	7.94685	6.77313	9.00155	8.80195	6.82369	8.27429	11.1317	17.7949	6.93714	13.9445	9.34545	6.20608	10.4541	10.3051	16.4077
BBS10	3.34146	5.99545	3.27562	2.30244	4.93966	4.14504	2.18792	3.23151	1.87133	1.42692	0.995429	2.46379	5.97497	2.85748	4.7575	3.22005	4.9898	1.42517	5.59449	1.57519	1.60461	2.03119	3.89922	5.88651	4.96681	3.81735	4.4681	5.73892	1.4515	6.86097
BBS12	5.33922	8.06732	5.06403	1.93924	6.38152	3.30692	1.39711	3.01336	5.05045	1.4453	1.35367	4.02058	10.0494	4.96581	11.1278	7.57653	7.14562	3.7511	10.6777	2.00412	1.83295	4.4195	6.78721	12.0075	9.41952	9.23671	3.97709	9.07249	3.55298	9.20576
BBS2	6.98992	9.4379	9.02371	5.98994	12.092	8.7078	4.57261	8.19819	7.72668	6.9904	2.30384	10.7981	12.0013	7.47227	13.5094	7.75917	7.12488	6.28584	14.2935	6.57357	4.58503	5.06262	11.468	11.2759	10.3242	8.75292	7.90643	11.3985	10.0781	13.1919
BBS4	5.73674	9.88057	6.88278	4.47155	6.09313	5.50626	1.58409	4.92787	8.23616	3.31948	1.22787	6.18825	7.51281	2.89972	9.25971	3.75703	5.10902	3.47448	6.10462	3.22612	3.18592	2.60186	9.74527	5.31692	6.62019	6.63222	3.68072	4.90087	4.18344	7.48658
BBS5	16.9455	10.7212	54.7153	12.9719	20.2808	38.2842	8.83583	21.2659	61.4019	19.7645	5.66806	22.2951	16.81	14.7807	17.8747	6.58179	19.9535	8.71364	45.2129	12.9073	21.9182	15.18	35.3902	30.6912	35.1804	26.549	39.2085	21.4899	21.8779	35.5625
BBS7	3.91177	6.18866	4.61588	2.35682	4.71691	2.1313	0.691759	1.98372	2.71214	1.724	0.47527	4.16778	3.27146	2.40424	5.89711	2.74756	4.17387	1.33726	3.39566	1.87088	1.43207	1.34279	6.11782	4.86438	4.65902	2.69765	2.92397	2.43049	0.959571	4.03174
BBS9	2.78226	5.91391	4.67143	2.51563	4.5545	3.55665	1.80431	3.20539	3.16913	2.89981	1.49847	7.65772	7.54869	3.3183	7.25122	5.09812	6.9672	2.14883	8.13355	3.29156	2.17395	1.60526	7.00841	7.55337	5.31963	6.01891	4.67766	5.46692	6.39117	6.30018
BBX	34.6633	149.468	89.2309	10.0394	21.4006	22.5605	6.59404	10.2668	22.4511	9.4364	4.79177	19.5902	60.8982	18.993	114.966	27.1657	47.3533	14.8185	30.6537	8.91407	9.26908	13.2976	61.986	67.8765	68.393	45.851	26.1751	52.1094	20.1231	51.7867
BCAM	15.0916	10.1178	9.21999	13.9156	10.6378	7.14125	10.5162	13.1728	4.13335	5.93396	17.2688	2.60094	4.65754	2.34428	5.35044	5.24124	4.7881	11.8807	4.46224	8.12609	7.71754	2.43015	2.46317	3.81933	1.92726	5.19711	4.27657	11.9729	4.68883	4.59682
BCAN	664.011	548.183	532.411	1158.61	729.553	921.643	1826.09	2292.78	1346.6	1876.29	793.339	334.675	962.85	624.763	280.501	621.192	943.713	1574.83	999.384	888.8	2057.38	1294.09	497.309	537.947	678.127	1065.4	1356.76	916.98	1573.68	1221.24
BCAP29	17.6374	28.456	17.768	7.97358	19.248	14.3717	3.94881	5.28643	9.58133	6.2684	3.79966	10.3727	9.86443	7.59615	21.0541	8.7897	11.8798	6.64647	10.2091	5.19739	4.2492	5.33036	19.1256	13.8544	13.7388	5.84106	8.91522	9.49834	8.83023	11.1304
BCAP31	268.192	234.316	270.446	310.56	262.995	250.628	211.783	145.311	194.751	242.211	295.335	330.998	240.859	286.548	230.574	260.337	243.175	227.692	222.994	256.483	254.463	270.861	245.025	315.07	269.34	203.156	179.44	219.17	242.612	204.917
BCAR1	151.713	103.273	108.209	106.171	97.4393	125.106	128.998	133.088	123.591	110.217	143.119	70.0691	73.0345	79.9412	57.9107	86.3814	88.9846	90.9289	65.6951	109.92	129.003	97.8658	92.7229	69.3662	70.638	71.3215	105.051	94.2766	85.0812	80.5003
BCAR3	96.5245	101.331	122.637	63.3746	104.57	82.8753	63.168	81.7996	116.884	74.2349	32.3462	69.0625	55.1146	56.5631	96.5075	51.9811	64.2925	46.5038	92.4718	33.8957	60.1774	59.4026	97.6667	80.1368	94.22	61.4811	61.7251	80.0617	79.9051	73.441
BCAS2	19.2657	28.5274	23.1404	14.3885	20.6957	13.2559	3.15917	4.47162	10.3579	7.62568	4.59144	10.2279	17.4488	12.3243	22.0538	12.8492	11.4138	8.65172	18.3802	4.7288	3.55262	11.2427	15.3954	17.5442	14.8602	7.10377	10.6169	14.1454	6.02557	16.6671
BCAS2P2	0.205596	0.388308	0.763748	0.274192	0.202621	0.748114	0.632127	1.02256	1.11598	0.508614	0.163327	0.642045	0.487169	0.493201	0.292723	0.387036	0.601501	0.33944	0.507274	0.433673	0.355426	0	1.07482	0.334329	0.594684	1.26348	0.466524	0.92691	1.07171	2.36402
BCAS3	12.6114	22.7452	16.8259	8.2175	11.0836	10.1582	9.22422	12.686	19.4873	8.24117	6.27777	17.3908	23.2393	11.7835	25.9976	13.5798	20.8573	12.6294	18.134	15.0576	13.4522	12.4851	30.1169	23.3591	30.5254	35.0481	15.3701	34.8452	21.8696	30.4326
BCAS4	5.39582	2.57735	3.66403	3.49128	4.39142	3.36255	3.18719	2.19311	3.88715	2.73121	3.18028	12.828	3.48283	8.12824	4.77799	3.76349	6.41635	2.94269	7.24767	4.39246	5.0151	4.40151	9.61942	7.86864	9.33085	6.05595	6.04857	3.27343	3.99218	4.49838
BCAT1	4.63303	2.88248	3.71213	0.872305	6.71469	2.52427	1.48965	0.903645	0.986203	1.44472	0.324751	1.844	1.57856	1.45282	8.92455	0.879502	2.19266	4.76948	25.296	1.20199	0.314095	3.97595	1.62828	14.2924	1.05106	3.09198	0.706754	0.702104	0	11.3409
BCAT2	41.1823	34.2564	38.6114	40.2932	34.0362	34.6841	28.8591	28.6282	39.3676	34.9475	41.4001	36.0149	32.4133	34.3709	30.5996	29.1662	31.3479	32.3245	27.8785	39.8308	33.3601	32.925	35.2095	42.6759	34.9752	22.2574	21.424	24.5635	24.6078	23.9435
BCCIP	9.21277	18.0791	11.8252	8.51071	9.57772	7.43305	1.99585	4.65659	6.50499	3.4941	1.74042	5.55521	10.8559	5.51012	12.4451	5.34797	6.98485	2.2259	7.5506	3.10238	1.42434	3.82453	8.64241	9.50034	8.6118	6.00156	6.44632	5.8612	2.3426	6.70534
BCDIN3D	2.38491	2.20859	1.42895	2.21618	1.5922	1.83233	1.36666	1.1479	1.43174	1.52256	0.794504	2.72282	4.13203	1.68148	2.45358	0.868958	2.13824	1.32097	2.31398	1.91783	0.975319	1.87061	2.29822	1.814	3.6346	2.47302	2.1946	1.28828	4.41128	1.7692
BCHE	26.3111	48.8462	41.2935	20.7818	42.3127	24.8289	16.5834	24.0082	33.3188	12.9026	2.8355	13.3758	51.1222	25.0077	38.3904	19.0335	36.6238	15.4228	48.2634	13.8455	10.4605	8.92679	48.744	36.8156	47.4917	29.1183	13.7523	29.9509	18.6059	47.1281
BCKDHB	10.0999	11.8414	12.5747	5.06401	9.19223	11.5383	5.65631	11.7119	13.3525	9.20624	2.76215	8.90485	10.2006	9.1206	14.8672	7.83678	11.6257	5.79523	12.3205	5.56681	5.8519	6.44138	13.8492	8.88504	12.4518	6.83558	7.8719	8.88648	9.20612	13.2964
BCKDK	183.996	174.382	206.366	213.395	185.47	197.429	250.826	201.226	199.028	229.112	267.419	229.584	156.553	216.425	136.803	243.609	164.223	211.952	151.353	217.924	213.967	230.943	195.481	162.892	142.156	133.863	164.685	153.643	125.503	117.799
BCL10	11.7185	10.0603	8.13477	5.87248	12.5989	9.98479	4.7312	8.97802	8.90334	6.46312	1.97469	7.94745	4.44095	4.68523	10.4152	7.16242	5.51925	3.75221	8.46963	2.89403	4.60422	2.59032	7.09421	7.94001	9.84345	3.52523	6.33117	6.63258	5.55319	8.74963
BCL11A	2.02162	2.90557	2.56436	0.815414	1.7251	1.6637	2.32457	1.67579	1.09606	0.975841	0.998844	2.33538	3.89457	1.85311	2.97662	2.78467	5.08506	1.23739	5.09809	1.89104	1.93214	1.4387	5.04496	5.95348	3.70818	3.6129	3.38854	2.54057	1.54216	6.93851
BCL2	6.00336	16.7885	13.0057	8.45755	6.86443	7.63635	6.05824	8.5048	11.3622	7.69727	1.2823	5.0523	12.6388	3.41837	7.17167	5.85139	8.2805	5.20586	8.83829	3.90093	3.50406	7.84965	10.8578	5.82504	8.96481	11.3622	6.12848	13.5577	11.1228	9.1167
BCL2A1	38.1482	34.7231	21.0578	10.0527	31.7076	34.361	8.47886	9.14385	38.0162	24.3648	8.9455	41.6242	26.9851	36.6298	45.0222	20.2712	33.6169	14.8731	39.4211	20.8	18.0102	35.7618	29.1767	34.7543	39.6616	17.5991	19.6667	22.7936	23.9584	38.7557
BCL2L1	135.099	88.2008	86.9639	111.992	112.231	112.612	102.367	64.226	62.8521	82.4662	118.722	79.8666	82.5112	77.6955	68.3819	108.448	81.8562	99.3934	61.3984	106.203	101.916	91.8089	69.5386	50.2869	73.1743	69.6836	135.764	62.7417	79.1224	52.4299
BCL2L11	8.7495	7.1933	4.83291	10.1587	13.7375	11.2367	14.9452	15.0744	10.5982	10.1252	8.85868	5.26824	8.08517	7.27072	12.7016	9.2736	10.2894	14.842	12.5174	14.2448	20.8598	9.17717	8.32814	9.65968	11.5374	17.4366	16.7117	16.0216	20.5685	16.7206
BCL2L12	48.3871	37.7405	41.9862	74.1547	36.7463	55.084	59.0304	44.4109	59.3847	61.4078	51.5715	14.5705	30.8163	32.42	38.0713	27.7778	37.0678	52.9926	27.3906	57.2917	35.1844	46.9438	30.0991	25.5087	35.7169	23.7295	23.7821	18.0301	25.1598	23.1245
BCL2L13	96.7164	116.525	127.901	73.1087	131.45	101.877	57.5295	85.7262	113.59	88.0199	62.8717	200.17	117.366	99.2746	113.978	113.492	126.591	82.0731	140.58	112.247	90.3388	104.518	172.032	117.391	154.32	125.626	94.5881	118.394	89.6271	122.526
BCL2L2	215.029	282.094	284.518	264.69	172.884	258.247	169.731	198.537	264.179	193.394	108.374	185.87	195.026	158.204	212.153	204.268	216.66	163.003	200.537	189.66	184.298	169.866	210.504	181.945	195.601	166.477	134.166	165.24	172.046	222.704
BCL3	52.4785	26.8835	30.5996	28.4745	40.3834	34.9572	39.4168	51.2483	39.9502	28.0735	57.9652	36.8549	17.7441	18.7781	28.1983	34.5093	18.6002	33.3514	18.5819	24.7445	31.7945	15.2947	15.9052	20.0924	12.8228	24.8929	23.3617	23.0344	21.0787	17.5161
BCL6	17.5311	34.9839	42.1557	15.7286	25.0436	15.1718	14.8214	21.358	13.8231	21.3405	5.90836	11.7974	18.9988	7.08	21.4559	17.4775	19.9137	10.9929	16.8319	7.47057	10.5106	15.9313	20.5319	11.1585	18.6103	26.2435	29.0748	31.9914	31.8461	24.9672
BCL7A	5.4695	8.20652	7.15072	8.79398	4.16186	4.39279	5.8228	4.4917	7.19364	4.36041	3.76904	2.43628	9.63814	3.1327	6.97602	3.72175	7.20083	8.37497	5.12306	6.65883	6.71412	8.72171	7.40961	5.109	5.16312	5.55598	3.44705	5.66906	4.04456	5.61348
BCL7B	56.9443	61.8744	61.8059	58.117	51.5515	68.4981	46.6673	52.9036	66.9436	50.407	38.1782	49.2226	45.8929	39.0471	56.9843	37.028	39.1067	45.056	49.8203	40.5966	42.12	33.065	39.8733	46.2371	41.0474	38.0592	59.0093	40.2087	42.6924	38.7522
BCL7C	28.2373	23.7767	25.3709	31.0217	20.3106	28.1677	35.2569	25.6914	29.6077	25.5198	32.6801	12.722	34.1751	21.8235	27.6364	23.136	25.6192	38.562	22.318	34.4339	29.92	33.9895	26.368	27.2455	27.1869	24.96	27.1885	28.0385	23.9422	23.4869
BCL9	43.1527	59.9271	68.2042	41.2812	80.1825	76.7309	76.062	103.213	82.6147	57.5749	40.7518	56.1246	52.5943	44.9226	54.9507	43.7602	61.8481	36.8235	62.0263	42.2486	52.975	48.1007	66.4833	48.017	48.3381	57.21	84.6224	58.7085	50.5487	67.7512
BCL9L	82.9208	80.0877	82.5423	81.1115	94.678	90.4309	159.77	129.098	92.2429	70.6739	116.079	59.1129	56.8048	45.4457	51.349	70.5656	69.3881	70.7705	53.7453	74.5281	99.4746	77.3956	72.0566	41.8402	56.3536	68.6278	108.177	63.4036	81.8792	54.1801
BCLAF1	6.98919	42.4419	29.6334	4.24759	6.27772	8.31149	1.69252	3.0068	4.5278	3.22042	1.44077	6.4926	19.6825	11.9321	42.6258	6.87601	24.1686	8.32574	11.143	6.56548	4.79227	5.16278	31.913	20.6808	30.2389	18.6946	14.6836	11.567	13.3739	18.3593
BCLAF1P2	1.43884	2.31895	2.49433	0.204683	0.567206	0.253846	0	0.636109	0	0.0677994	0.152403	0.499252	1.21223	2.04539	1.96664	1.23823	1.40318	0.570126	1.35242	0.441456	1.54772	0	1.43275	2.33976	2.21964	2.90208	1.24378	1.48271	2.00006	1.36556
BCOR	11.2788	15.3309	13.9799	7.86446	11.969	10.2823	8.38884	12.2941	22.1288	9.64333	4.5858	9.54508	18.9804	7.50979	16.6465	12.0851	15.9062	7.57318	13.5856	8.11907	8.27786	12.3086	18.9608	10.0821	13.7003	14.2321	14.7614	14.5141	11.4577	13.0928
BCORL1	27.308	34.9989	31.7047	20.6355	27.0943	26.506	30.3941	37.4859	32.1857	20.5385	28.6077	37.0068	42.0714	19.5163	36.9791	41.2152	42.4729	20.0718	30.7537	37.5477	32.2688	34.4872	42.6115	36.1319	32.279	50.9401	47.1719	45.7938	38.6476	40.5956
BCR	37.4915	30.3318	34.6986	26.621	33.5669	30.557	52.3602	50.0501	45.1654	45.1204	55.7953	53.6652	41.6167	33.6725	32.3584	51.0305	51.1444	35.563	41.3757	41.2459	55.2234	41.157	47.6747	34.3645	35.8494	49.6201	49.617	42.1446	37.6606	36.4506
BCRP2	0	0.107853	0.0441943	0.266552	0.070348	0.141675	0.146312	0	0	0	0.0283527	0.260064	0.695356	0.209287	0.203261	0.0383929	0.365462	0.659962	0.10064	0.273759	0	0	0	0.406265	0.275292	0.337436	0.786725	0.367788	1.86043	0
BCRP4	2.09912	2.11445	4.33212	0	0.22986	0.308614	0	1.16003	0	0	0.185284	0.971146	1.47377	1.98935	2.92226	4.26523	6.82364	1.23223	4.82299	4.2936	3.22567	0	1.3935	3.0342	2.69852	4.85128	4.83879	1.80261	4.86314	2.0433
BCS1L	41.6333	38.2179	35.6643	38.9039	34.5715	32.7356	32.7979	28.9253	41.2316	35.4952	33.4404	29.789	43.7482	33.2174	38.0632	27.7553	39.5662	40.7239	43.8617	39.5107	33.7262	28.7308	40.7449	47.8116	39.2513	37.8786	24.3585	35.3164	32.2405	35.1797
BCYRN1	1.25131	0	1.54945	1.33504	0	1.65571	0	0	0	0	0	1.30255	3.95338	6.67054	1.42527	1.34606	1.83044	32.2283	5.88076	5.75879	5.76857	0	5.60708	4.06962	12.0647	9.4644	19.4701	9.67098	0	2.74058
BDH1	0.023633	0.0357084	0.175584	0.0252145	0.046582	0.0312708	0.0322943	0	0.0244343	0	0.0187742	0.0738023	0.0248887	0.907085	0.161511	0.10169	0.138284	0.967651	0.488698	0.0815731	0.108949	0.459708	0.141199	0.0768614	0.136716	0.0446877	0.0612873	0.182652	0	0.103521
BDNF	2.01546	2.0797	2.31307	0.629366	2.6161	1.95134	0.470215	0.325989	0.152474	0.625416	0.273358	0.511707	0.155309	0.314463	0.727891	0.264399	0.287636	0.292174	0.623769	0.13197	0	0.956212	0.513973	0.279781	0.094792	0.60419	0.12748	1.01313	0.512487	0.645982
BDNF-AS	8.33929	24.2313	17.4752	7.87072	8.21862	7.63922	7.45096	3.72225	5.6375	4.53411	0	4.3404	16.8892	7.86521	16.44	9.6608	17.36	20.5464	12.3606	10.3329	9.24145	0	19.6422	23.4708	18.2456	16.3753	15.3879	18.1787	16.7193	17.562
BDP1	0.205158	0.18599	0.838332	0.196998	0.0404378	0.0542923	0.0560693	0.0680251	0.0424228	0.0290017	0	0.0640677	0.399708	0.16405	0.186943	0.231727	0.360131	0.0812919	0.0964177	0.047209	0.0945784	0	0.214505	0.300255	0.474733	0.0775866	0.0532034	0.211414	0.320827	0.134799
BEAN1	3.94494	3.76461	2.35675	2.87979	1.6711	3.25098	3.45196	4.13066	2.50447	1.90781	1.48447	3.24197	3.09769	2.95157	4.71016	4.54145	2.37917	2.33101	5.64332	2.24289	3.19058	1.00969	2.68776	4.41738	4.70441	4.94028	3.11848	3.65515	2.16461	11.2549
BEAN1-AS1	13.1525	13.6733	12.6734	10.944	14.0404	12.5773	7.41337	15.4941	10.2283	12.1964	8.72812	15.9215	14.0193	11.1307	14.2929	16.1468	14.0547	8.83645	19.4329	8.42741	11.7694	8.20288	16.1554	18.9599	14.6371	10.5385	10.6995	11.5687	16.0408	17.4235
BECN1	26.0809	44.9849	28.9706	26.2916	26.932	22.0127	12.0545	22.6527	20.8683	21.9247	10.5498	24.454	37.388	20.9061	31.8637	21.4544	27.3514	14.5327	36.9744	16.5115	20.6099	15.3876	30.864	30.6001	31.479	24.0236	29.6838	26.8021	18.7433	33.3385
BEGAIN	2.8941	2.00915	4.60066	2.75396	1.38757	2.89795	6.7338	4.40903	7.56146	5.39042	2.4855	2.60551	1.56512	4.21144	1.80414	2.69253	5.40637	3.30598	3.47387	1.31993	4.28203	2.09208	3.9723	3.27528	2.79039	1.58997	3.65121	3.62718	0.815463	5.05373
BEND3	5.48961	8.78247	7.59732	8.74238	7.63789	6.72967	7.50151	9.97104	8.5971	8.10264	3.97618	4.45388	6.48269	5.57313	4.68959	5.1237	8.41413	5.09148	9.73171	4.78351	6.0477	6.47768	5.27548	6.5639	5.91557	4.19792	7.56297	5.40743	5.04982	7.6913
BEND3P3	1.23079	2.63454	1.77806	1.0943	0.909738	0.949999	0.560624	0.85021	3.18132	3.0448	0.488875	1.6015	0.918134	0.437412	1.10984	1.15849	1.42534	0.948289	3.2778	0.118008	0.236417	0	1.83839	1.08412	1.38447	2.32731	2.12788	1.32117	1.60394	2.13406
BEND5	2.57519	5.48277	4.9281	2.74752	2.76864	2.47815	1.27963	3.10497	1.93637	5.21234	0.650919	0.609237	4.99257	1.74719	5.33309	1.88876	2.39721	2.24178	3.79581	1.48145	3.50755	5.69232	4.54581	2.66486	2.93434	4.86943	1.74545	3.01559	3.661	3.97371
BEND6	22.8333	8.41467	8.96485	6.53595	3.29311	5.15827	3.04406	4.61644	13.8191	3.14906	0.442413	5.21744	9.38401	3.56257	8.5635	1.79724	2.85132	19.1248	6.54326	3.84453	6.41844	0	7.07059	3.62247	6.44343	4.73878	4.3327	7.17365	0	7.31837
BEND7	15.0411	15.8222	11.3164	9.5473	14.8234	6.55007	3.6424	5.68167	6.29918	8.20895	3.47874	3.76561	19.3492	3.04488	16.8068	8.39721	15.3182	12.5736	8.58998	5.62249	4.3886	6.48116	13.366	8.82381	11.7485	6.12026	10.739	15.2054	5.95477	9.17387
BEST1	36.3482	30.6572	48.5137	47.9898	49.9356	64.5598	42.5465	34.4745	53.546	39.8544	31.7917	85.0085	45.6874	44.1764	70.7047	21.8263	18.5914	32.8881	91.5107	41.3906	60.8833	20.1701	94.8118	41.3798	45.4755	61.9744	27.0539	18.194	19.8675	53.0316
BET1	28.8486	26.6982	23.2195	19.2369	25.588	36.2634	21.6818	22.1202	37.6563	22.1748	6.58878	30.7807	27.5331	21.338	37.3773	22.111	23.2102	23.1002	28.6412	21.2981	26.183	14.029	30.9709	32.252	32.3347	18.7515	18.7032	33.9088	30.0758	41.0692
BET1L	67.3446	72.1807	72.5047	58.4012	67.1875	79.4522	54.8529	75.3493	75.1161	67.0623	68.7185	62.6778	78.085	45.7156	49.9729	55.5374	61.6315	56.3052	64.9758	69.3408	74.7477	50.8183	55.8695	61.0948	37.8232	78.7263	73.127	78.949	62.2546	78.8342
BEX1	122.234	40.7019	4.66271	18.2332	24.5498	17.247	1.97905	0	0.598953	1.63786	8.28372	2.11061	0	0.617642	2.96931	0.778968	0	1.33902	1.08903	0.444351	0	0	0.216323	2.3551	0	0	0	0	0	0.317197
BEX2	3.40492	4.82314	2.1081	3.63277	2.93619	1.40792	1.454	0.352808	0.880094	3.00831	0.845277	3.76587	2.12909	2.042	21.8153	2.28921	4.51385	3.09185	17.8023	2.93816	3.43367	2.06976	1.58931	12.112	1.64145	3.42038	1.65562	3.28945	5.5465	8.62257
BEX3	347.585	286.051	302.717	316.207	266.052	230.267	207.722	127.544	290.612	266.807	153.893	246.278	279.909	234.086	305.509	104.693	155.079	210.723	266.812	197.025	156.766	200.583	139.139	346.106	215.6	160.807	106.665	207.747	208.967	241.323
BEX4	94.7903	162.017	119.709	105.557	111.62	83.2843	79.3148	74.6699	102.681	86.9791	23.2044	79.84	129.1	93.4277	115.481	64.5661	85.7331	65.5866	109.999	63.312	78.1885	82.4787	102.74	111.853	77.5844	82.671	66.8306	72.5809	93.3215	133.727
BFAR	0.0621768	1.97287	0.0769915	0.0663375	0.245108	0.246814	0	0	0	0.219737	0.0987872	0.388338	0.622064	0.265164	0.424924	0.334424	0.818583	0.574864	0.350654	0.238459	0.429956	0	0.0928709	0.606651	0.359691	0.352711	0.483728	1.28146	0	2.85973
BFSP1	7.06383	3.26729	3.03464	3.69136	2.98355	3.052	2.75791	1.91199	1.93763	4.07577	1.71782	7.95336	4.02322	4.76467	8.29216	4.26458	2.63601	3.23692	5.01355	2.81968	3.6552	7.71152	5.59847	7.5016	5.69874	2.99851	3.08426	2.59973	1.50292	6.63043
BGN	148.156	33.2166	9.54701	24.6777	41.4832	36.6711	11.817	4.8365	6.24786	10.9727	146.5	0.433822	0.219449	0.666498	1.66143	1.56909	1.98133	5.09168	13.9552	4.15566	1.20078	2.02668	0.62249	5.59107	0.60273	0.591033	3.10721	3.22098	1.08621	14.3761
BHLHB9	5.16622	16.8709	6.1908	3.20048	1.64241	2.64614	0.227729	4.6969	5.5137	0.824546	0.794337	3.46953	13.514	1.15492	13.1925	3.94396	7.80105	5.1727	6.57899	2.36482	2.88102	0	15.8065	9.48503	12.2117	10.3991	4.32178	9.8747	5.21224	9.67241
BHLHE40	17.8059	20.991	16.7181	30.0619	39.789	38.232	38.592	39.6844	36.0776	47.9448	25.2851	68.9805	49.7993	41.1324	45.9488	49.6045	44.4611	36.3541	36.5076	30.3673	33.7515	45.0395	29.5186	39.8795	43.1397	35.5809	48.2481	34.5302	37.3987	33.3555
BHLHE41	56.163	100.089	60.2827	49.5061	43.4182	68.4428	63.9265	59.4819	38.4713	73.9276	41.2423	195.448	140.958	83.6014	147.292	183.566	134.594	33.8249	101.051	54.6511	67.2123	69.359	162.427	89.68	142.527	79.1697	219.581	58.0553	63.4425	116.343
BICC1	8.65529	6.85025	8.57405	2.28663	7.14899	4.47195	1.3517	1.36661	2.8977	3.02971	0.720323	3.17486	4.51418	2.90023	5.68041	4.03462	5.4865	3.64734	5.38488	1.86522	0.950028	0.801725	5.78684	4.4235	5.32498	3.585	3.84784	2.33599	1.28907	2.61781
BICD1	23.623	51.1283	50.9433	15.1564	18.7587	25.2385	7.5249	13.8926	31.809	13.51	3.55038	21.6828	22.5669	9.95535	32.0659	14.7878	29.0694	11.9641	27.9428	9.68732	6.89842	12.6134	47.4735	21.5757	33.5106	21.6931	21.2656	34.6955	25.7928	34.1719
BICD2	42.171	55.0698	61.2838	32.8204	37.493	42.1979	16.4951	36.6033	55.5983	42.8529	17.0134	56.4634	36.6817	29.5592	43.4654	35.2693	37.5373	14.1949	47.7085	21.2957	24.189	27.6466	42.6035	36.1244	43.1752	30.8142	33.5256	29.1419	28.6198	39.5714
BICDL1	1.36755	0.573974	0.846696	1.378	0.973382	0.804232	0.726735	1.7634	1.49247	0.483302	0.724259	4.27065	1.60023	0.931526	0.865372	2.90134	2.22276	0.953307	1.32112	1.01982	1.57611	1.47786	1.19155	0.741278	1.61155	1.43661	2.56133	0.195729	1.58414	1.66398
BID	12.8175	12.0073	11.983	11.7607	11.1162	9.32796	4.81663	4.9937	15.6375	8.8784	4.32747	8.60583	7.66041	7.14029	7.99318	7.68683	9.28112	3.89376	10.8429	6.3413	5.5396	6.85644	9.47676	10.161	9.51578	4.90792	3.4486	4.12761	7.01543	9.68501
BIK	11.8342	6.11715	9.25507	8.97117	7.05914	3.95591	5.87274	7.33152	7.98524	6.82373	5.8386	5.57587	11.5118	4.64846	7.98121	8.94468	10.1134	10.9826	7.46438	9.00557	13.9261	9.69253	7.16352	7.64699	5.94525	9.8931	8.72228	12.9171	14.2856	7.50283
BIN1	63.9611	43.4611	43.2629	37.0396	53.1612	53.47	42.5897	31.3828	48.0493	43.7714	37.7999	48.8769	48.5533	40.0291	40.2166	40.3877	40.1837	42.8016	59.8067	41.8715	55.1802	52.6793	38.242	51.5842	41.172	41.911	36.7455	42.3376	40.4717	45.953
BIN3	16.2275	10.6278	15.403	14.1588	13.8186	20.2647	12.9261	15.2802	45.9269	21.9029	25.8008	33.1829	20.3921	13.1514	25.1862	14.5924	20.6715	13.516	27.4768	35.9681	38.5228	26.5106	29.293	27.9472	21.8041	15.8665	16.893	17.4662	9.51249	32.1766
BIRC2	14.3542	26.8749	22.3144	13.1507	19.9127	17.1352	5.86314	10.7347	14.5989	5.34857	1.73524	8.20184	15.0757	8.77484	22.8807	10.6157	13.4088	6.90356	18.5149	5.62475	5.934	6.82866	24.295	15.667	15.0432	13.3499	9.91306	11.9581	16.266	18.7945
BIRC5	68.0921	52.6315	49.8749	68.2394	57.2153	61.5413	45.5377	39.4783	65.9247	55.9645	30.3816	15.774	12.9189	23.7447	36.9112	30.4142	40.2074	25.3434	15.1682	22.7182	21.4715	34.772	37.6745	20.9615	61.6673	11.5979	11.3129	6.75997	8.20678	6.24981
BIRC6	8.94392	13.9348	12.4764	5.47405	7.54466	8.1866	3.52934	6.89916	13.1837	5.18125	1.73363	7.63665	11.2803	5.25982	11.6318	6.61806	10.9736	5.35464	10.1034	5.4513	4.35462	6.77391	16.4584	7.86194	12.0761	15.1232	6.89731	12.874	8.4107	15.5591
BIRC6-AS1	1.28399	0.529105	0.433616	0.249075	1.03534	0.926705	1.59506	1.74166	4.22396	0.41252	0.556369	0.607532	2.27418	1.7423	1.79488	0.565042	2.81738	0.770864	0.877725	0.626734	2.69056	0	1.91784	2.08796	0.450174	3.75221	1.21082	2.55607	1.21692	3.32346
BIRC6-AS2	3.38672	8.19491	7.47567	4.05848	2.85399	3.4746	1.39173	2.62429	5.25234	2.44582	0.575128	2.65683	5.14324	1.74654	2.83027	3.13497	4.48748	2.25281	3.60429	2.91775	2.40416	3.99805	5.50765	3.23255	5.66704	7.44808	1.30469	10.0843	2.8144	8.57313
BIRC7	47.9445	14.8024	10.4767	35.4744	9.36238	2.7497	20.6892	18.7026	18.4162	11.0162	88.0845	55.7794	28.9977	105.162	24.2617	64.9077	93.9106	84.4992	8.85951	106.91	96.1428	70.7401	70.0608	31.2583	56.8169	37.4703	40.0333	5.35365	0	39.9871
BISPR	43.1745	37.8493	46.8462	52.5235	41.3407	44.0371	68.2988	54.1262	45.1704	55.97	67.4015	49.721	67.0983	54.3432	49.5823	68.0691	60.1175	91.9405	52.9306	85.9629	73.3842	64.084	56.6264	56.3723	45.7861	62.3702	52.2619	51.6377	59.6159	49.3599
BIVM	5.53282	10.8841	9.42029	4.10148	6.5681	6.65541	2.14789	4.77995	11.088	3.68214	1.52694	7.14315	7.62876	5.11369	10.604	4.8648	8.51399	3.32172	8.72099	3.55149	4.25454	3.80004	12.7048	8.12814	8.94576	8.03335	7.30806	5.18322	2.6219	8.81297
BLACE	0.220107	0.166286	0.272551	0.234836	0.108461	0.291242	0.300775	0	0	0.155575	0.262281	0.458241	9.85157	0.176004	0.626767	0.473547	0.321978	0.145359	0.568939	0.33766	0	0	1.47944	1.07378	1.0611	0.832401	0.570802	1.70114	2.2947	0.723108
BLCAP	28.7648	26.1679	28.0224	28.8539	28.1274	30.2411	29.9019	27.348	28.7734	25.4077	28.0511	27.9959	29.1705	25.6433	23.8805	24.2232	31.2711	31.8665	27.5294	28.7201	25.047	30.0139	25.114	23.3575	29.5372	37.5931	38.1951	34.7879	29.6375	27.6905
BLM	18.1537	39.6203	29.9722	14.634	19.4813	19.7504	2.20506	10.0322	37.5385	7.1285	0.640951	6.29903	14.4449	7.95703	16.3122	13.4528	31.5717	8.79174	8.15249	5.72453	6.04421	0	26.5129	10.4962	24.1154	8.77242	8.10786	1.03929	0	3.97597
BLMH	20.6396	34.39	27.7352	22.4071	29.3643	21.9028	15.7631	17.9236	21.4999	21.6815	9.86238	27.5695	23.425	18.5584	32.7888	22.0077	27.9598	16.3975	33.257	15.8908	15.5005	18.1119	27.6607	23.8894	29.3761	26.4096	22.2013	24.7871	20.7626	29.2298
BLOC1S1	41.0764	24.4236	23.7834	32.1587	24.083	16.23	14.8122	16.079	26.8382	25.4042	30.1386	20.3895	30.892	22.252	50.1984	12.7344	21.9764	32.3388	30.4763	24.8702	16.5474	33.7547	20.5224	36.4132	22.0941	21.6653	11.8976	20.0866	24.2866	24.9901
BLOC1S2	14.2361	15.5351	11.3323	14.3449	12.4712	9.4185	5.71254	6.3687	11.2143	10.7012	2.69268	21.7582	14.2191	9.27551	15.5074	9.17628	8.42913	6.34232	14.4961	7.3664	3.38562	6.59333	7.50986	14.3309	10.5668	7.15705	6.59257	9.75103	2.35582	9.52707
BLOC1S3	25.2047	21.3764	25.3423	24.7664	22.8772	29.443	39.8852	42.5833	40.3317	25.2906	34.6989	31.1697	30.1964	19.111	25.9317	32.6541	28.833	29.8435	29.5006	24.7588	40.6839	29.7241	29.133	34.1182	25.6258	33.0501	25.5131	26.7164	25.0597	28.1278
BLOC1S4	53.3953	37.4159	45.6116	47.226	34.3191	49.9683	59.2174	54.14	63.2067	82.373	52.9912	50.7487	42.541	49.6681	46.363	33.1311	39.3936	53.7624	52.5159	58.5257	48.1606	49.6742	35.8317	56.124	39.3948	40.3861	29.9015	43.0619	67.7681	42.7103
BLOC1S5-TXNDC5	7.50372	9.71811	7.96424	4.57478	4.75402	4.60981	2.19724	4.44294	6.37278	1.51536	0.425786	1.11586	9.17245	2.85723	7.78379	6.63049	11.3686	6.54831	5.28978	4.4195	3.08861	7.81939	7.80557	4.35791	6.71804	11.1483	5.90731	18.6409	11.1756	7.63028
BLOC1S6	14.308	20.7989	20.1219	7.86126	16.7748	12.4703	4.37086	8.33308	13.9369	6.92375	2.29142	11.059	15.1133	10.4591	19.2248	12.1964	16.8569	4.56421	17.5557	4.51257	4.01555	6.66631	17.4255	11.8889	16.1082	10.5844	8.33193	11.3305	7.44343	16.294
BLVRA	42.7634	45.2962	49.6771	43.1165	39.6826	39.0838	19.077	16.3232	42.0864	40.0934	21.0133	63.789	58.0355	45.9848	51.8888	35.9633	41.7036	26.009	36.8109	37.4789	26.2516	35.017	37.5342	47.0766	45.1982	32.0945	17.0539	26.8796	29.8749	33.3118
BLVRB	223.918	189.248	174.666	239.413	161.437	117.564	150.21	107.597	154.258	189.584	256.454	703.252	182.978	148.603	209.63	212.922	123.314	202.914	168.038	211.523	142.696	164.21	147.376	221.395	184.26	180.91	112.566	175.528	194.744	146.864
BLZF1	5.3599	11.6309	7.62547	2.25093	5.95668	3.09338	0.935012	1.22892	2.18128	1.4509	0.63416	1.95872	6.03501	2.82689	8.93025	2.69886	4.92122	2.03344	4.26084	1.46517	1.05146	1.10915	5.02495	6.07336	5.05786	5.12143	3.06831	4.11312	2.37783	6.11931
BMF	55.0919	25.2885	24.7544	22.321	53.1951	25.0372	44.3438	50.408	36.5794	26.2228	42.0295	5.03307	31.2618	13.8789	39.7952	39.1339	37.1325	40.0365	29.3219	38.7628	57.7607	27.5824	38.9916	15.9141	18.0645	45.8891	31.2867	53.2985	60.3436	43.8859
BMP1	77.555	91.6614	103.431	100.099	86.5488	96.2598	139.449	139.336	116.01	95.7763	98.8653	42.2028	99.4779	48.9289	72.3768	82.5219	107.65	103.601	86.0291	93.824	135.42	81.61	83.5952	66.723	67.8375	124.415	111.635	93.8485	118.478	98.7274
BMP2K	10.5568	19.8274	21.6654	8.79521	12.8911	14.7477	5.40249	9.13444	14.8284	7.1347	1.87107	11.7334	9.8775	7.62315	11.9765	7.84978	10.49	6.49955	10.2785	4.96816	4.65344	4.29518	18.2811	10.5327	13.5443	14.2755	9.98003	13.7068	8.33114	16.0743
BMP4	47.8698	20.4052	10.0037	9.32697	16.2803	8.05719	12.0282	4.09805	8.10339	5.79544	7.5194	4.64412	11.1747	3.53534	11.2277	10.8631	9.21615	8.67973	4.44847	4.92501	10.4921	8.20923	9.18529	3.08824	3.83651	8.37911	6.72298	10.8724	11.9423	7.13039
BMP8A	3.5695	5.47896	4.27968	2.29711	3.7412	2.62395	0.61939	2.63013	6.61953	1.64194	1.98044	1.35652	3.16246	0.966526	3.19451	0.883759	3.35671	1.87088	3.64801	2.43372	2.80788	2.20424	3.93524	3.08653	2.8953	2.6784	2.57132	0.875796	1.77207	3.16435
BMPER	0.89061	2.69135	2.20563	1.90042	0	0	0	0	0	0	0.707506	0	3.28276	1.89909	2.02885	0.958048	1.30281	37.0542	0.837119	6.14817	0	0	0	5.79305	0	3.36811	0.577404	0	0	1.95059
BMPR1A	7.7937	15.9186	12.3856	6.66303	10.8834	7.86035	5.09953	8.96472	12.2313	5.49076	1.31087	5.2324	14.357	6.36063	13.7929	7.76939	11.0294	6.33732	11.9667	5.70543	4.44727	4.81474	14.1817	11.3733	11.8223	12.3609	6.27079	15.7619	11.3806	15.1513
BMPR1B	2.97689	11.2449	7.37237	13.4984	2.20036	2.95423	2.03395	6.16913	0	3.15616	0.591214	3.09879	9.79706	5.15754	0.423843	1.20086	4.35466	26.5402	2.44833	4.56676	1.71544	7.23828	0	1.81532	0	2.11088	0	0	0	11.4098
BMPR2	12.6559	20.7962	15.8533	6.4837	10.4704	7.54708	4.37373	6.99058	13.9266	5.91745	3.88933	11.7217	18.0751	7.67646	25.7915	16.0599	26.8614	5.88454	12.9082	7.77354	8.6966	9.31515	35.0055	14.7834	29.0248	19.6031	15.1247	18.3913	10.304	19.9646
BMS1	4.7353	12.4086	9.94256	2.66032	4.03552	2.54259	1.00031	1.36531	2.24689	1.45521	0.581526	3.97671	10.5038	3.74379	11.4907	9.42486	9.3028	2.80995	7.32138	2.36879	1.95098	3.00361	11.6686	10.6762	12.594	7.07235	5.70991	6.15855	4.41205	7.6656
BMS1P1	1.0601	0.992825	1.22589	0.579539	0.59577	0.533259	0.155636	0.493845	1.06887	0.452052	0.173997	0.528954	2.22362	0.770621	3.44279	0.984862	1.48025	0.590158	1.40405	0.641769	0.747198	0.852105	2.15267	1.96607	2.09489	1.39158	0.971288	2.18936	0.822043	1.76533
BMS1P20	4.22153	6.61675	4.7502	4.09287	5.26529	5.95672	1.34044	3.83335	7.6246	2.82289	1.04365	3.28213	3.2283	2.8574	4.8583	2.48729	4.76604	3.28534	6.70111	2.29083	5.18836	2.38514	6.09622	4.84241	5.32003	3.56066	3.11169	2.54969	2.9219	7.84557
BMT2	4.58907	5.22416	4.12565	3.21939	4.89439	2.74496	2.5771	2.70974	4.02973	1.91063	0.449456	2.87929	5.26323	4.02142	5.72828	4.32794	5.24166	2.32487	5.90883	3.0619	2.17354	2.44565	4.97656	4.14015	4.72767	5.1114	2.52689	6.802	5.24305	5.78268
BMX	7.92918	11.1364	11.9271	3.88923	5.66416	9.78764	2.69061	6.48457	13.7551	3.34763	0.591851	5.95499	13.9548	4.69502	13.7746	12.1217	15.5107	4.62143	8.59089	4.75537	4.20123	5.95214	29.1716	8.35082	16.0084	15.4964	8.00428	21.4557	17.1987	16.7252
BNC2	6.66166	19.9538	14.1877	7.45135	9.81901	8.4398	4.01765	8.21027	8.4832	8.27105	2.23477	11.9574	14.1495	6.75359	16.4606	10.3971	15.9532	3.67045	13.2209	4.91119	4.22156	7.41013	21.0312	9.71301	14.315	16.1243	14.4386	13.5132	9.52142	19.1576
BNIP1	11.5561	10.3673	9.61421	6.54999	9.60935	7.64543	5.42826	4.49028	6.9074	6.38126	6.74173	8.0822	11.5045	7.89299	14.3966	6.02132	8.98053	5.48526	11.3712	6.16321	8.74026	5.26848	6.87737	10.7172	10.0974	6.82857	5.502	10.2338	6.58857	8.30478
BNIP2	12.0271	20.3911	19.655	11.7875	23.2237	17.0244	5.92423	12.2882	14.6038	9.34114	1.99976	20.0168	16.385	16.7742	24.531	15.1192	19.4859	7.01915	24.9756	6.16802	5.07712	7.14093	21.5677	18.8187	24.8102	12.9577	16.3203	10.9887	14.9444	25.2694
BNIP3	19.269	22.1555	21.9979	15.6444	17.9711	15.2979	8.73415	10.0512	18.2217	11.859	4.74155	23.9229	20.2185	18.8905	21.7872	17.7452	15.8123	11.0493	21.734	12.1665	11.2122	10.5132	20.3926	19.9086	16.1315	14.3077	13.0105	16.7691	7.3495	17.3441
[truncated: 15,321 more rows]
