# Supplementary material for: A genome-wide genetic screen uncovers determinants of human pigmentation
Source: Science. Author manuscript; Available in PMC 2024 Feb 28. (PMC10901463; doi:10.1126/science.ade6289)
Supplement: Table S5 [file NIHMS1964433-supplement-Table_S5.xlsx]

## Sheet: correlation RNA-seq and melanin
Screen_hit	Spearman_correlation_coefficient	p_value	q_value
AP3D1	0.900334	1.25908e-11	1.9908e-09
CHD8	0.885651	7.85324e-11	6.2015e-09
SAFB	0.860734	1.05703e-09	5.58267e-08
SMG7	0.850501	2.66951e-09	1.05465e-07
VPS39	0.838487	7.28462e-09	2.10591e-07
NCOR1	0.835818	9.00553e-09	2.10591e-07
BNC2	0.835373	9.32612e-09	2.10591e-07
AP3B1	0.830923	1.31583e-08	2.47533e-07
EMSY	0.830033	1.40794e-08	2.47533e-07
VPS41	0.827364	1.72083e-08	2.7176e-07
KIAA0196	0.823359	2.31066e-08	3.318e-07
CCDC93	0.81624	3.8336e-08	5.04283e-07
EP300	0.794883	1.55103e-07	1.88385e-06
SPTLC2	0.792214	1.82605e-07	2.06529e-06
TAOK1	0.789989	2.0884e-07	2.11325e-06
DNAJC13	0.789544	2.14482e-07	2.11325e-06
ASCC2	0.786874	2.51351e-07	2.33282e-06
CDK12	0.785095	2.79043e-07	2.44484e-06
CANX	0.784205	2.93906e-07	2.44484e-06
RB1	0.78198	3.34267e-07	2.6386e-06
ARL8B	0.7802	3.70119e-07	2.78381e-06
FIG4	0.775306	4.87486e-07	3.43478e-06
AP1G1	0.774861	4.99678e-07	3.43478e-06
VPS35	0.771746	5.93088e-07	3.90392e-06
SEC31A	0.769522	6.69236e-07	4.22808e-06
RAB27A	0.767297	7.54165e-07	4.582e-06
RAB7A	0.758843	1.1738e-06	6.84667e-06
ASCC3	0.749944	1.83508e-06	1.02428e-05
DGKD	0.749499	1.87563e-06	1.02428e-05
CREBBP	0.74772	2.0461e-06	1.07967e-05
PPP4R3A	0.743715	2.48207e-06	1.264e-05
RPRD2	0.738376	3.19393e-06	1.57506e-05
HPS3	0.717909	7.96402e-06	3.81115e-05
HPS4	0.714349	9.26135e-06	4.14311e-05
VPS54	0.714349	9.26135e-06	4.14311e-05
TBC1D5	0.713904	9.43624e-06	4.14311e-05
DYRK1A	0.70634	1.29021e-05	5.50865e-05
DHX29	0.702781	1.48989e-05	6.19526e-05
BLOC1S6	0.700556	1.6284e-05	6.60359e-05
INTS8	0.699221	1.71696e-05	6.7439e-05
LZIC	0.698776	1.74743e-05	6.7439e-05
FIP1L1	0.696552	1.90718e-05	7.18524e-05
ANKRD27	0.689878	2.46822e-05	9.07581e-05
DSCR3	0.688543	2.59677e-05	9.33636e-05
C16orf62	0.683648	3.1211e-05	0.000109547
MTMR6	0.67386	4.46297e-05	0.000153191
VPS26A	0.668966	5.31072e-05	0.000177421
SNX13	0.668521	5.39451e-05	0.000177421
COMMD10	0.667631	5.56563e-05	0.000179604
SCAF4	0.657842	7.79458e-05	0.000241337
WDFY1	0.657842	7.79458e-05	0.000241337
HPS5	0.641379	0.00013378	0.00039143
NF2	0.640044	0.000139578	0.00040097
DTNBP1	0.634705	0.000165066	0.000465722
ACTR2	0.633815	0.000169694	0.00047038
LYST	0.628921	0.000197268	0.000537385
MTMR9	0.627586	0.000205447	0.00055018
COMMD3	0.623137	0.000234923	0.000618631
SPCS3	0.620467	0.000254354	0.000658819
KLF6	0.619577	0.00026114	0.000665486
CCNK	0.617353	0.000278811	0.000688315
FRYL	0.617353	0.000278811	0.000688315
CTDSPL2	0.614238	0.000305325	0.000742175
KIAA1033	0.613348	0.000313299	0.000750019
ZBTB1	0.612458	0.000321456	0.000755194
OCA2	0.612013	0.000325605	0.000755194
WDR91	0.611568	0.0003298	0.000755194
TYR	0.609789	0.000347065	0.000783375
TBL1XR1	0.608454	0.000360532	0.000802311
RAB14	0.605784	0.000388858	0.000853327
TRAPPC13	0.603115	0.000419129	0.000907156
ALKBH8	0.599555	0.000462713	0.000987955
SLC24A5	0.583092	0.000720504	0.00151786
QKI	0.580868	0.000763569	0.00158742
HSPA13	0.575973	0.000866335	0.00177767
BLOC1S5.TXNDC5	0.569744	0.0010145	0.00205502
SAR1A	0.5604	0.00127823	0.00255646
ATP6V0A2	0.549722	0.00165107	0.00326087
TMED10	0.539933	0.00207246	0.00403409
DEK	0.535039	0.00231604	0.00440884
RAB9A	0.523915	0.00296342	0.00555088
RAB21	0.523471	0.00299227	0.00555088
ACTR3	0.523026	0.00302137	0.00555088
HSPA5	0.518131	0.0033578	0.00609807
TMEM30A	0.503893	0.00452573	0.00812573
TMED2	0.500779	0.00482305	0.00856226
CUL5	0.499444	0.00495549	0.00869964
SLC31A1	0.476752	0.0077302	0.0133881
COMMD2	0.476307	0.00779561	0.0133881
C9orf91	0.45584	0.0113553	0.0190865
HDAC4	0.453615	0.0118135	0.0196477
SIAH1	0.448721	0.0128763	0.0211922
INTS6	0.446051	0.0134889	0.0219716
HNRNPA2B1	0.444271	0.0139107	0.0224274
PDCD10	0.442937	0.0142342	0.0227172
CCZ1B	0.433148	0.0168034	0.0265494
SPTSSA	0.430033	0.0176974	0.027685
COMMD8	0.423359	0.019746	0.0305869
BACE2	0.394883	0.030804	0.0450651
CCDC53	0.394883	0.030804	0.0450651
SPAG16	0.392214	0.0320573	0.0464684
SLC17A5	0.388654	0.0337922	0.0481006
CD72	0.387319	0.0344621	0.0481859
SELT	0.387319	0.0344621	0.0481859
RBBP6	0.382425	0.0370104	0.0512951
SLC33A1	0.38109	0.0377311	0.0518392
TMEM9B	0.357508	0.0524286	0.070801
VPS29	0.321913	0.0827782	0.108091
BLOC1S2	0.309455	0.0960993	0.124457
HNRNPR	0.29436	0.114341	0.146478
KHDRBS1	0.293882	0.114957	0.146478
BAMBI	0.290768	0.119038	0.150464
C10orf11	0.286318	0.125052	0.156811
ZC3H4	0.23782	0.205694	0.249998
CFAP20	0.215573	0.252589	0.302341
SRSF5	0.212013	0.260696	0.309699
GPS2	0.19733	0.295922	0.346338
CMTR2	0.186652	0.323344	0.372908
SPCS2	0.170189	0.368578	0.41896
SRSF3	0.161735	0.393182	0.443734
F8A3	0.15078	0.426425	0.477838
DCT	0.126585	0.505051	0.561958
TRNAU1AP	0.12525	0.509589	0.563042
DEGS1	0.120801	0.524858	0.575886
SLC24A4	0.107008	0.573557	0.61231
IRF2BP2	0.0843159	0.657777	0.697509
SLAIN1	0.0776764	0.683281	0.715096
WDR81	0.0776418	0.683414	0.715096
MSMO1	0.069188	0.716387	0.744666
B4GALT1	0.0482759	0.800013	0.820793
BLOC1S3	0.0309232	0.871136	0.887997
KIRREL	0.0211346	0.911733	0.923422
GPR143	0.0135706	0.943259	0.949267
RAB32	0.00556174	0.97673	0.97673
HDAC3	-0.054505	0.774829	0.800151
AMBRA1	-0.112792	0.55289	0.594263
MNT	-0.115907	0.541907	0.586447
GLTSCR1	-0.117241	0.537231	0.585397
CDKN2A	-0.177308	0.34858	0.399099
CCDC22	-0.190656	0.312883	0.363497
VPS18	-0.206674	0.273173	0.3221
USF2	-0.226696	0.228332	0.275393
SLC45A2	-0.255617	0.17277	0.211609
ARPC4	-0.270745	0.147866	0.182523
SLC26A6	-0.27475	0.141732	0.176328
SLC12A9	-0.328142	0.0766723	0.100952
CLN3	-0.344605	0.0622009	0.0825861
PSENEN	-0.346385	0.0607742	0.0813756
AP1M1	-0.371746	0.0430973	0.0587015
GANAB	-0.389544	0.0333515	0.0479049
SHISA4	-0.399333	0.0288038	0.0429339
COMMD4	-0.408676	0.0249464	0.0375384
CSK	-0.410011	0.0244316	0.0371172
F8A1	-0.417575	0.0216761	0.0332507
ZNF428	-0.474082	0.00812977	0.0138119
COMMD5	-0.539488	0.00209364	0.00403409
HPS6	-0.641824	0.000131895	0.00039143
SIRT6	-0.646719	0.000112671	0.000342346
