# Supplementary material for: A genome-wide genetic screen uncovers determinants of human pigmentation
Source: Science. Author manuscript; Available in PMC 2024 Feb 28. (PMC10901463; doi:10.1126/science.ade6289)
Supplement: Table S6 [file NIHMS1964433-supplement-Table_S6.xlsx]

## Sheet: Contingency table Fisher's test
Screen hit geneset	GWAS hit geneset	YES Screen hit, YES GWAS gene	YES Screen hit, NOT GWAS gene	NOT Screen hit, YES GWAS gene	NOT Screen hit, NOT GWAS gene	Fisher's odds ratio	Fisher's p-value (two-sided)
Screen_hits_Castle	GWAS.Catalog.Hit	7	138	91	20294	11.307	6.13e-06
Screen_hits_Castle	UKB.GWAS.Hit.5e8.100kb	10	135	266	20119	5.60143	2.745e-05
Screen_hits_Castle	UKB.GWAS.Hit.1e6.100kb	10	135	339	20046	4.37938	0.0001921
Screen_hits_Castle	UKB.GWAS.Hit.1e4.100kb	17	128	823	19562	3.15651	9.315e-05
Screen_hits_Castle	Tishkoff.top1000.closest	8	155	322	20044	3.19	0.005135
Screen_hits_Castle	Tishkoff.top1000.50kb	11	153	568	19798	2.50597	0.006941
GWAS hit geneset legend
GWAS.Catalog.Hit	Listed in GWAS Catalog for pigmentation/skin color
UKB.GWAS.Hit.5e8.100kb	Within 100kb of UKBB skin color GWAS hit p < 5e-08
UKB.GWAS.Hit.1e6.100kb	Within 100kb of UKBB skin color GWAS hit p < 1e-06
UKB.GWAS.Hit.1e4.100kb	Within 100kb of UKBB skin color GWAS hit p < 1e-04
Tishkoff.top1000.closest	Closest gene to one of top 1000 pigmentation-associated SNPs in Africans
Tishkoff.top1000.50kb	Within 50kb of one of top 1000 pigmentation-associated SNPs in Africans

## Sheet: Gene-GWAS hit assignment
GeneID	Symbol	Listed in GWAS Catalog for pigmentation/skin color	CRISPR Screen hit by CASTLE analysis	Within 100kb of UKBB skin color GWAS hit p < 5e-08	Within 100kb of UKBB skin color GWAS hit p < 1e-06	Within 100kb of UKBB skin color GWAS hit p < 1e-04	Closest gene to one of top 1000 pigmentation-associated SNPs in Africans	Within 50kb of one of top 1000 pigmentation-associated SNPs in Africans
ENSG00000104044	OCA2	TRUE	TRUE	TRUE	TRUE	TRUE	TRUE	TRUE
ENSG00000173068	BNC2	TRUE	TRUE	TRUE	TRUE	TRUE	TRUE	TRUE
ENSG00000188467	SLC24A5	TRUE	TRUE	FALSE	FALSE	FALSE	TRUE	TRUE
ENSG00000185344	ATP6V0A2	FALSE	TRUE	FALSE	FALSE	FALSE	TRUE	TRUE
ENSG00000138246	DNAJC13	FALSE	TRUE	FALSE	FALSE	FALSE	TRUE	TRUE
ENSG00000156304	SCAF4	FALSE	TRUE	FALSE	FALSE	FALSE	TRUE	TRUE
ENSG00000145781	COMMD10	FALSE	TRUE	FALSE	FALSE	FALSE	TRUE	TRUE
ENSG00000068024	HDAC4	FALSE	TRUE	FALSE	FALSE	FALSE	TRUE	TRUE
ENSG00000077498	TYR	TRUE	TRUE	TRUE	TRUE	TRUE	FALSE	FALSE
ENSG00000080166	DCT	TRUE	TRUE	TRUE	TRUE	TRUE	FALSE	FALSE
ENSG00000164175	SLC45A2	TRUE	TRUE	TRUE	TRUE	TRUE	FALSE	FALSE
ENSG00000140090	SLC24A4	TRUE	TRUE	TRUE	TRUE	TRUE	FALSE	FALSE
ENSG00000141027	NCOR1	FALSE	TRUE	FALSE	FALSE	FALSE	FALSE	TRUE
ENSG00000105698	USF2	FALSE	TRUE	FALSE	FALSE	FALSE	FALSE	TRUE
ENSG00000102786	INTS6	FALSE	TRUE	FALSE	FALSE	FALSE	FALSE	TRUE
ENSG00000166747	AP1G1	FALSE	TRUE	TRUE	TRUE	TRUE	FALSE	FALSE
ENSG00000110756	HPS5	FALSE	TRUE	TRUE	TRUE	TRUE	FALSE	FALSE
ENSG00000146828	SLC12A9	FALSE	TRUE	TRUE	TRUE	TRUE	FALSE	FALSE
ENSG00000170348	TMED10	FALSE	TRUE	FALSE	FALSE	TRUE	FALSE	FALSE
ENSG00000182240	BACE2	FALSE	TRUE	FALSE	FALSE	TRUE	FALSE	FALSE
ENSG00000196072	BLOC1S2	FALSE	TRUE	FALSE	FALSE	TRUE	FALSE	FALSE
ENSG00000250151	ARPC4-TTLL3	FALSE	TRUE	FALSE	FALSE	TRUE	FALSE	FALSE
ENSG00000100596	SPTLC2	FALSE	TRUE	FALSE	FALSE	TRUE	FALSE	FALSE
ENSG00000241553	ARPC4	FALSE	TRUE	FALSE	FALSE	TRUE	FALSE	FALSE
ENSG00000118363	SPCS2	FALSE	TRUE	FALSE	FALSE	TRUE	FALSE	FALSE
ENSG00000139737	SLAIN1	FALSE	TRUE	TRUE	TRUE	TRUE	FALSE	FALSE
ENSG00000101997	CCDC22	FALSE	TRUE	FALSE	FALSE	FALSE	FALSE	FALSE
ENSG00000177565	TBL1XR1	FALSE	TRUE	FALSE	FALSE	FALSE	FALSE	FALSE
ENSG00000162441	LZIC	FALSE	TRUE	FALSE	FALSE	FALSE	FALSE	FALSE
ENSG00000075539	FRYL	FALSE	TRUE	FALSE	FALSE	FALSE	FALSE	FALSE
ENSG00000136051	KIAA1033	FALSE	TRUE	FALSE	FALSE	FALSE	FALSE	FALSE
ENSG00000100099	HPS4	FALSE	TRUE	FALSE	FALSE	FALSE	FALSE	FALSE
ENSG00000065000	AP3D1	FALSE	TRUE	FALSE	FALSE	FALSE	FALSE	FALSE
ENSG00000067248	DHX29	FALSE	TRUE	FALSE	FALSE	FALSE	FALSE	FALSE
ENSG00000138674	SEC31A	FALSE	TRUE	FALSE	FALSE	FALSE	FALSE	FALSE
ENSG00000114744	COMMD2	FALSE	TRUE	FALSE	FALSE	FALSE	FALSE	FALSE
ENSG00000105186	ANKRD27	FALSE	TRUE	FALSE	FALSE	FALSE	FALSE	FALSE
ENSG00000196470	SIAH1	FALSE	TRUE	FALSE	FALSE	FALSE	FALSE	FALSE
ENSG00000186575	NF2	FALSE	TRUE	FALSE	FALSE	FALSE	FALSE	FALSE
ENSG00000118508	RAB32	FALSE	TRUE	FALSE	FALSE	FALSE	FALSE	FALSE
ENSG00000171720	HDAC3	FALSE	TRUE	FALSE	FALSE	FALSE	FALSE	FALSE
ENSG00000112531	QKI	FALSE	TRUE	FALSE	FALSE	FALSE	FALSE	FALSE
ENSG00000124795	DEK	FALSE	TRUE	FALSE	FALSE	FALSE	FALSE	FALSE
ENSG00000072958	AP1M1	FALSE	TRUE	FALSE	FALSE	FALSE	FALSE	FALSE
ENSG00000112249	ASCC3	FALSE	TRUE	FALSE	FALSE	FALSE	FALSE	FALSE
ENSG00000067082	KLF6	FALSE	TRUE	FALSE	FALSE	FALSE	FALSE	FALSE
ENSG00000138071	ACTR2	FALSE	TRUE	FALSE	FALSE	FALSE	FALSE	FALSE
ENSG00000143669	LYST	FALSE	TRUE	FALSE	FALSE	FALSE	FALSE	FALSE
ENSG00000163125	RPRD2	FALSE	TRUE	FALSE	FALSE	FALSE	FALSE	FALSE
ENSG00000125944	HNRNPR	FALSE	TRUE	FALSE	FALSE	FALSE	FALSE	FALSE
ENSG00000166189	HPS6	FALSE	TRUE	FALSE	FALSE	FALSE	FALSE	FALSE
ENSG00000100650	SRSF5	FALSE	TRUE	FALSE	FALSE	FALSE	FALSE	FALSE
ENSG00000079332	SAR1A	FALSE	TRUE	FALSE	FALSE	FALSE	FALSE	FALSE
ENSG00000111237	VPS29	FALSE	TRUE	FALSE	FALSE	FALSE	FALSE	FALSE
ENSG00000163755	HPS3	FALSE	TRUE	FALSE	FALSE	FALSE	FALSE	FALSE
ENSG00000110497	AMBRA1	FALSE	TRUE	FALSE	FALSE	FALSE	FALSE	FALSE
ENSG00000269897	COMMD3-BMI1	FALSE	TRUE	FALSE	FALSE	FALSE	FALSE	FALSE
ENSG00000147889	CDKN2A	FALSE	TRUE	FALSE	FALSE	FALSE	FALSE	FALSE
ENSG00000157540	DYRK1A	FALSE	TRUE	FALSE	FALSE	FALSE	FALSE	FALSE
ENSG00000075785	RAB7A	FALSE	TRUE	FALSE	FALSE	FALSE	FALSE	FALSE
ENSG00000086598	TMED2	FALSE	TRUE	FALSE	FALSE	FALSE	FALSE	FALSE
ENSG00000136868	SLC31A1	FALSE	TRUE	FALSE	FALSE	FALSE	FALSE	FALSE
ENSG00000170619	COMMD5	FALSE	TRUE	FALSE	FALSE	FALSE	FALSE	FALSE
ENSG00000089597	GANAB	FALSE	TRUE	FALSE	FALSE	FALSE	FALSE	FALSE
ENSG00000169359	SLC33A1	FALSE	TRUE	FALSE	FALSE	FALSE	FALSE	FALSE
ENSG00000189114	BLOC1S3	FALSE	TRUE	FALSE	FALSE	FALSE	FALSE	FALSE
ENSG00000169019	COMMD8	FALSE	TRUE	FALSE	FALSE	FALSE	FALSE	FALSE
ENSG00000069329	VPS35	FALSE	TRUE	FALSE	FALSE	FALSE	FALSE	FALSE
ENSG00000069974	RAB27A	FALSE	TRUE	FALSE	FALSE	FALSE	FALSE	FALSE
ENSG00000164961	KIAA0196	FALSE	TRUE	FALSE	FALSE	FALSE	FALSE	FALSE
ENSG00000080371	RAB21	FALSE	TRUE	FALSE	FALSE	FALSE	FALSE	FALSE
ENSG00000121774	KHDRBS1	FALSE	TRUE	FALSE	FALSE	FALSE	FALSE	FALSE
ENSG00000107521	HPS1	FALSE	TRUE	FALSE	FALSE	FALSE	FALSE	FALSE
ENSG00000119396	RAB14	FALSE	TRUE	FALSE	FALSE	FALSE	FALSE	FALSE
ENSG00000152128	TMEM163	FALSE	TRUE	FALSE	FALSE	FALSE	FALSE	FALSE
ENSG00000137770	CTDSPL2	FALSE	TRUE	FALSE	FALSE	FALSE	FALSE	FALSE
ENSG00000103544	C16ORF62	FALSE	TRUE	FALSE	FALSE	FALSE	FALSE	FALSE
ENSG00000114209	PDCD10	FALSE	TRUE	FALSE	FALSE	FALSE	FALSE	FALSE
ENSG00000148655	C10ORF11	FALSE	TRUE	FALSE	FALSE	FALSE	FALSE	FALSE
ENSG00000052802	MSMO1	FALSE	TRUE	FALSE	FALSE	FALSE	FALSE	FALSE
ENSG00000005339	CREBBP	FALSE	TRUE	FALSE	FALSE	FALSE	FALSE	FALSE
ENSG00000139505	MTMR6	FALSE	TRUE	FALSE	FALSE	FALSE	FALSE	FALSE
ENSG00000105875	WDR91	FALSE	TRUE	FALSE	FALSE	FALSE	FALSE	FALSE
ENSG00000122566	HNRNPA2B1	FALSE	TRUE	FALSE	FALSE	FALSE	FALSE	FALSE
ENSG00000100393	EP300	FALSE	TRUE	FALSE	FALSE	FALSE	FALSE	FALSE
ENSG00000122257	RBBP6	FALSE	TRUE	FALSE	FALSE	FALSE	FALSE	FALSE
ENSG00000119899	SLC17A5	FALSE	TRUE	FALSE	FALSE	FALSE	FALSE	FALSE
ENSG00000166266	CUL5	FALSE	TRUE	FALSE	FALSE	FALSE	FALSE	FALSE
ENSG00000167716	WDR81	FALSE	TRUE	FALSE	FALSE	FALSE	FALSE	FALSE
ENSG00000115091	ACTR3	FALSE	TRUE	FALSE	FALSE	FALSE	FALSE	FALSE
ENSG00000100888	CHD8	FALSE	TRUE	FALSE	FALSE	FALSE	FALSE	FALSE
ENSG00000070761	C16ORF80	FALSE	TRUE	FALSE	FALSE	FALSE	FALSE	FALSE
ENSG00000047579	DTNBP1	FALSE	TRUE	FALSE	FALSE	FALSE	FALSE	FALSE
ENSG00000180917	CMTR2	FALSE	TRUE	FALSE	FALSE	FALSE	FALSE	FALSE
ENSG00000104643	MTMR9	FALSE	TRUE	FALSE	FALSE	FALSE	FALSE	FALSE
ENSG00000071189	SNX13	FALSE	TRUE	FALSE	FALSE	FALSE	FALSE	FALSE
ENSG00000188223	AC002398.9	FALSE	TRUE	FALSE	FALSE	FALSE	FALSE	FALSE
ENSG00000070444	MNT	FALSE	TRUE	FALSE	FALSE	FALSE	FALSE	FALSE
ENSG00000111229	ARPC3	FALSE	TRUE	FALSE	FALSE	FALSE	FALSE	FALSE
ENSG00000160633	SAFB	FALSE	TRUE	FALSE	FALSE	FALSE	FALSE	FALSE
ENSG00000198843	SELT	FALSE	TRUE	FALSE	FALSE	FALSE	FALSE	FALSE
ENSG00000143753	DEGS1	FALSE	TRUE	FALSE	FALSE	FALSE	FALSE	FALSE
ENSG00000157538	DSCR3	FALSE	TRUE	FALSE	FALSE	FALSE	FALSE	FALSE
ENSG00000100325	ASCC2	FALSE	TRUE	FALSE	FALSE	FALSE	FALSE	FALSE
ENSG00000180098	TRNAU1AP	FALSE	TRUE	FALSE	FALSE	FALSE	FALSE	FALSE
ENSG00000123595	RAB9A	FALSE	TRUE	FALSE	FALSE	FALSE	FALSE	FALSE
ENSG00000131374	TBC1D5	FALSE	TRUE	FALSE	FALSE	FALSE	FALSE	FALSE
ENSG00000175348	TMEM9B	FALSE	TRUE	FALSE	FALSE	FALSE	FALSE	FALSE
ENSG00000101850	GPR143	FALSE	TRUE	FALSE	FALSE	FALSE	FALSE	FALSE
ENSG00000155304	HSPA13	FALSE	TRUE	FALSE	FALSE	FALSE	FALSE	FALSE
ENSG00000113597	TRAPPC13	FALSE	TRUE	FALSE	FALSE	FALSE	FALSE	FALSE
ENSG00000086062	B4GALT1	FALSE	TRUE	FALSE	FALSE	FALSE	FALSE	FALSE
ENSG00000104164	BLOC1S6	FALSE	TRUE	FALSE	FALSE	FALSE	FALSE	FALSE
ENSG00000225697	SLC26A6	FALSE	TRUE	FALSE	FALSE	FALSE	FALSE	FALSE
ENSG00000132522	GPS2	FALSE	TRUE	FALSE	FALSE	FALSE	FALSE	FALSE
ENSG00000164941	INTS8	FALSE	TRUE	FALSE	FALSE	FALSE	FALSE	FALSE
ENSG00000044574	HSPA5	FALSE	TRUE	FALSE	FALSE	FALSE	FALSE	FALSE
ENSG00000259040	BLOC1S5-TXNDC5	FALSE	TRUE	FALSE	FALSE	FALSE	FALSE	FALSE
ENSG00000129128	SPCS3	FALSE	TRUE	FALSE	FALSE	FALSE	FALSE	FALSE
ENSG00000139687	RB1	FALSE	TRUE	FALSE	FALSE	FALSE	FALSE	FALSE
ENSG00000134108	ARL8B	FALSE	TRUE	FALSE	FALSE	FALSE	FALSE	FALSE
ENSG00000168264	IRF2BP2	FALSE	TRUE	FALSE	FALSE	FALSE	FALSE	FALSE
ENSG00000006715	VPS41	FALSE	TRUE	FALSE	FALSE	FALSE	FALSE	FALSE
ENSG00000103653	CSK	FALSE	TRUE	FALSE	FALSE	FALSE	FALSE	FALSE
ENSG00000160551	TAOK1	FALSE	TRUE	FALSE	FALSE	FALSE	FALSE	FALSE
ENSG00000145216	FIP1L1	FALSE	TRUE	FALSE	FALSE	FALSE	FALSE	FALSE
ENSG00000188428	BLOC1S5	FALSE	TRUE	FALSE	FALSE	FALSE	FALSE	FALSE
ENSG00000090061	CCNK	FALSE	TRUE	FALSE	FALSE	FALSE	FALSE	FALSE
ENSG00000140365	COMMD4	FALSE	TRUE	FALSE	FALSE	FALSE	FALSE	FALSE
ENSG00000112081	SRSF3	FALSE	TRUE	FALSE	FALSE	FALSE	FALSE	FALSE
ENSG00000127022	CANX	FALSE	TRUE	FALSE	FALSE	FALSE	FALSE	FALSE
ENSG00000130749	ZC3H4	FALSE	TRUE	FALSE	FALSE	FALSE	FALSE	FALSE
ENSG00000095739	BAMBI	FALSE	TRUE	FALSE	FALSE	FALSE	FALSE	FALSE
ENSG00000104142	VPS18	FALSE	TRUE	FALSE	FALSE	FALSE	FALSE	FALSE
ENSG00000183853	KIRREL	FALSE	TRUE	FALSE	FALSE	FALSE	FALSE	FALSE
ENSG00000137101	CD72	FALSE	TRUE	FALSE	FALSE	FALSE	FALSE	FALSE
ENSG00000085449	WDFY1	FALSE	TRUE	FALSE	FALSE	FALSE	FALSE	FALSE
ENSG00000063169	GLTSCR1	FALSE	TRUE	FALSE	FALSE	FALSE	FALSE	FALSE
ENSG00000132842	AP3B1	FALSE	TRUE	FALSE	FALSE	FALSE	FALSE	FALSE
ENSG00000125633	CCDC93	FALSE	TRUE	FALSE	FALSE	FALSE	FALSE	FALSE
ENSG00000003756	RBM5	FALSE	TRUE	FALSE	FALSE	FALSE	FALSE	FALSE
ENSG00000185990	F8A3	FALSE	TRUE	FALSE	FALSE	FALSE	FALSE	FALSE
ENSG00000112697	TMEM30A	FALSE	TRUE	FALSE	FALSE	FALSE	FALSE	FALSE
ENSG00000112367	FIG4	FALSE	TRUE	FALSE	FALSE	FALSE	FALSE	FALSE
ENSG00000188626	GOLGA8M	FALSE	TRUE	FALSE	FALSE	FALSE	FALSE	FALSE
ENSG00000198892	SHISA4	FALSE	TRUE	FALSE	FALSE	FALSE	FALSE	FALSE
ENSG00000126804	ZBTB1	FALSE	TRUE	FALSE	FALSE	FALSE	FALSE	FALSE
ENSG00000166887	VPS39	FALSE	TRUE	FALSE	FALSE	FALSE	FALSE	FALSE
ENSG00000157693	C9ORF91	FALSE	TRUE	FALSE	FALSE	FALSE	FALSE	FALSE
ENSG00000167258	CDK12	FALSE	TRUE	FALSE	FALSE	FALSE	FALSE	FALSE
ENSG00000197932	F8A1	FALSE	TRUE	FALSE	FALSE	FALSE	FALSE	FALSE
ENSG00000146574	CCZ1B	FALSE	TRUE	FALSE	FALSE	FALSE	FALSE	FALSE
ENSG00000120860	CCDC53	FALSE	TRUE	FALSE	FALSE	FALSE	FALSE	FALSE
ENSG00000077463	SIRT6	FALSE	TRUE	FALSE	FALSE	FALSE	FALSE	FALSE
ENSG00000158636	C11ORF30	FALSE	TRUE	FALSE	FALSE	FALSE	FALSE	FALSE
ENSG00000165389	SPTSSA	FALSE	TRUE	FALSE	FALSE	FALSE	FALSE	FALSE
ENSG00000122958	VPS26A	FALSE	TRUE	FALSE	FALSE	FALSE	FALSE	FALSE
ENSG00000100796	SMEK1	FALSE	TRUE	FALSE	FALSE	FALSE	FALSE	FALSE
ENSG00000215472	RPL17-C18ORF32	FALSE	TRUE	FALSE	FALSE	FALSE	FALSE	FALSE
ENSG00000261832	CLN3	FALSE	TRUE	FALSE	FALSE	FALSE	FALSE	FALSE
ENSG00000077044	DGKD	FALSE	TRUE	FALSE	FALSE	FALSE	FALSE	FALSE
ENSG00000116698	SMG7	FALSE	TRUE	FALSE	FALSE	FALSE	FALSE	FALSE
ENSG00000148444	COMMD3	FALSE	TRUE	FALSE	FALSE	FALSE	FALSE	FALSE
ENSG00000205155	PSENEN	FALSE	TRUE	FALSE	FALSE	FALSE	FALSE	FALSE
ENSG00000137760	ALKBH8	FALSE	TRUE	FALSE	FALSE	FALSE	FALSE	FALSE
ENSG00000131116	ZNF428	FALSE	TRUE	FALSE	FALSE	FALSE	FALSE	FALSE
ENSG00000144451	SPAG16	FALSE	TRUE	FALSE	FALSE	FALSE	FALSE	FALSE
ENSG00000214367	HAUS3	FALSE	TRUE	FALSE	FALSE	FALSE	FALSE	FALSE
ENSG00000143952	VPS54	FALSE	TRUE	FALSE	FALSE	FALSE	FALSE	FALSE
ENSG00000188603	CLN3	FALSE	TRUE	FALSE	FALSE	FALSE	FALSE	FALSE
ENSG00000162341	TPCN2	TRUE	FALSE	TRUE	TRUE	TRUE	TRUE	TRUE
ENSG00000128731	HERC2	TRUE	FALSE	TRUE	TRUE	TRUE	TRUE	TRUE
ENSG00000118473	SGIP1	TRUE	FALSE	TRUE	TRUE	TRUE	TRUE	TRUE
ENSG00000104043	ATP8B4	TRUE	FALSE	FALSE	FALSE	FALSE	TRUE	TRUE
ENSG00000087116	ADAMTS2	TRUE	FALSE	FALSE	FALSE	FALSE	TRUE	TRUE
ENSG00000104177	MYEF2	TRUE	FALSE	FALSE	FALSE	FALSE	TRUE	TRUE
ENSG00000107165	TYRP1	FALSE	FALSE	TRUE	TRUE	TRUE	TRUE	TRUE
ENSG00000049245	VAMP3	FALSE	FALSE	FALSE	FALSE	TRUE	TRUE	TRUE
ENSG00000065534	MYLK	FALSE	FALSE	FALSE	FALSE	TRUE	TRUE	TRUE
ENSG00000018236	CNTN1	FALSE	FALSE	TRUE	TRUE	TRUE	TRUE	TRUE
ENSG00000171735	CAMTA1	FALSE	FALSE	FALSE	FALSE	TRUE	TRUE	TRUE
ENSG00000182256	GABRG3	FALSE	FALSE	FALSE	TRUE	TRUE	TRUE	TRUE
ENSG00000147488	ST18	FALSE	FALSE	FALSE	FALSE	TRUE	TRUE	TRUE
ENSG00000163531	NFASC	FALSE	FALSE	TRUE	TRUE	TRUE	TRUE	TRUE
ENSG00000066427	ATXN3	FALSE	FALSE	FALSE	TRUE	TRUE	TRUE	TRUE
ENSG00000137872	SEMA6D	FALSE	FALSE	FALSE	FALSE	TRUE	TRUE	TRUE
ENSG00000182446	NPLOC4	FALSE	FALSE	TRUE	TRUE	TRUE	TRUE	TRUE
ENSG00000100815	TRIP11	FALSE	FALSE	FALSE	TRUE	TRUE	TRUE	TRUE
ENSG00000172349	IL16	FALSE	FALSE	TRUE	TRUE	TRUE	TRUE	TRUE
ENSG00000235568	NFAM1	FALSE	FALSE	FALSE	FALSE	TRUE	TRUE	TRUE
ENSG00000150275	PCDH15	FALSE	FALSE	FALSE	FALSE	TRUE	TRUE	TRUE
ENSG00000104497	SNX16	FALSE	FALSE	FALSE	FALSE	TRUE	TRUE	TRUE
ENSG00000111371	SLC38A1	FALSE	FALSE	FALSE	TRUE	TRUE	TRUE	TRUE
ENSG00000172345	STARD5	FALSE	FALSE	TRUE	TRUE	TRUE	TRUE	TRUE
ENSG00000140092	FBLN5	FALSE	FALSE	FALSE	TRUE	TRUE	TRUE	TRUE
ENSG00000175161	CADM2	FALSE	FALSE	TRUE	TRUE	TRUE	TRUE	TRUE
ENSG00000113448	PDE4D	FALSE	FALSE	FALSE	TRUE	TRUE	TRUE	TRUE
ENSG00000184012	TMPRSS2	FALSE	FALSE	FALSE	FALSE	TRUE	TRUE	TRUE
ENSG00000105220	GPI	FALSE	FALSE	FALSE	FALSE	FALSE	TRUE	TRUE
ENSG00000129932	DOHH	FALSE	FALSE	FALSE	FALSE	FALSE	TRUE	TRUE
ENSG00000167986	DDB1	FALSE	FALSE	FALSE	FALSE	FALSE	TRUE	TRUE
ENSG00000114127	XRN1	FALSE	FALSE	FALSE	FALSE	FALSE	TRUE	TRUE
ENSG00000162521	RBBP4	FALSE	FALSE	FALSE	FALSE	FALSE	TRUE	TRUE
ENSG00000128951	DUT	FALSE	FALSE	FALSE	FALSE	FALSE	TRUE	TRUE
ENSG00000175054	ATR	FALSE	FALSE	FALSE	FALSE	FALSE	TRUE	TRUE
ENSG00000155380	SLC16A1	FALSE	FALSE	FALSE	FALSE	FALSE	TRUE	TRUE
ENSG00000155858	LSM11	FALSE	FALSE	FALSE	FALSE	FALSE	TRUE	TRUE
ENSG00000142599	RERE	FALSE	FALSE	FALSE	FALSE	FALSE	TRUE	TRUE
ENSG00000152382	TADA1	FALSE	FALSE	FALSE	FALSE	FALSE	TRUE	TRUE
ENSG00000079246	XRCC5	FALSE	FALSE	FALSE	FALSE	FALSE	TRUE	TRUE
ENSG00000163848	ZNF148	FALSE	FALSE	FALSE	FALSE	FALSE	TRUE	TRUE
ENSG00000175866	BAIAP2	FALSE	FALSE	FALSE	FALSE	FALSE	TRUE	TRUE
ENSG00000160181	TFF2	FALSE	FALSE	FALSE	FALSE	FALSE	TRUE	TRUE
ENSG00000140905	GCSH	FALSE	FALSE	FALSE	FALSE	FALSE	TRUE	TRUE
ENSG00000197535	MYO5A	FALSE	FALSE	FALSE	FALSE	FALSE	TRUE	TRUE
ENSG00000147416	ATP6V1B2	FALSE	FALSE	FALSE	FALSE	FALSE	TRUE	TRUE
ENSG00000011295	TTC19	FALSE	FALSE	FALSE	FALSE	FALSE	TRUE	TRUE
ENSG00000101079	NDRG3	FALSE	FALSE	FALSE	FALSE	FALSE	TRUE	TRUE
ENSG00000149532	CPSF7	FALSE	FALSE	FALSE	FALSE	FALSE	TRUE	TRUE
ENSG00000111530	CAND1	FALSE	FALSE	FALSE	FALSE	FALSE	TRUE	TRUE
ENSG00000148357	HMCN2	FALSE	FALSE	FALSE	FALSE	FALSE	TRUE	TRUE
ENSG00000134255	CEPT1	FALSE	FALSE	FALSE	FALSE	FALSE	TRUE	TRUE
ENSG00000118242	MREG	FALSE	FALSE	FALSE	FALSE	FALSE	TRUE	TRUE
ENSG00000167680	SEMA6B	FALSE	FALSE	FALSE	FALSE	FALSE	TRUE	TRUE
ENSG00000134986	NREP	FALSE	FALSE	FALSE	FALSE	FALSE	TRUE	TRUE
ENSG00000128536	CDHR3	FALSE	FALSE	FALSE	FALSE	FALSE	TRUE	TRUE
ENSG00000174469	CNTNAP2	FALSE	FALSE	FALSE	FALSE	FALSE	TRUE	TRUE
ENSG00000136048	DRAM1	FALSE	FALSE	FALSE	FALSE	FALSE	TRUE	TRUE
ENSG00000167985	SDHAF2	FALSE	FALSE	FALSE	FALSE	FALSE	TRUE	TRUE
ENSG00000121966	CXCR4	FALSE	FALSE	FALSE	FALSE	FALSE	TRUE	TRUE
ENSG00000162144	CYB561A3	FALSE	FALSE	FALSE	FALSE	FALSE	TRUE	TRUE
ENSG00000163393	SLC22A15	FALSE	FALSE	FALSE	FALSE	FALSE	TRUE	TRUE
ENSG00000140718	FTO	FALSE	FALSE	FALSE	FALSE	FALSE	TRUE	TRUE
ENSG00000196511	TPK1	FALSE	FALSE	FALSE	FALSE	FALSE	TRUE	TRUE
ENSG00000255529	POLR2M	FALSE	FALSE	FALSE	FALSE	FALSE	TRUE	TRUE
ENSG00000116580	GON4L	FALSE	FALSE	FALSE	FALSE	FALSE	TRUE	TRUE
ENSG00000143375	CGN	FALSE	FALSE	FALSE	FALSE	FALSE	TRUE	TRUE
ENSG00000156026	MCU	FALSE	FALSE	FALSE	FALSE	FALSE	TRUE	TRUE
ENSG00000103995	CEP152	FALSE	FALSE	FALSE	FALSE	FALSE	TRUE	TRUE
ENSG00000111249	CUX2	FALSE	FALSE	FALSE	FALSE	FALSE	TRUE	TRUE
ENSG00000221888	OR1C1	FALSE	FALSE	FALSE	FALSE	FALSE	TRUE	TRUE
ENSG00000179242	CDH4	FALSE	FALSE	FALSE	FALSE	FALSE	TRUE	TRUE
ENSG00000123545	NDUFAF4	FALSE	FALSE	FALSE	FALSE	FALSE	TRUE	TRUE
ENSG00000122254	HS3ST2	FALSE	FALSE	FALSE	FALSE	FALSE	TRUE	TRUE
ENSG00000008277	ADAM22	FALSE	FALSE	FALSE	FALSE	FALSE	TRUE	TRUE
ENSG00000146147	MLIP	FALSE	FALSE	FALSE	FALSE	FALSE	TRUE	TRUE
ENSG00000164330	EBF1	FALSE	FALSE	FALSE	FALSE	FALSE	TRUE	TRUE
ENSG00000129646	QRICH2	FALSE	FALSE	FALSE	FALSE	FALSE	TRUE	TRUE
ENSG00000116016	EPAS1	FALSE	FALSE	FALSE	FALSE	FALSE	TRUE	TRUE
ENSG00000152492	CCDC50	FALSE	FALSE	FALSE	FALSE	FALSE	TRUE	TRUE
ENSG00000151689	INPP1	FALSE	FALSE	FALSE	FALSE	FALSE	TRUE	TRUE
ENSG00000134201	GSTM5	FALSE	FALSE	FALSE	FALSE	FALSE	TRUE	TRUE
ENSG00000132589	FLOT2	FALSE	FALSE	FALSE	FALSE	FALSE	TRUE	TRUE
ENSG00000154227	CERS3	FALSE	FALSE	FALSE	FALSE	FALSE	TRUE	TRUE
ENSG00000066248	NGEF	FALSE	FALSE	FALSE	FALSE	FALSE	TRUE	TRUE
ENSG00000171502	COL24A1	FALSE	FALSE	FALSE	FALSE	FALSE	TRUE	TRUE
ENSG00000162631	NTNG1	FALSE	FALSE	FALSE	FALSE	FALSE	TRUE	TRUE
ENSG00000178538	CA8	FALSE	FALSE	FALSE	FALSE	FALSE	TRUE	TRUE
ENSG00000105479	CCDC114	FALSE	FALSE	FALSE	FALSE	FALSE	TRUE	TRUE
ENSG00000140443	IGF1R	FALSE	FALSE	FALSE	FALSE	FALSE	TRUE	TRUE
ENSG00000109680	TBC1D19	FALSE	FALSE	FALSE	FALSE	FALSE	TRUE	TRUE
ENSG00000165923	AGBL2	FALSE	FALSE	FALSE	FALSE	FALSE	TRUE	TRUE
ENSG00000080815	PSEN1	FALSE	FALSE	FALSE	FALSE	FALSE	TRUE	TRUE
ENSG00000198680	TUSC1	FALSE	FALSE	FALSE	FALSE	FALSE	TRUE	TRUE
ENSG00000186654	PRR5	FALSE	FALSE	FALSE	FALSE	FALSE	TRUE	TRUE
ENSG00000135747	ZNF670	FALSE	FALSE	FALSE	FALSE	FALSE	TRUE	TRUE
ENSG00000177156	TALDO1	FALSE	FALSE	FALSE	FALSE	FALSE	TRUE	TRUE
ENSG00000153815	CMIP	FALSE	FALSE	FALSE	FALSE	FALSE	TRUE	TRUE
ENSG00000182793	GSTA5	FALSE	FALSE	FALSE	FALSE	FALSE	TRUE	TRUE
ENSG00000161040	FBXL13	FALSE	FALSE	FALSE	FALSE	FALSE	TRUE	TRUE
ENSG00000159871	LYPD5	FALSE	FALSE	FALSE	FALSE	FALSE	TRUE	TRUE
ENSG00000137809	ITGA11	FALSE	FALSE	FALSE	FALSE	FALSE	TRUE	TRUE
ENSG00000175513	TSGA10IP	FALSE	FALSE	FALSE	FALSE	FALSE	TRUE	TRUE
ENSG00000135968	GCC2	FALSE	FALSE	FALSE	FALSE	FALSE	TRUE	TRUE
ENSG00000073417	PDE8A	FALSE	FALSE	FALSE	FALSE	FALSE	TRUE	TRUE
ENSG00000174339	OR2Y1	FALSE	FALSE	FALSE	FALSE	FALSE	TRUE	TRUE
ENSG00000162687	KCNT2	FALSE	FALSE	FALSE	FALSE	FALSE	TRUE	TRUE
ENSG00000203772	SPRN	FALSE	FALSE	FALSE	FALSE	FALSE	TRUE	TRUE
ENSG00000137501	SYTL2	FALSE	FALSE	FALSE	FALSE	FALSE	TRUE	TRUE
ENSG00000176222	ZNF404	FALSE	FALSE	FALSE	FALSE	FALSE	TRUE	TRUE
ENSG00000156427	FGF18	FALSE	FALSE	FALSE	FALSE	FALSE	TRUE	TRUE
ENSG00000186153	WWOX	FALSE	FALSE	FALSE	FALSE	FALSE	TRUE	TRUE
ENSG00000144619	CNTN4	FALSE	FALSE	FALSE	FALSE	FALSE	TRUE	TRUE
ENSG00000038945	MSR1	FALSE	FALSE	FALSE	FALSE	FALSE	TRUE	TRUE
ENSG00000135365	PHF21A	FALSE	FALSE	FALSE	FALSE	FALSE	TRUE	TRUE
ENSG00000223865	HLA-DPB1	FALSE	FALSE	FALSE	FALSE	FALSE	TRUE	TRUE
ENSG00000107742	SPOCK2	FALSE	FALSE	FALSE	FALSE	FALSE	TRUE	TRUE
ENSG00000175467	SART1	FALSE	FALSE	FALSE	FALSE	FALSE	TRUE	TRUE
ENSG00000176567	OR4X1	FALSE	FALSE	FALSE	FALSE	FALSE	TRUE	TRUE
ENSG00000101350	KIF3B	FALSE	FALSE	FALSE	FALSE	FALSE	TRUE	TRUE
ENSG00000110328	GALNT18	FALSE	FALSE	FALSE	FALSE	FALSE	TRUE	TRUE
ENSG00000167992	VWCE	FALSE	FALSE	FALSE	FALSE	FALSE	TRUE	TRUE
ENSG00000162849	KIF26B	FALSE	FALSE	FALSE	FALSE	FALSE	TRUE	TRUE
ENSG00000111783	RFX4	FALSE	FALSE	FALSE	FALSE	FALSE	TRUE	TRUE
ENSG00000149295	DRD2	FALSE	FALSE	FALSE	FALSE	FALSE	TRUE	TRUE
ENSG00000144677	CTDSPL	FALSE	FALSE	FALSE	FALSE	FALSE	TRUE	TRUE
ENSG00000149571	KIRREL3	FALSE	FALSE	FALSE	FALSE	FALSE	TRUE	TRUE
ENSG00000170310	STX8	FALSE	FALSE	FALSE	FALSE	FALSE	TRUE	TRUE
ENSG00000187672	ERC2	FALSE	FALSE	FALSE	FALSE	FALSE	TRUE	TRUE
ENSG00000134569	LRP4	FALSE	FALSE	FALSE	FALSE	FALSE	TRUE	TRUE
ENSG00000112706	IMPG1	FALSE	FALSE	FALSE	FALSE	FALSE	TRUE	TRUE
ENSG00000182022	CHST15	FALSE	FALSE	FALSE	FALSE	FALSE	TRUE	TRUE
ENSG00000161091	MFSD12	FALSE	FALSE	FALSE	FALSE	FALSE	TRUE	TRUE
ENSG00000140416	TPM1	FALSE	FALSE	FALSE	FALSE	FALSE	TRUE	TRUE
ENSG00000131242	RAB11FIP4	FALSE	FALSE	FALSE	FALSE	FALSE	TRUE	TRUE
ENSG00000069206	ADAM7	FALSE	FALSE	FALSE	FALSE	FALSE	TRUE	TRUE
ENSG00000169436	COL22A1	FALSE	FALSE	FALSE	FALSE	FALSE	TRUE	TRUE
ENSG00000180287	PLD5	FALSE	FALSE	FALSE	FALSE	FALSE	TRUE	TRUE
ENSG00000152217	SETBP1	FALSE	FALSE	FALSE	FALSE	FALSE	TRUE	TRUE
ENSG00000123999	INHA	FALSE	FALSE	FALSE	FALSE	FALSE	TRUE	TRUE
ENSG00000157087	ATP2B2	FALSE	FALSE	FALSE	FALSE	FALSE	TRUE	TRUE
ENSG00000182621	PLCB1	FALSE	FALSE	FALSE	FALSE	FALSE	TRUE	TRUE
ENSG00000132938	MTUS2	FALSE	FALSE	FALSE	FALSE	FALSE	TRUE	TRUE
ENSG00000180884	ZNF792	FALSE	FALSE	FALSE	FALSE	FALSE	TRUE	TRUE
ENSG00000165496	RPL10L	FALSE	FALSE	FALSE	FALSE	FALSE	TRUE	TRUE
ENSG00000048052	HDAC9	FALSE	FALSE	FALSE	FALSE	FALSE	TRUE	TRUE
ENSG00000115694	STK25	FALSE	FALSE	FALSE	FALSE	FALSE	TRUE	TRUE
ENSG00000066422	ZBTB11	FALSE	FALSE	FALSE	FALSE	FALSE	TRUE	TRUE
ENSG00000176533	GNG7	FALSE	FALSE	FALSE	FALSE	FALSE	TRUE	TRUE
ENSG00000077092	RARB	FALSE	FALSE	FALSE	FALSE	FALSE	TRUE	TRUE
ENSG00000121381	TAS2R9	FALSE	FALSE	FALSE	FALSE	FALSE	TRUE	TRUE
ENSG00000145242	EPHA5	FALSE	FALSE	FALSE	FALSE	FALSE	TRUE	TRUE
ENSG00000166748	AGBL1	FALSE	FALSE	FALSE	FALSE	FALSE	TRUE	TRUE
ENSG00000114423	CBLB	FALSE	FALSE	FALSE	FALSE	FALSE	TRUE	TRUE
ENSG00000187049	TMEM216	FALSE	FALSE	FALSE	FALSE	FALSE	TRUE	TRUE
ENSG00000156795	WDYHV1	FALSE	FALSE	FALSE	FALSE	FALSE	TRUE	TRUE
ENSG00000140470	ADAMTS17	FALSE	FALSE	FALSE	FALSE	FALSE	TRUE	TRUE
ENSG00000257103	LSM14A	FALSE	FALSE	FALSE	FALSE	FALSE	TRUE	TRUE
ENSG00000169733	RFNG	FALSE	FALSE	FALSE	FALSE	FALSE	TRUE	TRUE
ENSG00000198250	ANTXRL	FALSE	FALSE	FALSE	FALSE	FALSE	TRUE	TRUE
ENSG00000182901	RGS7	FALSE	FALSE	FALSE	FALSE	FALSE	TRUE	TRUE
ENSG00000175315	CST6	FALSE	FALSE	FALSE	FALSE	FALSE	TRUE	TRUE
ENSG00000158023	WDR66	FALSE	FALSE	FALSE	FALSE	FALSE	TRUE	TRUE
ENSG00000109854	HTATIP2	FALSE	FALSE	FALSE	FALSE	FALSE	TRUE	TRUE
ENSG00000140943	MBTPS1	FALSE	FALSE	FALSE	FALSE	FALSE	TRUE	TRUE
ENSG00000104983	CCDC61	FALSE	FALSE	FALSE	FALSE	FALSE	TRUE	TRUE
ENSG00000165238	WNK2	FALSE	FALSE	FALSE	FALSE	FALSE	TRUE	TRUE
ENSG00000139354	GAS2L3	FALSE	FALSE	FALSE	FALSE	FALSE	TRUE	TRUE
ENSG00000187091	PLCD1	FALSE	FALSE	FALSE	FALSE	FALSE	TRUE	TRUE
ENSG00000139793	MBNL2	FALSE	FALSE	FALSE	FALSE	FALSE	TRUE	TRUE
ENSG00000133401	PDZD2	FALSE	FALSE	FALSE	FALSE	FALSE	TRUE	TRUE
ENSG00000187720	THSD4	FALSE	FALSE	FALSE	FALSE	FALSE	TRUE	TRUE
ENSG00000117115	PADI2	FALSE	FALSE	FALSE	FALSE	FALSE	TRUE	TRUE
ENSG00000184005	ST6GALNAC3	FALSE	FALSE	FALSE	FALSE	FALSE	TRUE	TRUE
ENSG00000188316	ENO4	FALSE	FALSE	FALSE	FALSE	FALSE	TRUE	TRUE
ENSG00000162148	PPP1R32	FALSE	FALSE	FALSE	FALSE	FALSE	TRUE	TRUE
ENSG00000110660	SLC35F2	FALSE	FALSE	FALSE	FALSE	FALSE	TRUE	TRUE
ENSG00000126353	CCR7	FALSE	FALSE	FALSE	FALSE	FALSE	TRUE	TRUE
ENSG00000171044	XKR6	FALSE	FALSE	FALSE	FALSE	FALSE	TRUE	TRUE
ENSG00000141404	GNAL	FALSE	FALSE	FALSE	FALSE	FALSE	TRUE	TRUE
ENSG00000089351	GRAMD1A	FALSE	FALSE	FALSE	FALSE	FALSE	TRUE	TRUE
ENSG00000124491	F13A1	FALSE	FALSE	FALSE	FALSE	FALSE	TRUE	TRUE
ENSG00000177694	NAALADL2	FALSE	FALSE	FALSE	FALSE	FALSE	TRUE	TRUE
ENSG00000054282	SDCCAG8	FALSE	FALSE	FALSE	FALSE	FALSE	TRUE	TRUE
ENSG00000196090	PTPRT	FALSE	FALSE	FALSE	FALSE	FALSE	TRUE	TRUE
ENSG00000115896	PLCL1	FALSE	FALSE	FALSE	FALSE	FALSE	TRUE	TRUE
ENSG00000181830	SLC35C1	FALSE	FALSE	FALSE	FALSE	FALSE	TRUE	TRUE
ENSG00000151952	TMEM132D	FALSE	FALSE	FALSE	FALSE	FALSE	TRUE	TRUE
ENSG00000006747	SCIN	FALSE	FALSE	FALSE	FALSE	FALSE	TRUE	TRUE
ENSG00000101489	CELF4	FALSE	FALSE	FALSE	FALSE	FALSE	TRUE	TRUE
ENSG00000145451	GLRA3	FALSE	FALSE	FALSE	FALSE	FALSE	TRUE	TRUE
ENSG00000138639	ARHGAP24	FALSE	FALSE	FALSE	FALSE	FALSE	TRUE	TRUE
ENSG00000215704	CELA2B	FALSE	FALSE	FALSE	FALSE	FALSE	TRUE	TRUE
ENSG00000158715	SLC45A3	FALSE	FALSE	FALSE	FALSE	FALSE	TRUE	TRUE
ENSG00000139220	PPFIA2	FALSE	FALSE	FALSE	FALSE	FALSE	TRUE	TRUE
ENSG00000141905	NFIC	FALSE	FALSE	FALSE	FALSE	FALSE	TRUE	TRUE
ENSG00000110841	PPFIBP1	FALSE	FALSE	FALSE	FALSE	FALSE	TRUE	TRUE
ENSG00000168661	ZNF30	FALSE	FALSE	FALSE	FALSE	FALSE	TRUE	TRUE
ENSG00000138386	NAB1	FALSE	FALSE	FALSE	FALSE	FALSE	TRUE	TRUE
ENSG00000011347	SYT7	FALSE	FALSE	FALSE	FALSE	FALSE	TRUE	TRUE
ENSG00000012779	ALOX5	FALSE	FALSE	FALSE	FALSE	FALSE	TRUE	TRUE
ENSG00000171105	INSR	FALSE	FALSE	FALSE	FALSE	FALSE	TRUE	TRUE
ENSG00000064655	EYA2	FALSE	FALSE	FALSE	FALSE	FALSE	TRUE	TRUE
ENSG00000069667	RORA	FALSE	FALSE	FALSE	FALSE	FALSE	TRUE	TRUE
ENSG00000085377	PREP	FALSE	FALSE	FALSE	FALSE	FALSE	TRUE	TRUE
ENSG00000131409	LRRC4B	FALSE	FALSE	FALSE	FALSE	FALSE	TRUE	TRUE
ENSG00000066933	MYO9A	FALSE	FALSE	FALSE	FALSE	FALSE	TRUE	TRUE
ENSG00000113369	ARRDC3	FALSE	FALSE	FALSE	FALSE	FALSE	TRUE	TRUE
ENSG00000171759	PAH	FALSE	FALSE	FALSE	FALSE	FALSE	TRUE	TRUE
ENSG00000102837	OLFM4	FALSE	FALSE	FALSE	FALSE	FALSE	TRUE	TRUE
ENSG00000151690	MFSD6	FALSE	FALSE	FALSE	FALSE	FALSE	TRUE	TRUE
ENSG00000105325	FZR1	FALSE	FALSE	FALSE	FALSE	FALSE	TRUE	TRUE
ENSG00000074803	SLC12A1	FALSE	FALSE	FALSE	FALSE	FALSE	TRUE	TRUE
ENSG00000183230	CTNNA3	FALSE	FALSE	FALSE	FALSE	FALSE	TRUE	TRUE
ENSG00000165309	ARMC3	FALSE	FALSE	FALSE	FALSE	FALSE	TRUE	TRUE
ENSG00000081014	AP4E1	FALSE	FALSE	FALSE	FALSE	FALSE	TRUE	TRUE
ENSG00000165495	PKNOX2	FALSE	FALSE	FALSE	FALSE	FALSE	TRUE	TRUE
ENSG00000084733	RAB10	FALSE	FALSE	FALSE	FALSE	FALSE	TRUE	TRUE
ENSG00000070729	CNGB1	FALSE	FALSE	FALSE	FALSE	FALSE	TRUE	TRUE
ENSG00000206384	COL6A6	FALSE	FALSE	FALSE	FALSE	FALSE	TRUE	TRUE
ENSG00000165105	RASEF	FALSE	FALSE	FALSE	FALSE	FALSE	TRUE	TRUE
ENSG00000172139	SLC9C1	FALSE	FALSE	FALSE	FALSE	FALSE	TRUE	TRUE
ENSG00000133958	UNC79	FALSE	FALSE	FALSE	FALSE	FALSE	TRUE	TRUE
ENSG00000142192	APP	FALSE	FALSE	FALSE	FALSE	FALSE	TRUE	TRUE
ENSG00000152284	TCF7L1	FALSE	FALSE	FALSE	FALSE	FALSE	TRUE	TRUE
ENSG00000163116	STPG2	FALSE	FALSE	FALSE	FALSE	FALSE	TRUE	TRUE
ENSG00000105329	TGFB1	FALSE	FALSE	FALSE	FALSE	FALSE	TRUE	TRUE
ENSG00000230989	HSBP1	FALSE	FALSE	FALSE	FALSE	FALSE	TRUE	TRUE
ENSG00000170558	CDH2	FALSE	FALSE	FALSE	FALSE	FALSE	TRUE	TRUE
ENSG00000077942	FBLN1	FALSE	FALSE	FALSE	FALSE	FALSE	TRUE	TRUE
ENSG00000196782	MAML3	FALSE	FALSE	FALSE	FALSE	FALSE	TRUE	TRUE
ENSG00000163219	ARHGAP25	FALSE	FALSE	FALSE	FALSE	FALSE	TRUE	TRUE
ENSG00000152495	CAMK4	FALSE	FALSE	FALSE	FALSE	FALSE	TRUE	TRUE
ENSG00000169064	ZBBX	FALSE	FALSE	FALSE	FALSE	FALSE	TRUE	TRUE
ENSG00000110074	FOXRED1	FALSE	FALSE	FALSE	FALSE	FALSE	TRUE	TRUE
ENSG00000167889	MGAT5B	FALSE	FALSE	FALSE	FALSE	FALSE	TRUE	TRUE
ENSG00000149403	GRIK4	FALSE	FALSE	FALSE	FALSE	FALSE	TRUE	TRUE
ENSG00000166147	FBN1	FALSE	FALSE	FALSE	FALSE	FALSE	TRUE	TRUE
ENSG00000144847	IGSF11	FALSE	FALSE	FALSE	FALSE	FALSE	TRUE	TRUE
ENSG00000173706	HEG1	FALSE	FALSE	FALSE	FALSE	FALSE	TRUE	TRUE
ENSG00000153498	SPACA7	FALSE	FALSE	FALSE	FALSE	FALSE	TRUE	TRUE
ENSG00000009709	PAX7	FALSE	FALSE	FALSE	FALSE	FALSE	TRUE	TRUE
ENSG00000185634	SHC4	FALSE	FALSE	FALSE	FALSE	FALSE	TRUE	TRUE
ENSG00000122679	RAMP3	FALSE	FALSE	FALSE	FALSE	FALSE	TRUE	TRUE
ENSG00000137573	SULF1	FALSE	FALSE	FALSE	FALSE	FALSE	TRUE	TRUE
ENSG00000137860	SLC28A2	FALSE	FALSE	FALSE	FALSE	FALSE	TRUE	TRUE
ENSG00000002746	HECW1	FALSE	FALSE	FALSE	FALSE	FALSE	TRUE	TRUE
ENSG00000171791	BCL2	FALSE	FALSE	FALSE	FALSE	FALSE	TRUE	TRUE
ENSG00000080493	SLC4A4	FALSE	FALSE	FALSE	FALSE	FALSE	TRUE	TRUE
ENSG00000113263	ITK	FALSE	FALSE	FALSE	FALSE	FALSE	TRUE	TRUE
ENSG00000114120	SLC25A36	FALSE	FALSE	FALSE	FALSE	FALSE	TRUE	TRUE
ENSG00000100368	CSF2RB	FALSE	FALSE	FALSE	FALSE	FALSE	TRUE	TRUE
ENSG00000198049	AVPR1B	FALSE	FALSE	FALSE	FALSE	FALSE	TRUE	TRUE
ENSG00000184465	WDR27	FALSE	FALSE	FALSE	FALSE	FALSE	TRUE	TRUE
ENSG00000125255	SLC10A2	FALSE	FALSE	FALSE	FALSE	FALSE	TRUE	TRUE
ENSG00000053254	FOXN3	FALSE	FALSE	FALSE	FALSE	FALSE	TRUE	TRUE
ENSG00000175894	TSPEAR	FALSE	FALSE	FALSE	FALSE	FALSE	TRUE	TRUE
ENSG00000054611	TBC1D22A	FALSE	FALSE	FALSE	FALSE	FALSE	TRUE	TRUE
ENSG00000169862	CTNND2	FALSE	FALSE	FALSE	FALSE	FALSE	TRUE	TRUE
ENSG00000115232	ITGA4	FALSE	FALSE	FALSE	FALSE	FALSE	TRUE	TRUE
ENSG00000134762	DSC3	FALSE	FALSE	FALSE	FALSE	FALSE	TRUE	TRUE
ENSG00000132669	RIN2	FALSE	FALSE	FALSE	FALSE	FALSE	TRUE	TRUE
ENSG00000149483	TMEM138	FALSE	FALSE	FALSE	FALSE	FALSE	TRUE	TRUE
ENSG00000138696	BMPR1B	FALSE	FALSE	FALSE	FALSE	FALSE	TRUE	TRUE
ENSG00000145390	USP53	FALSE	FALSE	FALSE	FALSE	FALSE	TRUE	TRUE
ENSG00000012124	CD22	FALSE	FALSE	FALSE	FALSE	FALSE	TRUE	TRUE
ENSG00000113494	PRLR	FALSE	FALSE	FALSE	FALSE	FALSE	TRUE	TRUE
ENSG00000166415	WDR72	FALSE	FALSE	FALSE	FALSE	FALSE	TRUE	TRUE
ENSG00000130158	DOCK6	FALSE	FALSE	FALSE	FALSE	FALSE	TRUE	TRUE
ENSG00000078900	TP73	FALSE	FALSE	FALSE	FALSE	FALSE	TRUE	TRUE
ENSG00000198846	TOX	FALSE	FALSE	FALSE	FALSE	FALSE	TRUE	TRUE
ENSG00000106069	CHN2	FALSE	FALSE	FALSE	FALSE	FALSE	TRUE	TRUE
ENSG00000261210	CLEC19A	FALSE	FALSE	FALSE	FALSE	FALSE	TRUE	TRUE
ENSG00000066032	CTNNA2	FALSE	FALSE	FALSE	FALSE	FALSE	TRUE	TRUE
ENSG00000198130	HIBCH	FALSE	FALSE	FALSE	FALSE	FALSE	TRUE	TRUE
ENSG00000111728	ST8SIA1	FALSE	FALSE	FALSE	FALSE	FALSE	TRUE	TRUE
ENSG00000158258	CLSTN2	FALSE	FALSE	FALSE	FALSE	FALSE	TRUE	TRUE
ENSG00000074211	PPP2R2C	FALSE	FALSE	FALSE	FALSE	FALSE	TRUE	TRUE
ENSG00000102595	UGGT2	FALSE	FALSE	FALSE	FALSE	FALSE	TRUE	TRUE
ENSG00000178695	KCTD12	FALSE	FALSE	FALSE	FALSE	FALSE	TRUE	TRUE
ENSG00000081479	LRP2	FALSE	FALSE	FALSE	FALSE	FALSE	TRUE	TRUE
ENSG00000158270	COLEC12	FALSE	FALSE	FALSE	FALSE	FALSE	TRUE	TRUE
ENSG00000165973	NELL1	FALSE	FALSE	FALSE	FALSE	FALSE	TRUE	TRUE
ENSG00000156453	PCDH1	FALSE	FALSE	FALSE	FALSE	FALSE	TRUE	TRUE
ENSG00000183036	PCP4	FALSE	FALSE	FALSE	FALSE	FALSE	TRUE	TRUE
ENSG00000137055	PLAA	FALSE	FALSE	FALSE	FALSE	FALSE	TRUE	TRUE
ENSG00000132932	ATP8A2	FALSE	FALSE	FALSE	FALSE	FALSE	TRUE	TRUE
ENSG00000132164	SLC6A11	FALSE	FALSE	FALSE	FALSE	FALSE	TRUE	TRUE
ENSG00000068615	REEP1	FALSE	FALSE	FALSE	FALSE	FALSE	TRUE	TRUE
ENSG00000114544	SLC41A3	FALSE	FALSE	FALSE	FALSE	FALSE	TRUE	TRUE
ENSG00000233932	CTXN2	FALSE	FALSE	FALSE	FALSE	FALSE	TRUE	TRUE
ENSG00000184305	CCSER1	FALSE	FALSE	FALSE	FALSE	FALSE	TRUE	FALSE
ENSG00000185332	TMEM105	FALSE	FALSE	FALSE	FALSE	FALSE	TRUE	FALSE
ENSG00000134954	ETS1	FALSE	FALSE	FALSE	FALSE	FALSE	TRUE	FALSE
ENSG00000117707	PROX1	FALSE	FALSE	FALSE	FALSE	FALSE	TRUE	FALSE
ENSG00000164151	KIAA0947	FALSE	FALSE	FALSE	FALSE	FALSE	TRUE	FALSE
ENSG00000269360	AC112693.2	FALSE	FALSE	FALSE	FALSE	FALSE	TRUE	FALSE
ENSG00000204398	RP11-65D24.2	FALSE	FALSE	FALSE	FALSE	FALSE	TRUE	FALSE
ENSG00000117114	LPHN2	FALSE	FALSE	FALSE	FALSE	FALSE	TRUE	FALSE
ENSG00000062650	WAPAL	FALSE	FALSE	FALSE	FALSE	FALSE	TRUE	FALSE
ENSG00000167302	ENTHD2	FALSE	FALSE	FALSE	FALSE	FALSE	TRUE	FALSE
ENSG00000107295	SH3GL2	FALSE	FALSE	FALSE	FALSE	FALSE	TRUE	FALSE
ENSG00000256591	RP11-286N22.8	FALSE	FALSE	FALSE	FALSE	FALSE	TRUE	FALSE
ENSG00000100077	ADRBK2	FALSE	FALSE	FALSE	FALSE	FALSE	TRUE	FALSE
ENSG00000138741	TRPC3	FALSE	FALSE	FALSE	FALSE	FALSE	TRUE	FALSE
ENSG00000152582	SPEF2	FALSE	FALSE	FALSE	FALSE	FALSE	TRUE	FALSE
ENSG00000153666	GOLGA8I	FALSE	FALSE	FALSE	FALSE	FALSE	TRUE	FALSE
ENSG00000086619	ERO1LB	FALSE	FALSE	FALSE	FALSE	FALSE	TRUE	FALSE
ENSG00000153064	BANK1	FALSE	FALSE	FALSE	FALSE	FALSE	TRUE	FALSE
ENSG00000178177	LCORL	FALSE	FALSE	FALSE	FALSE	FALSE	TRUE	FALSE
ENSG00000153707	PTPRD	FALSE	FALSE	FALSE	FALSE	FALSE	TRUE	FALSE
ENSG00000164458	T	FALSE	FALSE	FALSE	FALSE	FALSE	TRUE	FALSE
ENSG00000149476	DAK	FALSE	FALSE	FALSE	FALSE	FALSE	TRUE	FALSE
ENSG00000133424	LARGE	FALSE	FALSE	FALSE	FALSE	FALSE	TRUE	FALSE
ENSG00000172201	ID4	FALSE	FALSE	FALSE	FALSE	FALSE	TRUE	FALSE
ENSG00000180347	CCDC129	FALSE	FALSE	FALSE	FALSE	FALSE	TRUE	FALSE
ENSG00000163946	FAM208A	FALSE	FALSE	FALSE	FALSE	FALSE	TRUE	FALSE
ENSG00000115353	TACR1	FALSE	FALSE	FALSE	FALSE	FALSE	TRUE	FALSE
ENSG00000219438	FAM19A5	FALSE	FALSE	FALSE	FALSE	FALSE	TRUE	FALSE
ENSG00000007237	GAS7	FALSE	FALSE	FALSE	FALSE	FALSE	TRUE	FALSE
ENSG00000187164	KIAA1598	FALSE	FALSE	FALSE	FALSE	FALSE	TRUE	FALSE
ENSG00000135678	CPM	FALSE	FALSE	FALSE	FALSE	FALSE	TRUE	FALSE
ENSG00000101082	SLA2	TRUE	FALSE	FALSE	FALSE	FALSE	FALSE	TRUE
ENSG00000125977	EIF2S2	TRUE	FALSE	FALSE	FALSE	TRUE	FALSE	FALSE
ENSG00000258839	MC1R	TRUE	FALSE	TRUE	TRUE	TRUE	FALSE	FALSE
ENSG00000101421	CHMP4B	TRUE	FALSE	FALSE	TRUE	TRUE	FALSE	FALSE
ENSG00000075399	VPS9D1	TRUE	FALSE	TRUE	TRUE	TRUE	FALSE	FALSE
ENSG00000101019	UQCC1	TRUE	FALSE	FALSE	TRUE	TRUE	FALSE	FALSE
ENSG00000101347	SAMHD1	TRUE	FALSE	TRUE	TRUE	TRUE	FALSE	FALSE
ENSG00000125970	RALY	TRUE	FALSE	FALSE	TRUE	TRUE	FALSE	FALSE
ENSG00000167523	SPATA33	TRUE	FALSE	TRUE	TRUE	TRUE	FALSE	FALSE
ENSG00000101353	MROH8	TRUE	FALSE	TRUE	TRUE	TRUE	FALSE	FALSE
ENSG00000101440	ASIP	TRUE	FALSE	TRUE	TRUE	TRUE	FALSE	FALSE
ENSG00000101400	SNTA1	TRUE	FALSE	TRUE	TRUE	TRUE	FALSE	FALSE
ENSG00000149639	SOGA1	TRUE	FALSE	TRUE	TRUE	TRUE	FALSE	FALSE
ENSG00000131043	AAR2	TRUE	FALSE	TRUE	TRUE	TRUE	FALSE	FALSE
ENSG00000088305	DNMT3B	TRUE	FALSE	TRUE	TRUE	TRUE	FALSE	FALSE
ENSG00000140995	DEF8	TRUE	FALSE	TRUE	TRUE	TRUE	FALSE	FALSE
ENSG00000214021	TTLL3	TRUE	FALSE	FALSE	FALSE	TRUE	FALSE	FALSE
ENSG00000177946	CENPBD1	TRUE	FALSE	TRUE	TRUE	TRUE	FALSE	FALSE
ENSG00000137265	IRF4	TRUE	FALSE	TRUE	TRUE	TRUE	FALSE	FALSE
ENSG00000078699	CBFA2T2	TRUE	FALSE	TRUE	TRUE	TRUE	FALSE	FALSE
ENSG00000167522	ANKRD11	TRUE	FALSE	TRUE	TRUE	TRUE	FALSE	FALSE
ENSG00000080845	DLGAP4	TRUE	FALSE	TRUE	TRUE	TRUE	FALSE	FALSE
ENSG00000178773	CPNE7	TRUE	FALSE	TRUE	TRUE	TRUE	FALSE	FALSE
ENSG00000003249	DBNDD1	TRUE	FALSE	TRUE	TRUE	TRUE	FALSE	FALSE
ENSG00000126856	PRDM7	TRUE	FALSE	TRUE	TRUE	TRUE	FALSE	FALSE
ENSG00000131165	CHMP1A	TRUE	FALSE	TRUE	TRUE	TRUE	FALSE	FALSE
ENSG00000138061	CYP1B1	TRUE	FALSE	TRUE	TRUE	TRUE	FALSE	FALSE
ENSG00000158717	RNF166	TRUE	FALSE	TRUE	TRUE	TRUE	FALSE	FALSE
ENSG00000086991	NOX4	TRUE	FALSE	TRUE	TRUE	TRUE	FALSE	FALSE
ENSG00000187741	FANCA	TRUE	FALSE	TRUE	TRUE	TRUE	FALSE	FALSE
ENSG00000155846	PPARGC1B	TRUE	FALSE	TRUE	TRUE	TRUE	FALSE	FALSE
ENSG00000104447	TRPS1	TRUE	FALSE	TRUE	TRUE	TRUE	FALSE	FALSE
ENSG00000184588	PDE4B	TRUE	FALSE	TRUE	TRUE	TRUE	FALSE	FALSE
ENSG00000101363	MANBAL	TRUE	FALSE	TRUE	TRUE	TRUE	FALSE	FALSE
ENSG00000112685	EXOC2	TRUE	FALSE	TRUE	TRUE	TRUE	FALSE	FALSE
ENSG00000068650	ATP11A	TRUE	FALSE	TRUE	TRUE	TRUE	FALSE	FALSE
ENSG00000100364	KIAA0930	TRUE	FALSE	TRUE	TRUE	TRUE	FALSE	FALSE
ENSG00000015413	DPEP1	TRUE	FALSE	TRUE	TRUE	TRUE	FALSE	FALSE
ENSG00000168959	GRM5	TRUE	FALSE	TRUE	TRUE	TRUE	FALSE	FALSE
ENSG00000131050	BPIFA2	TRUE	FALSE	TRUE	TRUE	TRUE	FALSE	FALSE
ENSG00000088451	TGDS	TRUE	FALSE	TRUE	TRUE	TRUE	FALSE	FALSE
ENSG00000204991	SPIRE2	TRUE	FALSE	TRUE	TRUE	TRUE	FALSE	FALSE
ENSG00000242372	EIF6	TRUE	FALSE	FALSE	FALSE	FALSE	FALSE	FALSE
ENSG00000101337	TM9SF4	TRUE	FALSE	FALSE	FALSE	FALSE	FALSE	FALSE
ENSG00000261812	TUBB8P7	TRUE	FALSE	FALSE	FALSE	FALSE	FALSE	FALSE
ENSG00000101413	RPRD1B	TRUE	FALSE	FALSE	FALSE	FALSE	FALSE	FALSE
ENSG00000125966	MMP24	TRUE	FALSE	FALSE	FALSE	FALSE	FALSE	FALSE
ENSG00000101464	PIGU	TRUE	FALSE	FALSE	FALSE	FALSE	FALSE	FALSE
ENSG00000088298	EDEM2	TRUE	FALSE	FALSE	FALSE	FALSE	FALSE	FALSE
ENSG00000101346	POFUT1	TRUE	FALSE	FALSE	FALSE	FALSE	FALSE	FALSE
ENSG00000184497	TMEM255B	TRUE	FALSE	FALSE	FALSE	FALSE	FALSE	FALSE
ENSG00000165630	PRPF18	TRUE	FALSE	FALSE	FALSE	FALSE	FALSE	FALSE
ENSG00000153714	LURAP1L	TRUE	FALSE	FALSE	FALSE	FALSE	FALSE	FALSE
ENSG00000121057	AKAP1	TRUE	FALSE	FALSE	FALSE	FALSE	FALSE	FALSE
ENSG00000143850	PLEKHA6	TRUE	FALSE	FALSE	FALSE	FALSE	FALSE	FALSE
ENSG00000157005	SST	TRUE	FALSE	FALSE	FALSE	FALSE	FALSE	FALSE
ENSG00000100991	TRPC4AP	TRUE	FALSE	FALSE	FALSE	FALSE	FALSE	FALSE
ENSG00000165966	PDZRN4	TRUE	FALSE	FALSE	FALSE	FALSE	FALSE	FALSE
ENSG00000090686	USP48	TRUE	FALSE	FALSE	FALSE	FALSE	FALSE	FALSE
ENSG00000198471	RTP2	TRUE	FALSE	FALSE	FALSE	FALSE	FALSE	FALSE
ENSG00000214078	CPNE1	TRUE	FALSE	FALSE	FALSE	FALSE	FALSE	FALSE
ENSG00000157890	MEGF11	TRUE	FALSE	FALSE	FALSE	FALSE	FALSE	FALSE
ENSG00000134389	CFHR5	TRUE	FALSE	FALSE	FALSE	FALSE	FALSE	FALSE
ENSG00000137776	SLTM	TRUE	FALSE	FALSE	FALSE	FALSE	FALSE	FALSE
ENSG00000213047	DENND1B	TRUE	FALSE	FALSE	FALSE	FALSE	FALSE	FALSE
ENSG00000078814	MYH7B	TRUE	FALSE	FALSE	FALSE	FALSE	FALSE	FALSE
ENSG00000081803	CADPS2	TRUE	FALSE	FALSE	FALSE	FALSE	FALSE	FALSE
ENSG00000131061	ZNF341	TRUE	FALSE	FALSE	FALSE	FALSE	FALSE	FALSE
ENSG00000157450	RNF111	TRUE	FALSE	FALSE	FALSE	FALSE	FALSE	FALSE
ENSG00000179820	MYADM	TRUE	FALSE	FALSE	FALSE	FALSE	FALSE	FALSE
ENSG00000187942	LDLRAD2	TRUE	FALSE	FALSE	FALSE	FALSE	FALSE	FALSE
ENSG00000010810	FYN	TRUE	FALSE	FALSE	FALSE	FALSE	FALSE	FALSE
ENSG00000126231	PROZ	TRUE	FALSE	FALSE	FALSE	FALSE	FALSE	FALSE
ENSG00000198646	NCOA6	TRUE	FALSE	FALSE	FALSE	FALSE	FALSE	FALSE
ENSG00000134376	CRB1	TRUE	FALSE	FALSE	FALSE	FALSE	FALSE	FALSE
ENSG00000214414	TRIM77	TRUE	FALSE	FALSE	FALSE	FALSE	FALSE	FALSE
ENSG00000120549	KIAA1217	TRUE	FALSE	FALSE	FALSE	FALSE	FALSE	FALSE
ENSG00000136250	AOAH	TRUE	FALSE	FALSE	FALSE	FALSE	FALSE	FALSE
ENSG00000104723	TUSC3	TRUE	FALSE	FALSE	FALSE	FALSE	FALSE	FALSE
ENSG00000141956	PRDM15	TRUE	FALSE	FALSE	FALSE	FALSE	FALSE	FALSE
ENSG00000184384	MAML2	TRUE	FALSE	FALSE	FALSE	FALSE	FALSE	FALSE
ENSG00000184792	OSBP2	TRUE	FALSE	FALSE	FALSE	FALSE	FALSE	FALSE
ENSG00000165868	HSPA12A	TRUE	FALSE	FALSE	FALSE	FALSE	FALSE	FALSE
ENSG00000099256	PRTFDC1	TRUE	FALSE	FALSE	FALSE	FALSE	FALSE	FALSE
ENSG00000186469	GNG2	TRUE	FALSE	FALSE	FALSE	FALSE	FALSE	FALSE
ENSG00000164695	CHMP4C	FALSE	FALSE	FALSE	FALSE	TRUE	FALSE	TRUE
ENSG00000165934	CPSF2	FALSE	FALSE	FALSE	TRUE	TRUE	FALSE	TRUE
ENSG00000185298	CCDC137	FALSE	FALSE	TRUE	TRUE	TRUE	FALSE	TRUE
ENSG00000182612	TSPAN10	FALSE	FALSE	TRUE	TRUE	TRUE	FALSE	TRUE
ENSG00000214087	ARL16	FALSE	FALSE	TRUE	TRUE	TRUE	FALSE	TRUE
ENSG00000204237	OXLD1	FALSE	FALSE	TRUE	TRUE	TRUE	FALSE	TRUE
ENSG00000183648	NDUFB1	FALSE	FALSE	FALSE	TRUE	TRUE	FALSE	TRUE
ENSG00000185359	HGS	FALSE	FALSE	TRUE	TRUE	TRUE	FALSE	TRUE
ENSG00000138303	ASCC1	FALSE	FALSE	FALSE	FALSE	TRUE	FALSE	TRUE
ENSG00000188869	TMC3	FALSE	FALSE	TRUE	TRUE	TRUE	FALSE	TRUE
ENSG00000157601	MX1	FALSE	FALSE	FALSE	FALSE	TRUE	FALSE	TRUE
ENSG00000049246	PER3	FALSE	FALSE	FALSE	FALSE	TRUE	FALSE	TRUE
ENSG00000113272	THG1L	FALSE	FALSE	FALSE	FALSE	FALSE	FALSE	TRUE
ENSG00000184524	CEND1	FALSE	FALSE	FALSE	FALSE	FALSE	FALSE	TRUE
ENSG00000126261	UBA2	FALSE	FALSE	FALSE	FALSE	FALSE	FALSE	TRUE
ENSG00000111726	CMAS	FALSE	FALSE	FALSE	FALSE	FALSE	FALSE	TRUE
ENSG00000175376	EIF1AD	FALSE	FALSE	FALSE	FALSE	FALSE	FALSE	TRUE
ENSG00000173418	NAA20	FALSE	FALSE	FALSE	FALSE	FALSE	FALSE	TRUE
ENSG00000142168	SOD1	FALSE	FALSE	FALSE	FALSE	FALSE	FALSE	TRUE
ENSG00000169718	DUS1L	FALSE	FALSE	FALSE	FALSE	FALSE	FALSE	TRUE
ENSG00000143367	TUFT1	FALSE	FALSE	FALSE	FALSE	FALSE	FALSE	TRUE
ENSG00000163931	TKT	FALSE	FALSE	FALSE	FALSE	FALSE	FALSE	TRUE
ENSG00000114391	RPL24	FALSE	FALSE	FALSE	FALSE	FALSE	FALSE	TRUE
ENSG00000174667	OR7D4	FALSE	FALSE	FALSE	FALSE	FALSE	FALSE	TRUE
ENSG00000212933	KRTAP12-4	FALSE	FALSE	FALSE	FALSE	FALSE	FALSE	TRUE
ENSG00000132313	MRPL35	FALSE	FALSE	FALSE	FALSE	FALSE	FALSE	TRUE
ENSG00000119801	YPEL5	FALSE	FALSE	FALSE	FALSE	FALSE	FALSE	TRUE
ENSG00000169710	FASN	FALSE	FALSE	FALSE	FALSE	FALSE	FALSE	TRUE
ENSG00000175334	BANF1	FALSE	FALSE	FALSE	FALSE	FALSE	FALSE	TRUE
ENSG00000181163	NPM1	FALSE	FALSE	FALSE	FALSE	FALSE	FALSE	TRUE
ENSG00000175550	DRAP1	FALSE	FALSE	FALSE	FALSE	FALSE	FALSE	TRUE
ENSG00000177732	SOX12	FALSE	FALSE	FALSE	FALSE	FALSE	FALSE	TRUE
ENSG00000138593	SECISBP2L	FALSE	FALSE	FALSE	FALSE	FALSE	FALSE	TRUE
ENSG00000087365	SF3B2	FALSE	FALSE	FALSE	FALSE	FALSE	FALSE	TRUE
ENSG00000169727	GPS1	FALSE	FALSE	FALSE	FALSE	FALSE	FALSE	TRUE
ENSG00000132676	DAP3	FALSE	FALSE	FALSE	FALSE	FALSE	FALSE	TRUE
ENSG00000150676	CCDC83	FALSE	FALSE	FALSE	FALSE	FALSE	FALSE	TRUE
ENSG00000110063	DCPS	FALSE	FALSE	FALSE	FALSE	FALSE	FALSE	TRUE
ENSG00000188155	KRTAP10-6	FALSE	FALSE	FALSE	FALSE	FALSE	FALSE	TRUE
ENSG00000176555	OR4S1	FALSE	FALSE	FALSE	FALSE	FALSE	FALSE	TRUE
ENSG00000177542	SLC25A22	FALSE	FALSE	FALSE	FALSE	FALSE	FALSE	TRUE
ENSG00000166454	ATMIN	FALSE	FALSE	FALSE	FALSE	FALSE	FALSE	TRUE
ENSG00000172500	FIBP	FALSE	FALSE	FALSE	FALSE	FALSE	FALSE	TRUE
ENSG00000130707	ASS1	FALSE	FALSE	FALSE	FALSE	FALSE	FALSE	TRUE
ENSG00000105771	SMG9	FALSE	FALSE	FALSE	FALSE	FALSE	FALSE	TRUE
ENSG00000120756	PLS1	FALSE	FALSE	FALSE	FALSE	FALSE	FALSE	TRUE
ENSG00000105697	HAMP	FALSE	FALSE	FALSE	FALSE	FALSE	FALSE	TRUE
ENSG00000177600	RPLP2	FALSE	FALSE	FALSE	FALSE	FALSE	FALSE	TRUE
ENSG00000121377	TAS2R7	FALSE	FALSE	FALSE	FALSE	FALSE	FALSE	TRUE
ENSG00000157020	SEC13	FALSE	FALSE	FALSE	FALSE	FALSE	FALSE	TRUE
ENSG00000165280	VCP	FALSE	FALSE	FALSE	FALSE	FALSE	FALSE	TRUE
ENSG00000177764	ZCCHC3	FALSE	FALSE	FALSE	FALSE	FALSE	FALSE	TRUE
ENSG00000125459	MSTO1	FALSE	FALSE	FALSE	FALSE	FALSE	FALSE	TRUE
ENSG00000132305	IMMT	FALSE	FALSE	FALSE	FALSE	FALSE	FALSE	TRUE
ENSG00000138698	RAP1GDS1	FALSE	FALSE	FALSE	FALSE	FALSE	FALSE	TRUE
ENSG00000122863	CHST3	FALSE	FALSE	FALSE	FALSE	FALSE	FALSE	TRUE
ENSG00000121318	TAS2R10	FALSE	FALSE	FALSE	FALSE	FALSE	FALSE	TRUE
ENSG00000171456	ASXL1	FALSE	FALSE	FALSE	FALSE	FALSE	FALSE	TRUE
ENSG00000167676	PLIN4	FALSE	FALSE	FALSE	FALSE	FALSE	FALSE	TRUE
ENSG00000215454	KRTAP10-4	FALSE	FALSE	FALSE	FALSE	FALSE	FALSE	TRUE
ENSG00000237521	OR7E24	FALSE	FALSE	FALSE	FALSE	FALSE	FALSE	TRUE
ENSG00000143157	POGK	FALSE	FALSE	FALSE	FALSE	FALSE	FALSE	TRUE
ENSG00000144589	STK11IP	FALSE	FALSE	FALSE	FALSE	FALSE	FALSE	TRUE
ENSG00000130024	PHF10	FALSE	FALSE	FALSE	FALSE	FALSE	FALSE	TRUE
ENSG00000185897	FFAR3	FALSE	FALSE	FALSE	FALSE	FALSE	FALSE	TRUE
ENSG00000169756	LIMS1	FALSE	FALSE	FALSE	FALSE	FALSE	FALSE	TRUE
ENSG00000129657	SEC14L1	FALSE	FALSE	FALSE	FALSE	FALSE	FALSE	TRUE
ENSG00000137094	DNAJB5	FALSE	FALSE	FALSE	FALSE	FALSE	FALSE	TRUE
ENSG00000156171	DRAM2	FALSE	FALSE	FALSE	FALSE	FALSE	FALSE	TRUE
ENSG00000188000	OR7D2	FALSE	FALSE	FALSE	FALSE	FALSE	FALSE	TRUE
ENSG00000169750	RAC3	FALSE	FALSE	FALSE	FALSE	FALSE	FALSE	TRUE
ENSG00000125903	DEFB129	FALSE	FALSE	FALSE	FALSE	FALSE	FALSE	TRUE
ENSG00000169696	ASPSCR1	FALSE	FALSE	FALSE	FALSE	FALSE	FALSE	TRUE
ENSG00000158711	ELK4	FALSE	FALSE	FALSE	FALSE	FALSE	FALSE	TRUE
ENSG00000167637	ZNF283	FALSE	FALSE	FALSE	FALSE	FALSE	FALSE	TRUE
ENSG00000012504	NR1H4	FALSE	FALSE	FALSE	FALSE	FALSE	FALSE	TRUE
ENSG00000164821	DEFA4	FALSE	FALSE	FALSE	FALSE	FALSE	FALSE	TRUE
ENSG00000205445	KRTAP10-2	FALSE	FALSE	FALSE	FALSE	FALSE	FALSE	TRUE
ENSG00000113282	CLINT1	FALSE	FALSE	FALSE	FALSE	FALSE	FALSE	TRUE
ENSG00000124459	ZNF45	FALSE	FALSE	FALSE	FALSE	FALSE	FALSE	TRUE
ENSG00000197256	KANK2	FALSE	FALSE	FALSE	FALSE	FALSE	FALSE	TRUE
ENSG00000121314	TAS2R8	FALSE	FALSE	FALSE	FALSE	FALSE	FALSE	TRUE
ENSG00000131669	NINJ1	FALSE	FALSE	FALSE	FALSE	FALSE	FALSE	TRUE
ENSG00000176261	ZBTB8OS	FALSE	FALSE	FALSE	FALSE	FALSE	FALSE	TRUE
ENSG00000109118	PHF12	FALSE	FALSE	FALSE	FALSE	FALSE	FALSE	TRUE
ENSG00000132591	ERAL1	FALSE	FALSE	FALSE	FALSE	FALSE	FALSE	TRUE
ENSG00000101343	CRNKL1	FALSE	FALSE	FALSE	FALSE	FALSE	FALSE	TRUE
ENSG00000100207	TCF20	FALSE	FALSE	FALSE	FALSE	FALSE	FALSE	TRUE
ENSG00000105483	CARD8	FALSE	FALSE	FALSE	FALSE	FALSE	FALSE	TRUE
ENSG00000157637	SLC38A10	FALSE	FALSE	FALSE	FALSE	FALSE	FALSE	TRUE
ENSG00000204653	ASPDH	FALSE	FALSE	FALSE	FALSE	FALSE	FALSE	TRUE
ENSG00000214941	ZSWIM7	FALSE	FALSE	FALSE	FALSE	FALSE	FALSE	TRUE
ENSG00000109047	RCVRN	FALSE	FALSE	FALSE	FALSE	FALSE	FALSE	TRUE
ENSG00000123989	CHPF	FALSE	FALSE	FALSE	FALSE	FALSE	FALSE	TRUE
ENSG00000243489	KRTAP10-11	FALSE	FALSE	FALSE	FALSE	FALSE	FALSE	TRUE
ENSG00000143119	CD53	FALSE	FALSE	FALSE	FALSE	FALSE	FALSE	TRUE
ENSG00000139163	ETNK1	FALSE	FALSE	FALSE	FALSE	FALSE	FALSE	TRUE
ENSG00000205439	KRTAP12-3	FALSE	FALSE	FALSE	FALSE	FALSE	FALSE	TRUE
ENSG00000160182	TFF1	FALSE	FALSE	FALSE	FALSE	FALSE	FALSE	TRUE
ENSG00000235169	SMIM1	FALSE	FALSE	FALSE	FALSE	FALSE	FALSE	TRUE
ENSG00000164822	DEFA6	FALSE	FALSE	FALSE	FALSE	FALSE	FALSE	TRUE
ENSG00000175294	CATSPER1	FALSE	FALSE	FALSE	FALSE	FALSE	FALSE	TRUE
ENSG00000255112	CHMP1B	FALSE	FALSE	FALSE	FALSE	FALSE	FALSE	TRUE
ENSG00000172208	OR4X2	FALSE	FALSE	FALSE	FALSE	FALSE	FALSE	TRUE
ENSG00000215455	KRTAP10-1	FALSE	FALSE	FALSE	FALSE	FALSE	FALSE	TRUE
ENSG00000171236	LRG1	FALSE	FALSE	FALSE	FALSE	FALSE	FALSE	TRUE
ENSG00000162777	DENND2D	FALSE	FALSE	FALSE	FALSE	FALSE	FALSE	TRUE
ENSG00000149435	GGTLC1	FALSE	FALSE	FALSE	FALSE	FALSE	FALSE	TRUE
ENSG00000222011	FAM185A	FALSE	FALSE	FALSE	FALSE	FALSE	FALSE	TRUE
ENSG00000164187	LMBRD2	FALSE	FALSE	FALSE	FALSE	FALSE	FALSE	TRUE
ENSG00000065325	GLP2R	FALSE	FALSE	FALSE	FALSE	FALSE	FALSE	TRUE
ENSG00000123810	B9D2	FALSE	FALSE	FALSE	FALSE	FALSE	FALSE	TRUE
ENSG00000148824	MTG1	FALSE	FALSE	FALSE	FALSE	FALSE	FALSE	TRUE
ENSG00000150455	TIRAP	FALSE	FALSE	FALSE	FALSE	FALSE	FALSE	TRUE
ENSG00000137251	TINAG	FALSE	FALSE	FALSE	FALSE	FALSE	FALSE	TRUE
ENSG00000241128	OR14A2	FALSE	FALSE	FALSE	FALSE	FALSE	FALSE	TRUE
ENSG00000221864	KRTAP12-2	FALSE	FALSE	FALSE	FALSE	FALSE	FALSE	TRUE
ENSG00000113384	GOLPH3	FALSE	FALSE	FALSE	FALSE	FALSE	FALSE	TRUE
ENSG00000221829	FANCG	FALSE	FALSE	FALSE	FALSE	FALSE	FALSE	TRUE
ENSG00000064886	CHI3L2	FALSE	FALSE	FALSE	FALSE	FALSE	FALSE	TRUE
ENSG00000148832	PAOX	FALSE	FALSE	FALSE	FALSE	FALSE	FALSE	TRUE
ENSG00000136059	VILL	FALSE	FALSE	FALSE	FALSE	FALSE	FALSE	TRUE
ENSG00000161082	CELF5	FALSE	FALSE	FALSE	FALSE	FALSE	FALSE	TRUE
ENSG00000109756	RAPGEF2	FALSE	FALSE	FALSE	FALSE	FALSE	FALSE	TRUE
ENSG00000186231	KLHL32	FALSE	FALSE	FALSE	FALSE	FALSE	FALSE	TRUE
ENSG00000229183	PGA4	FALSE	FALSE	FALSE	FALSE	FALSE	FALSE	TRUE
ENSG00000109920	FNBP4	FALSE	FALSE	FALSE	FALSE	FALSE	FALSE	TRUE
ENSG00000178150	ZNF114	FALSE	FALSE	FALSE	FALSE	FALSE	FALSE	TRUE
ENSG00000137166	FOXP4	FALSE	FALSE	FALSE	FALSE	FALSE	FALSE	TRUE
ENSG00000156802	ATAD2	FALSE	FALSE	FALSE	FALSE	FALSE	FALSE	TRUE
ENSG00000149292	TTC12	FALSE	FALSE	FALSE	FALSE	FALSE	FALSE	TRUE
ENSG00000214456	PLIN5	FALSE	FALSE	FALSE	FALSE	FALSE	FALSE	TRUE
ENSG00000185262	UBALD2	FALSE	FALSE	FALSE	FALSE	FALSE	FALSE	TRUE
ENSG00000162520	SYNC	FALSE	FALSE	FALSE	FALSE	FALSE	FALSE	TRUE
ENSG00000173065	FAM222B	FALSE	FALSE	FALSE	FALSE	FALSE	FALSE	TRUE
ENSG00000183578	TNFAIP8L3	FALSE	FALSE	FALSE	FALSE	FALSE	FALSE	TRUE
ENSG00000164363	SLC6A18	FALSE	FALSE	FALSE	FALSE	FALSE	FALSE	TRUE
ENSG00000111215	PRR4	FALSE	FALSE	FALSE	FALSE	FALSE	FALSE	TRUE
ENSG00000197798	FAM118B	FALSE	FALSE	FALSE	FALSE	FALSE	FALSE	TRUE
ENSG00000175229	GAL3ST3	FALSE	FALSE	FALSE	FALSE	FALSE	FALSE	TRUE
ENSG00000120159	CAAP1	FALSE	FALSE	FALSE	FALSE	FALSE	FALSE	TRUE
ENSG00000142227	EMP3	FALSE	FALSE	FALSE	FALSE	FALSE	FALSE	TRUE
ENSG00000186795	KCNK18	FALSE	FALSE	FALSE	FALSE	FALSE	FALSE	TRUE
ENSG00000212935	KRTAP10-3	FALSE	FALSE	FALSE	FALSE	FALSE	FALSE	TRUE
ENSG00000142039	CCDC97	FALSE	FALSE	FALSE	FALSE	FALSE	FALSE	TRUE
ENSG00000006607	FARP2	FALSE	FALSE	FALSE	FALSE	FALSE	FALSE	TRUE
ENSG00000161677	JOSD2	FALSE	FALSE	FALSE	FALSE	FALSE	FALSE	TRUE
ENSG00000169683	LRRC45	FALSE	FALSE	FALSE	FALSE	FALSE	FALSE	TRUE
ENSG00000156869	FRRS1	FALSE	FALSE	FALSE	FALSE	FALSE	FALSE	TRUE
ENSG00000204950	LRRC10B	FALSE	FALSE	FALSE	FALSE	FALSE	FALSE	TRUE
ENSG00000105298	CACTIN	FALSE	FALSE	FALSE	FALSE	FALSE	FALSE	TRUE
ENSG00000256713	PGA5	FALSE	FALSE	FALSE	FALSE	FALSE	FALSE	TRUE
ENSG00000170209	ANKK1	FALSE	FALSE	FALSE	FALSE	FALSE	FALSE	TRUE
ENSG00000123171	CCDC70	FALSE	FALSE	FALSE	FALSE	FALSE	FALSE	TRUE
ENSG00000105695	MAG	FALSE	FALSE	FALSE	FALSE	FALSE	FALSE	TRUE
ENSG00000176887	SOX11	FALSE	FALSE	FALSE	FALSE	FALSE	FALSE	TRUE
ENSG00000134184	GSTM1	FALSE	FALSE	FALSE	FALSE	FALSE	FALSE	TRUE
ENSG00000008282	SYPL1	FALSE	FALSE	FALSE	FALSE	FALSE	FALSE	TRUE
ENSG00000160199	PKNOX1	FALSE	FALSE	FALSE	FALSE	FALSE	FALSE	TRUE
ENSG00000213366	GSTM2	FALSE	FALSE	FALSE	FALSE	FALSE	FALSE	TRUE
ENSG00000121671	CRY2	FALSE	FALSE	FALSE	FALSE	FALSE	FALSE	TRUE
ENSG00000161558	TMEM143	FALSE	FALSE	FALSE	FALSE	FALSE	FALSE	TRUE
ENSG00000080511	RDH8	FALSE	FALSE	FALSE	FALSE	FALSE	FALSE	TRUE
ENSG00000163947	ARHGEF3	FALSE	FALSE	FALSE	FALSE	FALSE	FALSE	TRUE
ENSG00000119862	LGALSL	FALSE	FALSE	FALSE	FALSE	FALSE	FALSE	TRUE
ENSG00000241484	ARHGAP8	FALSE	FALSE	FALSE	FALSE	FALSE	FALSE	TRUE
ENSG00000113361	CDH6	FALSE	FALSE	FALSE	FALSE	FALSE	FALSE	TRUE
ENSG00000085871	MGST2	FALSE	FALSE	FALSE	FALSE	FALSE	FALSE	TRUE
ENSG00000162438	CTRC	FALSE	FALSE	FALSE	FALSE	FALSE	FALSE	TRUE
ENSG00000188760	TMEM198	FALSE	FALSE	FALSE	FALSE	FALSE	FALSE	TRUE
ENSG00000134202	GSTM3	FALSE	FALSE	FALSE	FALSE	FALSE	FALSE	TRUE
ENSG00000148704	VAX1	FALSE	FALSE	FALSE	FALSE	FALSE	FALSE	TRUE
ENSG00000167601	AXL	FALSE	FALSE	FALSE	FALSE	FALSE	FALSE	TRUE
ENSG00000084754	HADHA	FALSE	FALSE	FALSE	FALSE	FALSE	FALSE	TRUE
ENSG00000105707	HPN	FALSE	FALSE	FALSE	FALSE	FALSE	FALSE	TRUE
ENSG00000132906	CASP9	FALSE	FALSE	FALSE	FALSE	FALSE	FALSE	TRUE
ENSG00000160185	UBASH3A	FALSE	FALSE	FALSE	FALSE	FALSE	FALSE	TRUE
ENSG00000104967	NOVA2	FALSE	FALSE	FALSE	FALSE	FALSE	FALSE	TRUE
ENSG00000140873	ADAMTS18	FALSE	FALSE	FALSE	FALSE	FALSE	FALSE	TRUE
ENSG00000134755	DSC2	FALSE	FALSE	FALSE	FALSE	FALSE	FALSE	TRUE
ENSG00000072182	ASIC4	FALSE	FALSE	FALSE	FALSE	FALSE	FALSE	TRUE
ENSG00000132429	POPDC3	FALSE	FALSE	FALSE	FALSE	FALSE	FALSE	TRUE
ENSG00000198758	EPS8L3	FALSE	FALSE	FALSE	FALSE	FALSE	FALSE	TRUE
ENSG00000104783	KCNN4	FALSE	FALSE	FALSE	FALSE	FALSE	FALSE	TRUE
ENSG00000174358	SLC6A19	FALSE	FALSE	FALSE	FALSE	FALSE	FALSE	TRUE
ENSG00000166558	SLC38A8	FALSE	FALSE	FALSE	FALSE	FALSE	FALSE	TRUE
ENSG00000166398	KIAA0355	FALSE	FALSE	FALSE	FALSE	FALSE	FALSE	TRUE
ENSG00000196586	MYO6	FALSE	FALSE	FALSE	FALSE	FALSE	FALSE	TRUE
ENSG00000231389	HLA-DPA1	FALSE	FALSE	FALSE	FALSE	FALSE	FALSE	TRUE
ENSG00000080573	COL5A3	FALSE	FALSE	FALSE	FALSE	FALSE	FALSE	TRUE
ENSG00000114547	ROPN1B	FALSE	FALSE	FALSE	FALSE	FALSE	FALSE	TRUE
ENSG00000153230	OR14K1	FALSE	FALSE	FALSE	FALSE	FALSE	FALSE	TRUE
ENSG00000169214	OR6F1	FALSE	FALSE	FALSE	FALSE	FALSE	FALSE	TRUE
ENSG00000157017	GHRL	FALSE	FALSE	FALSE	FALSE	FALSE	FALSE	TRUE
ENSG00000248405	PRR5-ARHGAP8	FALSE	FALSE	FALSE	FALSE	FALSE	FALSE	TRUE
ENSG00000198795	ZNF521	FALSE	FALSE	FALSE	FALSE	FALSE	FALSE	TRUE
ENSG00000126266	FFAR1	FALSE	FALSE	FALSE	FALSE	FALSE	FALSE	TRUE
ENSG00000175592	FOSL1	FALSE	FALSE	FALSE	FALSE	FALSE	FALSE	TRUE
ENSG00000176720	BOK	FALSE	FALSE	FALSE	FALSE	FALSE	FALSE	TRUE
ENSG00000186458	DEFB132	FALSE	FALSE	FALSE	FALSE	FALSE	FALSE	TRUE
ENSG00000177106	EPS8L2	FALSE	FALSE	FALSE	FALSE	FALSE	FALSE	TRUE
ENSG00000160194	NDUFV3	FALSE	FALSE	FALSE	FALSE	FALSE	FALSE	TRUE
ENSG00000130023	ERMARD	FALSE	FALSE	FALSE	FALSE	FALSE	FALSE	TRUE
ENSG00000143195	ILDR2	FALSE	FALSE	FALSE	FALSE	FALSE	FALSE	TRUE
ENSG00000142046	TMEM91	FALSE	FALSE	FALSE	FALSE	FALSE	FALSE	TRUE
ENSG00000162592	CCDC27	FALSE	FALSE	FALSE	FALSE	FALSE	FALSE	TRUE
ENSG00000189169	KRTAP10-12	FALSE	FALSE	FALSE	FALSE	FALSE	FALSE	TRUE
ENSG00000008226	DLEC1	FALSE	FALSE	FALSE	FALSE	FALSE	FALSE	TRUE
ENSG00000175602	CCDC85B	FALSE	FALSE	FALSE	FALSE	FALSE	FALSE	TRUE
ENSG00000268223	ARL14EPL	FALSE	FALSE	FALSE	FALSE	FALSE	FALSE	TRUE
ENSG00000182704	TSKU	FALSE	FALSE	FALSE	FALSE	FALSE	FALSE	TRUE
ENSG00000126251	GPR42	FALSE	FALSE	FALSE	FALSE	FALSE	FALSE	TRUE
ENSG00000103528	SYT17	FALSE	FALSE	FALSE	FALSE	FALSE	FALSE	TRUE
ENSG00000170425	ADORA2B	FALSE	FALSE	FALSE	FALSE	FALSE	FALSE	TRUE
ENSG00000175619	OR4B1	FALSE	FALSE	FALSE	FALSE	FALSE	FALSE	TRUE
ENSG00000131746	TNS4	FALSE	FALSE	FALSE	FALSE	FALSE	FALSE	TRUE
ENSG00000187175	KRTAP12-1	FALSE	FALSE	FALSE	FALSE	FALSE	FALSE	TRUE
ENSG00000006638	TBXA2R	FALSE	FALSE	FALSE	FALSE	FALSE	FALSE	TRUE
ENSG00000171408	PDE7B	FALSE	FALSE	FALSE	FALSE	FALSE	FALSE	TRUE
ENSG00000168671	UGT3A2	FALSE	FALSE	FALSE	FALSE	FALSE	FALSE	TRUE
ENSG00000243955	GSTA1	FALSE	FALSE	FALSE	FALSE	FALSE	FALSE	TRUE
ENSG00000168778	TCTN2	FALSE	FALSE	FALSE	FALSE	FALSE	FALSE	TRUE
ENSG00000179855	GIPC3	FALSE	FALSE	FALSE	FALSE	FALSE	FALSE	TRUE
ENSG00000105323	HNRNPUL1	FALSE	FALSE	FALSE	FALSE	FALSE	FALSE	TRUE
ENSG00000105711	SCN1B	FALSE	FALSE	FALSE	FALSE	FALSE	FALSE	TRUE
ENSG00000127884	ECHS1	FALSE	FALSE	FALSE	FALSE	FALSE	FALSE	TRUE
ENSG00000204869	IGFL4	FALSE	FALSE	FALSE	FALSE	FALSE	FALSE	TRUE
ENSG00000115425	PECR	FALSE	FALSE	FALSE	FALSE	FALSE	FALSE	TRUE
ENSG00000255302	EID1	FALSE	FALSE	FALSE	FALSE	FALSE	FALSE	TRUE
ENSG00000154889	MPPE1	FALSE	FALSE	FALSE	FALSE	FALSE	FALSE	TRUE
ENSG00000188295	ZNF669	FALSE	FALSE	FALSE	FALSE	FALSE	FALSE	TRUE
ENSG00000184221	OLIG1	FALSE	FALSE	FALSE	FALSE	FALSE	FALSE	TRUE
ENSG00000036565	SLC18A1	FALSE	FALSE	FALSE	FALSE	FALSE	FALSE	TRUE
ENSG00000100767	PAPLN	FALSE	FALSE	FALSE	FALSE	FALSE	FALSE	TRUE
ENSG00000102796	DHRS12	FALSE	FALSE	FALSE	FALSE	FALSE	FALSE	TRUE
ENSG00000008438	PGLYRP1	FALSE	FALSE	FALSE	FALSE	FALSE	FALSE	TRUE
ENSG00000140945	CDH13	FALSE	FALSE	FALSE	FALSE	FALSE	FALSE	TRUE
ENSG00000077585	GPR137B	FALSE	FALSE	FALSE	FALSE	FALSE	FALSE	TRUE
ENSG00000069275	NUCKS1	FALSE	FALSE	FALSE	FALSE	FALSE	FALSE	TRUE
ENSG00000144668	ITGA9	FALSE	FALSE	FALSE	FALSE	FALSE	FALSE	TRUE
ENSG00000140859	KIFC3	FALSE	FALSE	FALSE	FALSE	FALSE	FALSE	TRUE
ENSG00000160183	TMPRSS3	FALSE	FALSE	FALSE	FALSE	FALSE	FALSE	TRUE
ENSG00000085511	MAP3K4	FALSE	FALSE	FALSE	FALSE	FALSE	FALSE	TRUE
ENSG00000164825	DEFB1	FALSE	FALSE	FALSE	FALSE	FALSE	FALSE	TRUE
ENSG00000139352	ASCL1	FALSE	FALSE	FALSE	FALSE	FALSE	FALSE	TRUE
ENSG00000145384	FABP2	FALSE	FALSE	FALSE	FALSE	FALSE	FALSE	TRUE
ENSG00000157014	TATDN2	FALSE	FALSE	FALSE	FALSE	FALSE	FALSE	TRUE
ENSG00000140284	SLC27A2	FALSE	FALSE	FALSE	FALSE	FALSE	FALSE	TRUE
ENSG00000165929	TC2N	FALSE	FALSE	FALSE	FALSE	FALSE	FALSE	TRUE
ENSG00000110801	PSMD9	FALSE	FALSE	FALSE	FALSE	FALSE	FALSE	TRUE
ENSG00000184786	TCTE3	FALSE	FALSE	FALSE	FALSE	FALSE	FALSE	TRUE
ENSG00000124006	OBSL1	FALSE	FALSE	FALSE	FALSE	FALSE	FALSE	TRUE
ENSG00000131446	MGAT1	FALSE	FALSE	FALSE	FALSE	FALSE	FALSE	TRUE
ENSG00000064961	HMG20B	FALSE	FALSE	FALSE	FALSE	FALSE	FALSE	TRUE
ENSG00000169738	DCXR	FALSE	FALSE	FALSE	FALSE	FALSE	FALSE	TRUE
ENSG00000143702	CEP170	FALSE	FALSE	FALSE	FALSE	FALSE	FALSE	TRUE
ENSG00000055163	CYFIP2	FALSE	FALSE	FALSE	FALSE	FALSE	FALSE	TRUE
ENSG00000197653	DNAH10	FALSE	FALSE	FALSE	FALSE	FALSE	FALSE	TRUE
ENSG00000173702	MUC13	FALSE	FALSE	FALSE	FALSE	FALSE	FALSE	TRUE
ENSG00000221955	SLC12A8	FALSE	FALSE	FALSE	FALSE	FALSE	FALSE	TRUE
ENSG00000161542	PRPSAP1	FALSE	FALSE	FALSE	FALSE	FALSE	FALSE	TRUE
ENSG00000102678	FGF9	FALSE	FALSE	FALSE	FALSE	FALSE	FALSE	TRUE
ENSG00000160180	TFF3	FALSE	FALSE	FALSE	FALSE	FALSE	FALSE	TRUE
ENSG00000167536	DHRS13	FALSE	FALSE	FALSE	FALSE	FALSE	FALSE	TRUE
ENSG00000130812	ANGPTL6	FALSE	FALSE	FALSE	FALSE	FALSE	FALSE	TRUE
ENSG00000116138	DNAJC16	FALSE	FALSE	FALSE	FALSE	FALSE	FALSE	TRUE
ENSG00000163932	PRKCD	FALSE	FALSE	FALSE	FALSE	FALSE	FALSE	TRUE
ENSG00000096872	IFT74	FALSE	FALSE	FALSE	FALSE	FALSE	FALSE	TRUE
ENSG00000229859	PGA3	FALSE	FALSE	FALSE	FALSE	FALSE	FALSE	TRUE
ENSG00000241123	KRTAP10-5	FALSE	FALSE	FALSE	FALSE	FALSE	FALSE	TRUE
ENSG00000142615	CELA2A	FALSE	FALSE	FALSE	FALSE	FALSE	FALSE	TRUE
ENSG00000128833	MYO5C	FALSE	FALSE	FALSE	FALSE	FALSE	FALSE	TRUE
ENSG00000184937	WT1	FALSE	FALSE	FALSE	FALSE	FALSE	FALSE	TRUE
ENSG00000196914	ARHGEF12	FALSE	FALSE	FALSE	FALSE	FALSE	FALSE	TRUE
ENSG00000154359	LONRF1	FALSE	FALSE	FALSE	FALSE	FALSE	FALSE	TRUE
ENSG00000126249	PDCD2L	FALSE	FALSE	FALSE	FALSE	FALSE	FALSE	TRUE
ENSG00000100865	CINP	FALSE	FALSE	FALSE	TRUE	TRUE	FALSE	FALSE
ENSG00000018699	TTC27	FALSE	FALSE	TRUE	TRUE	TRUE	FALSE	FALSE
ENSG00000123374	CDK2	FALSE	FALSE	FALSE	FALSE	TRUE	FALSE	FALSE
ENSG00000167508	MVD	FALSE	FALSE	TRUE	TRUE	TRUE	FALSE	FALSE
ENSG00000159921	GNE	FALSE	FALSE	FALSE	FALSE	TRUE	FALSE	FALSE
ENSG00000140577	CRTC3	FALSE	FALSE	FALSE	FALSE	TRUE	FALSE	FALSE
ENSG00000112578	BYSL	FALSE	FALSE	FALSE	TRUE	TRUE	FALSE	FALSE
ENSG00000108423	TUBD1	FALSE	FALSE	TRUE	TRUE	TRUE	FALSE	FALSE
ENSG00000020633	RUNX3	FALSE	FALSE	TRUE	TRUE	TRUE	FALSE	FALSE
ENSG00000138107	ACTR1A	FALSE	FALSE	FALSE	FALSE	TRUE	FALSE	FALSE
ENSG00000125995	ROMO1	FALSE	FALSE	FALSE	FALSE	TRUE	FALSE	FALSE
ENSG00000185022	MAFF	FALSE	FALSE	TRUE	TRUE	TRUE	FALSE	FALSE
ENSG00000101444	AHCY	FALSE	FALSE	TRUE	TRUE	TRUE	FALSE	FALSE
ENSG00000085415	SEH1L	FALSE	FALSE	FALSE	FALSE	TRUE	FALSE	FALSE
ENSG00000140153	WDR20	FALSE	FALSE	FALSE	TRUE	TRUE	FALSE	FALSE
ENSG00000136877	FPGS	FALSE	FALSE	FALSE	FALSE	TRUE	FALSE	FALSE
ENSG00000009413	REV3L	FALSE	FALSE	FALSE	FALSE	TRUE	FALSE	FALSE
ENSG00000115216	NRBP1	FALSE	FALSE	TRUE	TRUE	TRUE	FALSE	FALSE
ENSG00000100209	HSCB	FALSE	FALSE	FALSE	FALSE	TRUE	FALSE	FALSE
ENSG00000221914	PPP2R2A	FALSE	FALSE	FALSE	FALSE	TRUE	FALSE	FALSE
ENSG00000119318	RAD23B	FALSE	FALSE	FALSE	FALSE	TRUE	FALSE	FALSE
ENSG00000131051	RBM39	FALSE	FALSE	FALSE	FALSE	TRUE	FALSE	FALSE
ENSG00000123485	HJURP	FALSE	FALSE	TRUE	TRUE	TRUE	FALSE	FALSE
ENSG00000168496	FEN1	FALSE	FALSE	FALSE	FALSE	TRUE	FALSE	FALSE
ENSG00000113712	CSNK1A1	FALSE	FALSE	FALSE	FALSE	TRUE	FALSE	FALSE
ENSG00000117222	RBBP5	FALSE	FALSE	TRUE	TRUE	TRUE	FALSE	FALSE
ENSG00000128626	MRPS12	FALSE	FALSE	FALSE	FALSE	TRUE	FALSE	FALSE
ENSG00000009954	BAZ1B	FALSE	FALSE	TRUE	TRUE	TRUE	FALSE	FALSE
ENSG00000141367	CLTC	FALSE	FALSE	TRUE	TRUE	TRUE	FALSE	FALSE
ENSG00000262660	SLC25A10	FALSE	FALSE	TRUE	TRUE	TRUE	FALSE	FALSE
ENSG00000154813	DPH3	FALSE	FALSE	FALSE	FALSE	TRUE	FALSE	FALSE
ENSG00000062716	VMP1	FALSE	FALSE	TRUE	TRUE	TRUE	FALSE	FALSE
ENSG00000167098	SUN5	FALSE	FALSE	TRUE	TRUE	TRUE	FALSE	FALSE
ENSG00000116649	SRM	FALSE	FALSE	FALSE	FALSE	TRUE	FALSE	FALSE
ENSG00000156983	BRPF1	FALSE	FALSE	FALSE	FALSE	TRUE	FALSE	FALSE
ENSG00000132792	CTNNBL1	FALSE	FALSE	TRUE	TRUE	TRUE	FALSE	FALSE
ENSG00000197345	MRPL21	FALSE	FALSE	TRUE	TRUE	TRUE	FALSE	FALSE
ENSG00000172977	KAT5	FALSE	FALSE	FALSE	FALSE	TRUE	FALSE	FALSE
ENSG00000116809	ZBTB17	FALSE	FALSE	FALSE	FALSE	TRUE	FALSE	FALSE
ENSG00000182858	ALG12	FALSE	FALSE	FALSE	FALSE	TRUE	FALSE	FALSE
ENSG00000171148	TADA3	FALSE	FALSE	FALSE	FALSE	TRUE	FALSE	FALSE
ENSG00000158545	ZC3H18	FALSE	FALSE	TRUE	TRUE	TRUE	FALSE	FALSE
ENSG00000161956	SENP3	FALSE	FALSE	FALSE	FALSE	TRUE	FALSE	FALSE
ENSG00000111602	TIMELESS	FALSE	FALSE	FALSE	TRUE	TRUE	FALSE	FALSE
ENSG00000142856	ITGB3BP	FALSE	FALSE	FALSE	FALSE	TRUE	FALSE	FALSE
ENSG00000125971	DYNLRB1	FALSE	FALSE	TRUE	TRUE	TRUE	FALSE	FALSE
ENSG00000171824	EXOSC10	FALSE	FALSE	FALSE	FALSE	TRUE	FALSE	FALSE
ENSG00000141499	WRAP53	FALSE	FALSE	FALSE	FALSE	TRUE	FALSE	FALSE
ENSG00000099194	SCD	FALSE	FALSE	FALSE	FALSE	TRUE	FALSE	FALSE
ENSG00000163156	SCNM1	FALSE	FALSE	FALSE	FALSE	TRUE	FALSE	FALSE
ENSG00000150760	DOCK1	FALSE	FALSE	FALSE	TRUE	TRUE	FALSE	FALSE
ENSG00000116030	SUMO1	FALSE	FALSE	FALSE	FALSE	TRUE	FALSE	FALSE
ENSG00000163154	TNFAIP8L2	FALSE	FALSE	FALSE	FALSE	TRUE	FALSE	FALSE
ENSG00000189306	RRP7A	FALSE	FALSE	FALSE	FALSE	TRUE	FALSE	FALSE
ENSG00000115539	PDCL3	FALSE	FALSE	FALSE	FALSE	TRUE	FALSE	FALSE
ENSG00000179588	ZFPM1	FALSE	FALSE	TRUE	TRUE	TRUE	FALSE	FALSE
ENSG00000144597	EAF1	FALSE	FALSE	FALSE	FALSE	TRUE	FALSE	FALSE
ENSG00000106638	TBL2	FALSE	FALSE	TRUE	TRUE	TRUE	FALSE	FALSE
ENSG00000167515	TRAPPC2L	FALSE	FALSE	TRUE	TRUE	TRUE	FALSE	FALSE
ENSG00000119421	NDUFA8	FALSE	FALSE	FALSE	FALSE	TRUE	FALSE	FALSE
ENSG00000165688	PMPCA	FALSE	FALSE	FALSE	TRUE	TRUE	FALSE	FALSE
ENSG00000132740	IGHMBP2	FALSE	FALSE	TRUE	TRUE	TRUE	FALSE	FALSE
ENSG00000110092	CCND1	FALSE	FALSE	FALSE	TRUE	TRUE	FALSE	FALSE
ENSG00000004897	CDC27	FALSE	FALSE	FALSE	FALSE	TRUE	FALSE	FALSE
ENSG00000159111	MRPL10	FALSE	FALSE	TRUE	TRUE	TRUE	FALSE	FALSE
ENSG00000100949	RABGGTA	FALSE	FALSE	FALSE	FALSE	TRUE	FALSE	FALSE
ENSG00000141294	LRRC46	FALSE	FALSE	TRUE	TRUE	TRUE	FALSE	FALSE
ENSG00000106635	BCL7B	FALSE	FALSE	TRUE	TRUE	TRUE	FALSE	FALSE
ENSG00000104626	ERI1	FALSE	FALSE	FALSE	FALSE	TRUE	FALSE	FALSE
ENSG00000120215	MLANA	FALSE	FALSE	TRUE	TRUE	TRUE	FALSE	FALSE
ENSG00000167513	CDT1	FALSE	FALSE	TRUE	TRUE	TRUE	FALSE	FALSE
ENSG00000023318	ERP44	FALSE	FALSE	FALSE	FALSE	TRUE	FALSE	FALSE
ENSG00000135250	SRPK2	FALSE	FALSE	TRUE	TRUE	TRUE	FALSE	FALSE
ENSG00000185664	PMEL	FALSE	FALSE	FALSE	FALSE	TRUE	FALSE	FALSE
ENSG00000087077	TRIP6	FALSE	FALSE	TRUE	TRUE	TRUE	FALSE	FALSE
ENSG00000093000	NUP50	FALSE	FALSE	TRUE	TRUE	TRUE	FALSE	FALSE
ENSG00000087085	ACHE	FALSE	FALSE	TRUE	TRUE	TRUE	FALSE	FALSE
ENSG00000101773	RBBP8	FALSE	FALSE	FALSE	FALSE	TRUE	FALSE	FALSE
ENSG00000088325	TPX2	FALSE	FALSE	FALSE	FALSE	TRUE	FALSE	FALSE
ENSG00000125965	GDF5	FALSE	FALSE	FALSE	TRUE	TRUE	FALSE	FALSE
ENSG00000149600	COMMD7	FALSE	FALSE	TRUE	TRUE	TRUE	FALSE	FALSE
ENSG00000196275	GTF2IRD2	FALSE	FALSE	FALSE	FALSE	TRUE	FALSE	FALSE
ENSG00000106366	SERPINE1	FALSE	FALSE	FALSE	FALSE	TRUE	FALSE	FALSE
ENSG00000124641	MED20	FALSE	FALSE	FALSE	TRUE	TRUE	FALSE	FALSE
ENSG00000163159	VPS72	FALSE	FALSE	FALSE	FALSE	TRUE	FALSE	FALSE
ENSG00000104835	SARS2	FALSE	FALSE	FALSE	FALSE	TRUE	FALSE	FALSE
ENSG00000167182	SP2	FALSE	FALSE	TRUE	TRUE	TRUE	FALSE	FALSE
ENSG00000109762	SNX25	FALSE	FALSE	FALSE	FALSE	TRUE	FALSE	FALSE
ENSG00000087087	SRRT	FALSE	FALSE	TRUE	TRUE	TRUE	FALSE	FALSE
ENSG00000167103	PIP5KL1	FALSE	FALSE	FALSE	FALSE	TRUE	FALSE	FALSE
ENSG00000130520	LSM4	FALSE	FALSE	FALSE	FALSE	TRUE	FALSE	FALSE
ENSG00000100316	RPL3	FALSE	FALSE	FALSE	FALSE	TRUE	FALSE	FALSE
ENSG00000213221	DNLZ	FALSE	FALSE	FALSE	TRUE	TRUE	FALSE	FALSE
ENSG00000197728	RPS26	FALSE	FALSE	FALSE	FALSE	TRUE	FALSE	FALSE
ENSG00000033327	GAB2	FALSE	FALSE	TRUE	TRUE	TRUE	FALSE	FALSE
ENSG00000150991	UBC	FALSE	FALSE	TRUE	TRUE	TRUE	FALSE	FALSE
ENSG00000169876	MUC17	FALSE	FALSE	FALSE	FALSE	TRUE	FALSE	FALSE
ENSG00000103423	DNAJA3	FALSE	FALSE	FALSE	TRUE	TRUE	FALSE	FALSE
ENSG00000163141	BNIPL	FALSE	FALSE	FALSE	FALSE	TRUE	FALSE	FALSE
ENSG00000125445	MRPS7	FALSE	FALSE	TRUE	TRUE	TRUE	FALSE	FALSE
ENSG00000166166	TRMT61A	FALSE	FALSE	TRUE	TRUE	TRUE	FALSE	FALSE
ENSG00000112701	SENP6	FALSE	FALSE	FALSE	FALSE	TRUE	FALSE	FALSE
ENSG00000106367	AP1S1	FALSE	FALSE	FALSE	FALSE	TRUE	FALSE	FALSE
ENSG00000130227	XPO7	FALSE	FALSE	FALSE	FALSE	TRUE	FALSE	FALSE
ENSG00000104824	HNRNPL	FALSE	FALSE	FALSE	FALSE	TRUE	FALSE	FALSE
ENSG00000131055	COX4I2	FALSE	FALSE	FALSE	FALSE	TRUE	FALSE	FALSE
ENSG00000120948	TARDBP	FALSE	FALSE	FALSE	FALSE	TRUE	FALSE	FALSE
ENSG00000213190	MLLT11	FALSE	FALSE	FALSE	FALSE	TRUE	FALSE	FALSE
ENSG00000129910	CDH15	FALSE	FALSE	TRUE	TRUE	TRUE	FALSE	FALSE
ENSG00000125447	GGA3	FALSE	FALSE	TRUE	TRUE	TRUE	FALSE	FALSE
ENSG00000025293	PHF20	FALSE	FALSE	FALSE	FALSE	TRUE	FALSE	FALSE
ENSG00000154001	PPP2R5E	FALSE	FALSE	FALSE	FALSE	TRUE	FALSE	FALSE
ENSG00000126001	CEP250	FALSE	FALSE	FALSE	TRUE	TRUE	FALSE	FALSE
ENSG00000134250	NOTCH2	FALSE	FALSE	FALSE	FALSE	TRUE	FALSE	FALSE
ENSG00000136828	RALGPS1	FALSE	FALSE	FALSE	TRUE	TRUE	FALSE	FALSE
ENSG00000176125	UFSP1	FALSE	FALSE	TRUE	TRUE	TRUE	FALSE	FALSE
ENSG00000161960	EIF4A1	FALSE	FALSE	FALSE	FALSE	TRUE	FALSE	FALSE
ENSG00000259207	ITGB3	FALSE	FALSE	FALSE	FALSE	TRUE	FALSE	FALSE
ENSG00000173039	RELA	FALSE	FALSE	FALSE	FALSE	TRUE	FALSE	FALSE
ENSG00000119446	RBM18	FALSE	FALSE	FALSE	FALSE	TRUE	FALSE	FALSE
ENSG00000135870	RC3H1	FALSE	FALSE	FALSE	FALSE	TRUE	FALSE	FALSE
ENSG00000129993	CBFA2T3	FALSE	FALSE	TRUE	TRUE	TRUE	FALSE	FALSE
ENSG00000244005	NFS1	FALSE	FALSE	FALSE	FALSE	TRUE	FALSE	FALSE
ENSG00000178852	EFCAB13	FALSE	FALSE	FALSE	FALSE	TRUE	FALSE	FALSE
ENSG00000136807	CDK9	FALSE	FALSE	FALSE	FALSE	TRUE	FALSE	FALSE
ENSG00000125999	BPIFB1	FALSE	FALSE	TRUE	TRUE	TRUE	FALSE	FALSE
ENSG00000196943	NOP9	FALSE	FALSE	FALSE	FALSE	TRUE	FALSE	FALSE
ENSG00000088035	ALG6	FALSE	FALSE	FALSE	FALSE	TRUE	FALSE	FALSE
ENSG00000123407	HOXC12	FALSE	FALSE	FALSE	FALSE	TRUE	FALSE	FALSE
ENSG00000168930	TRIM49	FALSE	FALSE	TRUE	TRUE	TRUE	FALSE	FALSE
ENSG00000204183	GDF5OS	FALSE	FALSE	FALSE	TRUE	TRUE	FALSE	FALSE
ENSG00000143437	ARNT	FALSE	FALSE	TRUE	TRUE	TRUE	FALSE	FALSE
ENSG00000223417	TRIM49D1	FALSE	FALSE	TRUE	TRUE	TRUE	FALSE	FALSE
ENSG00000141510	TP53	FALSE	FALSE	FALSE	FALSE	TRUE	FALSE	FALSE
ENSG00000122705	CLTA	FALSE	FALSE	FALSE	FALSE	TRUE	FALSE	FALSE
ENSG00000183765	CHEK2	FALSE	FALSE	FALSE	FALSE	TRUE	FALSE	FALSE
ENSG00000180053	NKX2-6	FALSE	FALSE	FALSE	FALSE	TRUE	FALSE	FALSE
ENSG00000170788	DYDC1	FALSE	FALSE	FALSE	TRUE	TRUE	FALSE	FALSE
ENSG00000131059	BPIFA3	FALSE	FALSE	TRUE	TRUE	TRUE	FALSE	FALSE
ENSG00000174177	CTU2	FALSE	FALSE	TRUE	TRUE	TRUE	FALSE	FALSE
ENSG00000258947	TUBB3	FALSE	FALSE	TRUE	TRUE	TRUE	FALSE	FALSE
ENSG00000134575	ACP2	FALSE	FALSE	FALSE	FALSE	TRUE	FALSE	FALSE
ENSG00000101367	MAPRE1	FALSE	FALSE	TRUE	TRUE	TRUE	FALSE	FALSE
ENSG00000149485	FADS1	FALSE	FALSE	FALSE	FALSE	TRUE	FALSE	FALSE
ENSG00000011454	RABGAP1	FALSE	FALSE	TRUE	TRUE	TRUE	FALSE	FALSE
ENSG00000073150	PANX2	FALSE	FALSE	FALSE	FALSE	TRUE	FALSE	FALSE
ENSG00000058091	CDK14	FALSE	FALSE	FALSE	FALSE	TRUE	FALSE	FALSE
ENSG00000204449	TRIM49C	FALSE	FALSE	TRUE	TRUE	TRUE	FALSE	FALSE
ENSG00000186628	FSD2	FALSE	FALSE	TRUE	TRUE	TRUE	FALSE	FALSE
ENSG00000122877	EGR2	FALSE	FALSE	FALSE	TRUE	TRUE	FALSE	FALSE
ENSG00000185324	CDK10	FALSE	FALSE	TRUE	TRUE	TRUE	FALSE	FALSE
ENSG00000037965	HOXC8	FALSE	FALSE	FALSE	FALSE	TRUE	FALSE	FALSE
ENSG00000183048	SLC25A10	FALSE	FALSE	TRUE	TRUE	TRUE	FALSE	FALSE
ENSG00000148396	SEC16A	FALSE	FALSE	FALSE	TRUE	TRUE	FALSE	FALSE
ENSG00000152700	SAR1B	FALSE	FALSE	FALSE	TRUE	TRUE	FALSE	FALSE
ENSG00000156384	SFR1	FALSE	FALSE	FALSE	FALSE	TRUE	FALSE	FALSE
ENSG00000165684	SNAPC4	FALSE	FALSE	FALSE	TRUE	TRUE	FALSE	FALSE
ENSG00000084710	EFR3B	FALSE	FALSE	TRUE	TRUE	TRUE	FALSE	FALSE
ENSG00000149646	CNBD2	FALSE	FALSE	FALSE	FALSE	TRUE	FALSE	FALSE
ENSG00000165915	SLC39A13	FALSE	FALSE	FALSE	FALSE	TRUE	FALSE	FALSE
ENSG00000047315	POLR2B	FALSE	FALSE	FALSE	FALSE	TRUE	FALSE	FALSE
ENSG00000068903	SIRT2	FALSE	FALSE	FALSE	FALSE	TRUE	FALSE	FALSE
ENSG00000163155	LYSMD1	FALSE	FALSE	FALSE	FALSE	TRUE	FALSE	FALSE
ENSG00000114126	TFDP2	FALSE	FALSE	TRUE	TRUE	TRUE	FALSE	FALSE
ENSG00000167094	TTC16	FALSE	FALSE	FALSE	FALSE	TRUE	FALSE	FALSE
ENSG00000166295	ANAPC16	FALSE	FALSE	FALSE	FALSE	TRUE	FALSE	FALSE
ENSG00000154920	EME1	FALSE	FALSE	TRUE	TRUE	TRUE	FALSE	FALSE
ENSG00000110514	MADD	FALSE	FALSE	FALSE	FALSE	TRUE	FALSE	FALSE
ENSG00000009950	MLXIPL	FALSE	FALSE	TRUE	TRUE	TRUE	FALSE	FALSE
ENSG00000185669	SNAI3	FALSE	FALSE	TRUE	TRUE	TRUE	FALSE	FALSE
ENSG00000108829	LRRC59	FALSE	FALSE	TRUE	TRUE	TRUE	FALSE	FALSE
ENSG00000138078	PREPL	FALSE	FALSE	FALSE	FALSE	TRUE	FALSE	FALSE
ENSG00000101342	TLDC2	FALSE	FALSE	TRUE	TRUE	TRUE	FALSE	FALSE
ENSG00000106384	MOGAT3	FALSE	FALSE	FALSE	FALSE	TRUE	FALSE	FALSE
ENSG00000087095	NLK	FALSE	FALSE	FALSE	FALSE	TRUE	FALSE	FALSE
ENSG00000116678	LEPR	FALSE	FALSE	FALSE	FALSE	TRUE	FALSE	FALSE
ENSG00000186150	UBL4B	FALSE	FALSE	TRUE	TRUE	TRUE	FALSE	FALSE
ENSG00000171222	SCAND1	FALSE	FALSE	FALSE	FALSE	TRUE	FALSE	FALSE
ENSG00000187098	MITF	FALSE	FALSE	FALSE	FALSE	TRUE	FALSE	FALSE
ENSG00000162139	NEU3	FALSE	FALSE	FALSE	FALSE	TRUE	FALSE	FALSE
ENSG00000188394	GPR21	FALSE	FALSE	TRUE	TRUE	TRUE	FALSE	FALSE
ENSG00000169871	TRIM56	FALSE	FALSE	FALSE	FALSE	TRUE	FALSE	FALSE
ENSG00000172572	PDE3A	FALSE	FALSE	FALSE	FALSE	TRUE	FALSE	FALSE
ENSG00000171552	BCL2L1	FALSE	FALSE	FALSE	FALSE	TRUE	FALSE	FALSE
ENSG00000134249	ADAM30	FALSE	FALSE	FALSE	FALSE	TRUE	FALSE	FALSE
ENSG00000174125	TLR1	FALSE	FALSE	FALSE	FALSE	TRUE	FALSE	FALSE
ENSG00000143452	HORMAD1	FALSE	FALSE	TRUE	TRUE	TRUE	FALSE	FALSE
ENSG00000147454	SLC25A37	FALSE	FALSE	FALSE	FALSE	TRUE	FALSE	FALSE
ENSG00000106992	AK1	FALSE	FALSE	FALSE	FALSE	TRUE	FALSE	FALSE
ENSG00000134571	MYBPC3	FALSE	FALSE	FALSE	FALSE	TRUE	FALSE	FALSE
ENSG00000141295	SCRN2	FALSE	FALSE	TRUE	TRUE	TRUE	FALSE	FALSE
ENSG00000173432	SAA1	FALSE	FALSE	TRUE	TRUE	TRUE	FALSE	FALSE
ENSG00000169087	HSPBAP1	FALSE	FALSE	FALSE	FALSE	TRUE	FALSE	FALSE
ENSG00000197106	SLC6A17	FALSE	FALSE	TRUE	TRUE	TRUE	FALSE	FALSE
ENSG00000106852	LHX6	FALSE	FALSE	FALSE	FALSE	TRUE	FALSE	FALSE
ENSG00000106991	ENG	FALSE	FALSE	FALSE	FALSE	TRUE	FALSE	FALSE
ENSG00000120071	KANSL1	FALSE	FALSE	FALSE	FALSE	TRUE	FALSE	FALSE
ENSG00000167994	RAB3IL1	FALSE	FALSE	FALSE	FALSE	TRUE	FALSE	FALSE
ENSG00000198931	APRT	FALSE	FALSE	TRUE	TRUE	TRUE	FALSE	FALSE
ENSG00000166598	HSP90B1	FALSE	FALSE	FALSE	FALSE	TRUE	FALSE	FALSE
ENSG00000189120	SP6	FALSE	FALSE	TRUE	TRUE	TRUE	FALSE	FALSE
ENSG00000262814	MRPL12	FALSE	FALSE	TRUE	TRUE	TRUE	FALSE	FALSE
ENSG00000101306	MYLK2	FALSE	FALSE	FALSE	FALSE	TRUE	FALSE	FALSE
ENSG00000112078	KCTD20	FALSE	FALSE	FALSE	FALSE	TRUE	FALSE	FALSE
ENSG00000135111	TBX3	FALSE	FALSE	FALSE	FALSE	TRUE	FALSE	FALSE
ENSG00000228273	MUC3A	FALSE	FALSE	TRUE	TRUE	TRUE	FALSE	FALSE
ENSG00000100324	TAB1	FALSE	FALSE	FALSE	FALSE	TRUE	FALSE	FALSE
ENSG00000152223	EPG5	FALSE	FALSE	FALSE	FALSE	TRUE	FALSE	FALSE
ENSG00000127124	HIVEP3	FALSE	FALSE	FALSE	TRUE	TRUE	FALSE	FALSE
ENSG00000186480	INSIG1	FALSE	FALSE	FALSE	FALSE	TRUE	FALSE	FALSE
ENSG00000089486	CDIP1	FALSE	FALSE	FALSE	TRUE	TRUE	FALSE	FALSE
ENSG00000123411	IKZF4	FALSE	FALSE	FALSE	FALSE	TRUE	FALSE	FALSE
ENSG00000136840	ST6GALNAC4	FALSE	FALSE	FALSE	FALSE	TRUE	FALSE	FALSE
ENSG00000197622	CDC42SE1	FALSE	FALSE	FALSE	FALSE	TRUE	FALSE	FALSE
ENSG00000168081	PNOC	FALSE	FALSE	FALSE	FALSE	TRUE	FALSE	FALSE
ENSG00000180818	HOXC10	FALSE	FALSE	FALSE	FALSE	TRUE	FALSE	FALSE
ENSG00000084092	NOA1	FALSE	FALSE	FALSE	FALSE	TRUE	FALSE	FALSE
ENSG00000204655	MOG	FALSE	FALSE	TRUE	TRUE	TRUE	FALSE	FALSE
ENSG00000128849	CGNL1	FALSE	FALSE	FALSE	FALSE	TRUE	FALSE	FALSE
ENSG00000173193	PARP14	FALSE	FALSE	FALSE	FALSE	TRUE	FALSE	FALSE
ENSG00000148187	MRRF	FALSE	FALSE	FALSE	FALSE	TRUE	FALSE	FALSE
ENSG00000151224	MAT1A	FALSE	FALSE	FALSE	TRUE	TRUE	FALSE	FALSE
ENSG00000103426	CORO7-PAM16	FALSE	FALSE	FALSE	TRUE	TRUE	FALSE	FALSE
ENSG00000160796	NBEAL2	FALSE	FALSE	FALSE	FALSE	TRUE	FALSE	FALSE
ENSG00000092820	EZR	FALSE	FALSE	TRUE	TRUE	TRUE	FALSE	FALSE
ENSG00000143434	SEMA6C	FALSE	FALSE	FALSE	FALSE	TRUE	FALSE	FALSE
ENSG00000163081	CCDC140	FALSE	FALSE	FALSE	TRUE	TRUE	FALSE	FALSE
ENSG00000265817	FSBP	FALSE	FALSE	FALSE	FALSE	TRUE	FALSE	FALSE
ENSG00000228696	ARL17B	FALSE	FALSE	FALSE	FALSE	TRUE	FALSE	FALSE
ENSG00000169894	MUC3A	FALSE	FALSE	TRUE	TRUE	TRUE	FALSE	FALSE
ENSG00000148719	DNAJB12	FALSE	FALSE	FALSE	FALSE	TRUE	FALSE	FALSE
ENSG00000118705	RPN2	FALSE	FALSE	TRUE	TRUE	TRUE	FALSE	FALSE
ENSG00000198336	MYL4	FALSE	FALSE	FALSE	FALSE	TRUE	FALSE	FALSE
ENSG00000186765	FSCN2	FALSE	FALSE	FALSE	FALSE	TRUE	FALSE	FALSE
ENSG00000100968	NFATC4	FALSE	FALSE	FALSE	FALSE	TRUE	FALSE	FALSE
ENSG00000134825	TMEM258	FALSE	FALSE	FALSE	FALSE	TRUE	FALSE	FALSE
ENSG00000183963	SMTN	FALSE	FALSE	FALSE	FALSE	TRUE	FALSE	FALSE
ENSG00000138002	IFT172	FALSE	FALSE	TRUE	TRUE	TRUE	FALSE	FALSE
ENSG00000136859	ANGPTL2	FALSE	FALSE	FALSE	TRUE	TRUE	FALSE	FALSE
ENSG00000129244	ATP1B2	FALSE	FALSE	FALSE	FALSE	TRUE	FALSE	FALSE
ENSG00000137513	NARS2	FALSE	FALSE	TRUE	TRUE	TRUE	FALSE	FALSE
ENSG00000203965	EFCAB7	FALSE	FALSE	FALSE	FALSE	TRUE	FALSE	FALSE
ENSG00000135517	MIP	FALSE	FALSE	FALSE	TRUE	TRUE	FALSE	FALSE
ENSG00000129226	CD68	FALSE	FALSE	FALSE	FALSE	TRUE	FALSE	FALSE
ENSG00000204632	HLA-G	FALSE	FALSE	TRUE	TRUE	TRUE	FALSE	FALSE
ENSG00000150990	DHX37	FALSE	FALSE	TRUE	TRUE	TRUE	FALSE	FALSE
ENSG00000128159	TUBGCP6	FALSE	FALSE	FALSE	FALSE	TRUE	FALSE	FALSE
ENSG00000141002	TCF25	FALSE	FALSE	TRUE	TRUE	TRUE	FALSE	FALSE
ENSG00000198183	BPIFA1	FALSE	FALSE	TRUE	TRUE	TRUE	FALSE	FALSE
ENSG00000148965	SAA4	FALSE	FALSE	TRUE	TRUE	TRUE	FALSE	FALSE
ENSG00000163751	CPA3	FALSE	FALSE	FALSE	FALSE	TRUE	FALSE	FALSE
ENSG00000137766	UNC13C	FALSE	FALSE	FALSE	FALSE	TRUE	FALSE	FALSE
ENSG00000139531	SUOX	FALSE	FALSE	FALSE	FALSE	TRUE	FALSE	FALSE
ENSG00000005700	IBTK	FALSE	FALSE	FALSE	FALSE	TRUE	FALSE	FALSE
ENSG00000100425	BRD1	FALSE	FALSE	FALSE	FALSE	TRUE	FALSE	FALSE
ENSG00000100321	SYNGR1	FALSE	FALSE	FALSE	FALSE	TRUE	FALSE	FALSE
ENSG00000167011	NAT16	FALSE	FALSE	FALSE	FALSE	TRUE	FALSE	FALSE
ENSG00000166439	RNF169	FALSE	FALSE	FALSE	FALSE	TRUE	FALSE	FALSE
ENSG00000141378	PTRH2	FALSE	FALSE	TRUE	TRUE	TRUE	FALSE	FALSE
ENSG00000152953	STK32B	FALSE	FALSE	FALSE	FALSE	TRUE	FALSE	FALSE
ENSG00000156150	ALX3	FALSE	FALSE	TRUE	TRUE	TRUE	FALSE	FALSE
ENSG00000101335	MYL9	FALSE	FALSE	TRUE	TRUE	TRUE	FALSE	FALSE
ENSG00000143398	PIP5K1A	FALSE	FALSE	FALSE	FALSE	TRUE	FALSE	FALSE
ENSG00000115504	EHBP1	FALSE	FALSE	FALSE	FALSE	TRUE	FALSE	FALSE
ENSG00000170365	SMAD1	FALSE	FALSE	FALSE	FALSE	TRUE	FALSE	FALSE
ENSG00000066336	SPI1	FALSE	FALSE	FALSE	FALSE	TRUE	FALSE	FALSE
ENSG00000173566	NUDT18	FALSE	FALSE	FALSE	FALSE	TRUE	FALSE	FALSE
ENSG00000128564	VGF	FALSE	FALSE	FALSE	FALSE	TRUE	FALSE	FALSE
ENSG00000130517	PGPEP1	FALSE	FALSE	FALSE	FALSE	TRUE	FALSE	FALSE
ENSG00000158856	DMTN	FALSE	FALSE	FALSE	FALSE	TRUE	FALSE	FALSE
ENSG00000076067	RBMS2	FALSE	FALSE	FALSE	TRUE	TRUE	FALSE	FALSE
ENSG00000165555	NOXRED1	FALSE	FALSE	FALSE	FALSE	TRUE	FALSE	FALSE
ENSG00000175354	PTPN2	FALSE	FALSE	FALSE	FALSE	TRUE	FALSE	FALSE
ENSG00000115760	BIRC6	FALSE	FALSE	FALSE	FALSE	TRUE	FALSE	FALSE
ENSG00000166428	PLD4	FALSE	FALSE	FALSE	FALSE	TRUE	FALSE	FALSE
ENSG00000156990	RPUSD3	FALSE	FALSE	FALSE	FALSE	TRUE	FALSE	FALSE
ENSG00000124920	MYRF	FALSE	FALSE	FALSE	FALSE	TRUE	FALSE	FALSE
ENSG00000179165	PXT1	FALSE	FALSE	FALSE	FALSE	TRUE	FALSE	FALSE
ENSG00000117713	ARID1A	FALSE	FALSE	FALSE	FALSE	TRUE	FALSE	FALSE
ENSG00000262484	CCER2	FALSE	FALSE	FALSE	FALSE	TRUE	FALSE	FALSE
ENSG00000099219	ERMP1	FALSE	FALSE	TRUE	TRUE	TRUE	FALSE	FALSE
ENSG00000188763	FZD9	FALSE	FALSE	TRUE	TRUE	TRUE	FALSE	FALSE
ENSG00000185305	ARL15	FALSE	FALSE	TRUE	TRUE	TRUE	FALSE	FALSE
ENSG00000134532	SOX5	FALSE	FALSE	TRUE	TRUE	TRUE	FALSE	FALSE
ENSG00000163754	GYG1	FALSE	FALSE	FALSE	FALSE	TRUE	FALSE	FALSE
ENSG00000162458	FBLIM1	FALSE	FALSE	FALSE	FALSE	TRUE	FALSE	FALSE
ENSG00000123388	HOXC11	FALSE	FALSE	FALSE	FALSE	TRUE	FALSE	FALSE
ENSG00000176715	ACSF3	FALSE	FALSE	TRUE	TRUE	TRUE	FALSE	FALSE
ENSG00000142178	SIK1	FALSE	FALSE	TRUE	TRUE	TRUE	FALSE	FALSE
ENSG00000185070	FLRT2	FALSE	FALSE	FALSE	FALSE	TRUE	FALSE	FALSE
ENSG00000127129	EDN2	FALSE	FALSE	FALSE	TRUE	TRUE	FALSE	FALSE
ENSG00000172818	OVOL1	FALSE	FALSE	FALSE	FALSE	TRUE	FALSE	FALSE
ENSG00000101639	CEP192	FALSE	FALSE	FALSE	FALSE	TRUE	FALSE	FALSE
ENSG00000166170	BAG5	FALSE	FALSE	TRUE	TRUE	TRUE	FALSE	FALSE
ENSG00000163803	PLB1	FALSE	FALSE	FALSE	FALSE	TRUE	FALSE	FALSE
ENSG00000133665	DYDC2	FALSE	FALSE	FALSE	TRUE	TRUE	FALSE	FALSE
ENSG00000185681	MORN5	FALSE	FALSE	FALSE	FALSE	TRUE	FALSE	FALSE
ENSG00000143093	STRIP1	FALSE	FALSE	TRUE	TRUE	TRUE	FALSE	FALSE
ENSG00000084734	GCKR	FALSE	FALSE	TRUE	TRUE	TRUE	FALSE	FALSE
ENSG00000177398	UMODL1	FALSE	FALSE	FALSE	FALSE	TRUE	FALSE	FALSE
ENSG00000118702	GHRH	FALSE	FALSE	TRUE	TRUE	TRUE	FALSE	FALSE
ENSG00000196576	PLXNB2	FALSE	FALSE	FALSE	FALSE	TRUE	FALSE	FALSE
ENSG00000169991	IFFO2	FALSE	FALSE	FALSE	FALSE	TRUE	FALSE	FALSE
ENSG00000083123	BCKDHB	FALSE	FALSE	FALSE	FALSE	TRUE	FALSE	FALSE
ENSG00000083535	PIBF1	FALSE	FALSE	FALSE	FALSE	TRUE	FALSE	FALSE
ENSG00000112742	TTK	FALSE	FALSE	FALSE	FALSE	TRUE	FALSE	FALSE
ENSG00000115827	DCAF17	FALSE	FALSE	FALSE	FALSE	TRUE	FALSE	FALSE
ENSG00000205978	NYNRIN	FALSE	FALSE	FALSE	FALSE	TRUE	FALSE	FALSE
ENSG00000126217	MCF2L	FALSE	FALSE	TRUE	TRUE	TRUE	FALSE	FALSE
ENSG00000157240	FZD1	FALSE	FALSE	FALSE	FALSE	TRUE	FALSE	FALSE
ENSG00000168209	DDIT4	FALSE	FALSE	FALSE	FALSE	TRUE	FALSE	FALSE
ENSG00000197122	SRC	FALSE	FALSE	TRUE	TRUE	TRUE	FALSE	FALSE
ENSG00000088367	EPB41L1	FALSE	FALSE	TRUE	TRUE	TRUE	FALSE	FALSE
ENSG00000069849	ATP1B3	FALSE	FALSE	TRUE	TRUE	TRUE	FALSE	FALSE
ENSG00000025434	NR1H3	FALSE	FALSE	FALSE	FALSE	TRUE	FALSE	FALSE
ENSG00000088538	DOCK3	FALSE	FALSE	FALSE	FALSE	TRUE	FALSE	FALSE
ENSG00000070718	AP3M2	FALSE	FALSE	FALSE	TRUE	TRUE	FALSE	FALSE
ENSG00000089091	DZANK1	FALSE	FALSE	FALSE	FALSE	TRUE	FALSE	FALSE
ENSG00000148834	GSTO1	FALSE	FALSE	FALSE	FALSE	TRUE	FALSE	FALSE
ENSG00000184381	PLA2G6	FALSE	FALSE	TRUE	TRUE	TRUE	FALSE	FALSE
ENSG00000100196	KDELR3	FALSE	FALSE	FALSE	TRUE	TRUE	FALSE	FALSE
ENSG00000114933	INO80D	FALSE	FALSE	FALSE	FALSE	TRUE	FALSE	FALSE
ENSG00000165392	WRN	FALSE	FALSE	FALSE	FALSE	TRUE	FALSE	FALSE
ENSG00000182631	RXFP3	FALSE	FALSE	TRUE	TRUE	TRUE	FALSE	FALSE
ENSG00000108061	SHOC2	FALSE	FALSE	FALSE	FALSE	TRUE	FALSE	FALSE
ENSG00000108826	MRPL27	FALSE	FALSE	TRUE	TRUE	TRUE	FALSE	FALSE
ENSG00000225614	ZNF469	FALSE	FALSE	TRUE	TRUE	TRUE	FALSE	FALSE
ENSG00000143387	CTSK	FALSE	FALSE	TRUE	TRUE	TRUE	FALSE	FALSE
ENSG00000172554	SNTG2	FALSE	FALSE	FALSE	FALSE	TRUE	FALSE	FALSE
ENSG00000166796	LDHC	FALSE	FALSE	TRUE	TRUE	TRUE	FALSE	FALSE
ENSG00000051523	CYBA	FALSE	FALSE	TRUE	TRUE	TRUE	FALSE	FALSE
ENSG00000163132	MSX1	FALSE	FALSE	FALSE	FALSE	TRUE	FALSE	FALSE
ENSG00000160360	GPSM1	FALSE	FALSE	FALSE	TRUE	TRUE	FALSE	FALSE
ENSG00000165244	ZNF367	FALSE	FALSE	FALSE	FALSE	TRUE	FALSE	FALSE
ENSG00000101460	MAP1LC3A	FALSE	FALSE	TRUE	TRUE	TRUE	FALSE	FALSE
ENSG00000175198	PCCA	FALSE	FALSE	FALSE	FALSE	TRUE	FALSE	FALSE
ENSG00000134333	LDHA	FALSE	FALSE	TRUE	TRUE	TRUE	FALSE	FALSE
ENSG00000215529	EFCAB8	FALSE	FALSE	TRUE	TRUE	TRUE	FALSE	FALSE
ENSG00000139155	SLCO1C1	FALSE	FALSE	FALSE	FALSE	TRUE	FALSE	FALSE
ENSG00000176681	LRRC37A	FALSE	FALSE	FALSE	FALSE	TRUE	FALSE	FALSE
ENSG00000169594	BNC1	FALSE	FALSE	FALSE	TRUE	TRUE	FALSE	FALSE
ENSG00000121895	TMEM156	FALSE	FALSE	FALSE	FALSE	TRUE	FALSE	FALSE
ENSG00000156076	WIF1	FALSE	FALSE	FALSE	TRUE	TRUE	FALSE	FALSE
ENSG00000080839	RBL1	FALSE	FALSE	TRUE	TRUE	TRUE	FALSE	FALSE
ENSG00000071967	CYBRD1	FALSE	FALSE	FALSE	FALSE	TRUE	FALSE	FALSE
ENSG00000214050	FBXO16	FALSE	FALSE	FALSE	FALSE	TRUE	FALSE	FALSE
ENSG00000131370	SH3BP5	FALSE	FALSE	FALSE	FALSE	TRUE	FALSE	FALSE
ENSG00000115183	TANC1	FALSE	FALSE	FALSE	FALSE	TRUE	FALSE	FALSE
ENSG00000213903	LTB4R	FALSE	FALSE	FALSE	FALSE	TRUE	FALSE	FALSE
ENSG00000130956	HABP4	FALSE	FALSE	FALSE	FALSE	TRUE	FALSE	FALSE
ENSG00000157617	C2CD2	FALSE	FALSE	FALSE	FALSE	TRUE	FALSE	FALSE
ENSG00000114124	GRK7	FALSE	FALSE	TRUE	TRUE	TRUE	FALSE	FALSE
ENSG00000141013	GAS8	FALSE	FALSE	TRUE	TRUE	TRUE	FALSE	FALSE
ENSG00000110768	GTF2H1	FALSE	FALSE	TRUE	TRUE	TRUE	FALSE	FALSE
ENSG00000071794	HLTF	FALSE	FALSE	FALSE	FALSE	TRUE	FALSE	FALSE
ENSG00000144550	CPNE9	FALSE	FALSE	FALSE	FALSE	TRUE	FALSE	FALSE
ENSG00000106689	LHX2	FALSE	FALSE	FALSE	FALSE	TRUE	FALSE	FALSE
ENSG00000134882	UBAC2	FALSE	FALSE	FALSE	FALSE	TRUE	FALSE	FALSE
ENSG00000015532	XYLT2	FALSE	FALSE	TRUE	TRUE	TRUE	FALSE	FALSE
ENSG00000214575	CPEB1	FALSE	FALSE	TRUE	TRUE	TRUE	FALSE	FALSE
ENSG00000203740	METTL11B	FALSE	FALSE	FALSE	FALSE	TRUE	FALSE	FALSE
ENSG00000114026	OGG1	FALSE	FALSE	FALSE	FALSE	TRUE	FALSE	FALSE
ENSG00000125454	SLC25A19	FALSE	FALSE	TRUE	TRUE	TRUE	FALSE	FALSE
ENSG00000172995	ARPP21	FALSE	FALSE	FALSE	FALSE	TRUE	FALSE	FALSE
ENSG00000112394	SLC16A10	FALSE	FALSE	FALSE	FALSE	TRUE	FALSE	FALSE
ENSG00000106397	PLOD3	FALSE	FALSE	FALSE	FALSE	TRUE	FALSE	FALSE
ENSG00000160404	TOR2A	FALSE	FALSE	FALSE	FALSE	TRUE	FALSE	FALSE
ENSG00000123892	RAB38	FALSE	FALSE	TRUE	TRUE	TRUE	FALSE	FALSE
ENSG00000181915	ADO	FALSE	FALSE	FALSE	TRUE	TRUE	FALSE	FALSE
ENSG00000165476	REEP3	FALSE	FALSE	FALSE	FALSE	TRUE	FALSE	FALSE
ENSG00000185133	INPP5J	FALSE	FALSE	FALSE	FALSE	TRUE	FALSE	FALSE
ENSG00000158806	NPM2	FALSE	FALSE	FALSE	FALSE	TRUE	FALSE	FALSE
ENSG00000143458	GABPB2	FALSE	FALSE	FALSE	FALSE	TRUE	FALSE	FALSE
ENSG00000152229	PSTPIP2	FALSE	FALSE	FALSE	FALSE	TRUE	FALSE	FALSE
ENSG00000143125	PROK1	FALSE	FALSE	FALSE	FALSE	TRUE	FALSE	FALSE
ENSG00000044459	CNTLN	FALSE	FALSE	FALSE	TRUE	TRUE	FALSE	FALSE
ENSG00000074603	DPP8	FALSE	FALSE	FALSE	FALSE	TRUE	FALSE	FALSE
ENSG00000167526	RPL13	FALSE	FALSE	TRUE	TRUE	TRUE	FALSE	FALSE
ENSG00000176714	CCDC121	FALSE	FALSE	TRUE	TRUE	TRUE	FALSE	FALSE
ENSG00000132664	POLR3F	FALSE	FALSE	FALSE	FALSE	TRUE	FALSE	FALSE
ENSG00000143801	PSEN2	FALSE	FALSE	FALSE	FALSE	TRUE	FALSE	FALSE
ENSG00000130449	ZSWIM6	FALSE	FALSE	FALSE	FALSE	TRUE	FALSE	FALSE
ENSG00000134160	TRPM1	FALSE	FALSE	TRUE	TRUE	TRUE	FALSE	FALSE
ENSG00000152749	GPR180	FALSE	FALSE	TRUE	TRUE	TRUE	FALSE	FALSE
ENSG00000183579	ZNRF3	FALSE	FALSE	FALSE	FALSE	TRUE	FALSE	FALSE
ENSG00000163659	TIPARP	FALSE	FALSE	TRUE	TRUE	TRUE	FALSE	FALSE
ENSG00000134283	PPHLN1	FALSE	FALSE	FALSE	FALSE	TRUE	FALSE	FALSE
ENSG00000144724	PTPRG	FALSE	FALSE	FALSE	FALSE	TRUE	FALSE	FALSE
ENSG00000259753	ITGB3	FALSE	FALSE	FALSE	FALSE	TRUE	FALSE	FALSE
ENSG00000198707	CEP290	FALSE	FALSE	TRUE	TRUE	TRUE	FALSE	FALSE
ENSG00000109861	CTSC	FALSE	FALSE	TRUE	TRUE	TRUE	FALSE	FALSE
ENSG00000112079	STK38	FALSE	FALSE	FALSE	FALSE	TRUE	FALSE	FALSE
ENSG00000197757	HOXC6	FALSE	FALSE	FALSE	FALSE	TRUE	FALSE	FALSE
ENSG00000188130	MAPK12	FALSE	FALSE	FALSE	FALSE	TRUE	FALSE	FALSE
ENSG00000157343	ARMC12	FALSE	FALSE	FALSE	FALSE	TRUE	FALSE	FALSE
ENSG00000129465	RIPK3	FALSE	FALSE	FALSE	FALSE	TRUE	FALSE	FALSE
ENSG00000143105	KCNA10	FALSE	FALSE	FALSE	FALSE	TRUE	FALSE	FALSE
ENSG00000105649	RAB3A	FALSE	FALSE	FALSE	FALSE	TRUE	FALSE	FALSE
ENSG00000197586	ENTPD6	FALSE	FALSE	TRUE	TRUE	TRUE	FALSE	FALSE
ENSG00000107864	CPEB3	FALSE	FALSE	FALSE	FALSE	TRUE	FALSE	FALSE
ENSG00000043143	JADE2	FALSE	FALSE	FALSE	TRUE	TRUE	FALSE	FALSE
ENSG00000176422	SPRYD4	FALSE	FALSE	FALSE	TRUE	TRUE	FALSE	FALSE
ENSG00000204644	ZFP57	FALSE	FALSE	TRUE	TRUE	TRUE	FALSE	FALSE
ENSG00000134780	DAGLA	FALSE	FALSE	FALSE	FALSE	TRUE	FALSE	FALSE
ENSG00000273266	HOXC4	FALSE	FALSE	FALSE	FALSE	TRUE	FALSE	FALSE
ENSG00000049130	KITLG	FALSE	FALSE	TRUE	TRUE	TRUE	FALSE	FALSE
ENSG00000240224	UGT1A5	FALSE	FALSE	TRUE	TRUE	TRUE	FALSE	FALSE
ENSG00000101310	SEC23B	FALSE	FALSE	FALSE	FALSE	TRUE	FALSE	FALSE
ENSG00000110090	CPT1A	FALSE	FALSE	TRUE	TRUE	TRUE	FALSE	FALSE
ENSG00000130957	FBP2	FALSE	FALSE	FALSE	FALSE	TRUE	FALSE	FALSE
ENSG00000167107	ACSF2	FALSE	FALSE	TRUE	TRUE	TRUE	FALSE	FALSE
ENSG00000197912	SPG7	FALSE	FALSE	TRUE	TRUE	TRUE	FALSE	FALSE
ENSG00000198792	TMEM184B	FALSE	FALSE	TRUE	TRUE	TRUE	FALSE	FALSE
ENSG00000204160	ZDHHC18	FALSE	FALSE	FALSE	FALSE	TRUE	FALSE	FALSE
ENSG00000129194	SOX15	FALSE	FALSE	FALSE	FALSE	TRUE	FALSE	FALSE
ENSG00000162775	RBM15	FALSE	FALSE	FALSE	FALSE	TRUE	FALSE	FALSE
ENSG00000268173	PIK3R2	FALSE	FALSE	FALSE	FALSE	TRUE	FALSE	FALSE
ENSG00000116396	KCNC4	FALSE	FALSE	TRUE	TRUE	TRUE	FALSE	FALSE
ENSG00000089050	RBBP9	FALSE	FALSE	FALSE	FALSE	TRUE	FALSE	FALSE
ENSG00000135063	FAM189A2	FALSE	FALSE	FALSE	FALSE	TRUE	FALSE	FALSE
ENSG00000140006	WDR89	FALSE	FALSE	FALSE	FALSE	TRUE	FALSE	FALSE
ENSG00000076108	BAZ2A	FALSE	FALSE	FALSE	TRUE	TRUE	FALSE	FALSE
ENSG00000189253	TRIM64B	FALSE	FALSE	TRUE	TRUE	TRUE	FALSE	FALSE
ENSG00000100376	FAM118A	FALSE	FALSE	TRUE	TRUE	TRUE	FALSE	FALSE
ENSG00000127152	BCL11B	FALSE	FALSE	FALSE	FALSE	TRUE	FALSE	FALSE
ENSG00000143951	WDPCP	FALSE	FALSE	FALSE	FALSE	TRUE	FALSE	FALSE
ENSG00000204842	ATXN2	FALSE	FALSE	FALSE	FALSE	TRUE	FALSE	FALSE
ENSG00000065357	DGKA	FALSE	FALSE	FALSE	FALSE	TRUE	FALSE	FALSE
ENSG00000104365	IKBKB	FALSE	FALSE	FALSE	TRUE	TRUE	FALSE	FALSE
ENSG00000167105	TMEM92	FALSE	FALSE	TRUE	TRUE	TRUE	FALSE	FALSE
ENSG00000125457	MIF4GD	FALSE	FALSE	TRUE	TRUE	TRUE	FALSE	FALSE
ENSG00000216490	IFI30	FALSE	FALSE	FALSE	FALSE	TRUE	FALSE	FALSE
ENSG00000241119	UGT1A9	FALSE	FALSE	TRUE	TRUE	TRUE	FALSE	FALSE
ENSG00000119640	ACYP1	FALSE	FALSE	FALSE	FALSE	TRUE	FALSE	FALSE
ENSG00000134072	CAMK1	FALSE	FALSE	FALSE	FALSE	TRUE	FALSE	FALSE
ENSG00000134294	SLC38A2	FALSE	FALSE	FALSE	TRUE	TRUE	FALSE	FALSE
ENSG00000272658	LTB4R2	FALSE	FALSE	FALSE	FALSE	TRUE	FALSE	FALSE
ENSG00000183111	ARHGEF37	FALSE	FALSE	FALSE	FALSE	TRUE	FALSE	FALSE
ENSG00000104368	PLAT	FALSE	FALSE	FALSE	TRUE	TRUE	FALSE	FALSE
ENSG00000115841	RMDN2	FALSE	FALSE	TRUE	TRUE	TRUE	FALSE	FALSE
ENSG00000100987	VSX1	FALSE	FALSE	TRUE	TRUE	TRUE	FALSE	FALSE
ENSG00000016602	CLCA4	FALSE	FALSE	FALSE	FALSE	TRUE	FALSE	FALSE
ENSG00000003147	ICA1	FALSE	FALSE	FALSE	FALSE	TRUE	FALSE	FALSE
ENSG00000136213	CHST12	FALSE	FALSE	FALSE	FALSE	TRUE	FALSE	FALSE
ENSG00000184144	CNTN2	FALSE	FALSE	TRUE	TRUE	TRUE	FALSE	FALSE
ENSG00000151445	VIPAS39	FALSE	FALSE	FALSE	FALSE	TRUE	FALSE	FALSE
ENSG00000115507	OTX1	FALSE	FALSE	FALSE	FALSE	TRUE	FALSE	FALSE
ENSG00000183486	MX2	FALSE	FALSE	FALSE	FALSE	TRUE	FALSE	FALSE
ENSG00000133731	IMPA1	FALSE	FALSE	FALSE	FALSE	TRUE	FALSE	FALSE
ENSG00000250264	TAP2	FALSE	FALSE	FALSE	FALSE	TRUE	FALSE	FALSE
ENSG00000100311	PDGFB	FALSE	FALSE	FALSE	FALSE	TRUE	FALSE	FALSE
ENSG00000151388	ADAMTS12	FALSE	FALSE	TRUE	TRUE	TRUE	FALSE	FALSE
ENSG00000153814	JAZF1	FALSE	FALSE	FALSE	FALSE	TRUE	FALSE	FALSE
ENSG00000139318	DUSP6	FALSE	FALSE	FALSE	TRUE	TRUE	FALSE	FALSE
ENSG00000060642	PIGV	FALSE	FALSE	FALSE	FALSE	TRUE	FALSE	FALSE
ENSG00000196748	CLPSL2	FALSE	FALSE	FALSE	FALSE	TRUE	FALSE	FALSE
ENSG00000248871	TNFSF12-TNFSF13	FALSE	FALSE	FALSE	FALSE	TRUE	FALSE	FALSE
ENSG00000069020	MAST4	FALSE	FALSE	FALSE	TRUE	TRUE	FALSE	FALSE
ENSG00000107745	MICU1	FALSE	FALSE	FALSE	FALSE	TRUE	FALSE	FALSE
ENSG00000184009	ACTG1	FALSE	FALSE	FALSE	FALSE	TRUE	FALSE	FALSE
ENSG00000205593	DENND6B	FALSE	FALSE	FALSE	FALSE	TRUE	FALSE	FALSE
ENSG00000237541	HLA-DQA2	FALSE	FALSE	FALSE	FALSE	TRUE	FALSE	FALSE
ENSG00000100591	AHSA1	FALSE	FALSE	FALSE	FALSE	TRUE	FALSE	FALSE
ENSG00000174529	TMEM81	FALSE	FALSE	TRUE	TRUE	TRUE	FALSE	FALSE
ENSG00000106541	AGR2	FALSE	FALSE	TRUE	TRUE	TRUE	FALSE	FALSE
ENSG00000100583	SAMD15	FALSE	FALSE	FALSE	FALSE	TRUE	FALSE	FALSE
ENSG00000171206	TRIM8	FALSE	FALSE	FALSE	FALSE	TRUE	FALSE	FALSE
ENSG00000221968	FADS3	FALSE	FALSE	FALSE	FALSE	TRUE	FALSE	FALSE
ENSG00000173276	ZBTB21	FALSE	FALSE	FALSE	FALSE	TRUE	FALSE	FALSE
ENSG00000163157	TMOD4	FALSE	FALSE	FALSE	FALSE	TRUE	FALSE	FALSE
ENSG00000164674	SYTL3	FALSE	FALSE	TRUE	TRUE	TRUE	FALSE	FALSE
ENSG00000040199	PHLPP2	FALSE	FALSE	TRUE	TRUE	TRUE	FALSE	FALSE
ENSG00000104765	BNIP3L	FALSE	FALSE	FALSE	FALSE	TRUE	FALSE	FALSE
ENSG00000241106	HLA-DOB	FALSE	FALSE	FALSE	FALSE	TRUE	FALSE	FALSE
ENSG00000168679	SLC16A4	FALSE	FALSE	FALSE	FALSE	TRUE	FALSE	FALSE
ENSG00000100219	XBP1	FALSE	FALSE	FALSE	FALSE	TRUE	FALSE	FALSE
ENSG00000134574	DDB2	FALSE	FALSE	FALSE	FALSE	TRUE	FALSE	FALSE
ENSG00000254535	PABPC4L	FALSE	FALSE	FALSE	FALSE	TRUE	FALSE	FALSE
ENSG00000139372	TDG	FALSE	FALSE	FALSE	FALSE	TRUE	FALSE	FALSE
ENSG00000146839	ZAN	FALSE	FALSE	TRUE	TRUE	TRUE	FALSE	FALSE
ENSG00000185038	MROH2A	FALSE	FALSE	TRUE	TRUE	TRUE	FALSE	FALSE
ENSG00000014257	ACPP	FALSE	FALSE	FALSE	FALSE	TRUE	FALSE	FALSE
ENSG00000205022	PABPN1L	FALSE	FALSE	TRUE	TRUE	TRUE	FALSE	FALSE
ENSG00000105647	PIK3R2	FALSE	FALSE	FALSE	FALSE	TRUE	FALSE	FALSE
ENSG00000135903	PAX3	FALSE	FALSE	FALSE	TRUE	TRUE	FALSE	FALSE
ENSG00000100441	KHNYN	FALSE	FALSE	FALSE	FALSE	TRUE	FALSE	FALSE
ENSG00000159423	ALDH4A1	FALSE	FALSE	FALSE	FALSE	TRUE	FALSE	FALSE
ENSG00000140832	MARVELD3	FALSE	FALSE	TRUE	TRUE	TRUE	FALSE	FALSE
ENSG00000111846	GCNT2	FALSE	FALSE	FALSE	FALSE	TRUE	FALSE	FALSE
ENSG00000168135	KCNJ4	FALSE	FALSE	FALSE	TRUE	TRUE	FALSE	FALSE
ENSG00000169504	CLIC4	FALSE	FALSE	TRUE	TRUE	TRUE	FALSE	FALSE
ENSG00000107882	SUFU	FALSE	FALSE	FALSE	FALSE	TRUE	FALSE	FALSE
ENSG00000130958	SLC35D2	FALSE	FALSE	FALSE	FALSE	TRUE	FALSE	FALSE
ENSG00000126214	KLC1	FALSE	FALSE	TRUE	TRUE	TRUE	FALSE	FALSE
ENSG00000198211	TUBB3	FALSE	FALSE	TRUE	TRUE	TRUE	FALSE	FALSE
ENSG00000138433	CIR1	FALSE	FALSE	FALSE	TRUE	TRUE	FALSE	FALSE
ENSG00000135905	DOCK10	FALSE	FALSE	FALSE	TRUE	TRUE	FALSE	FALSE
ENSG00000100599	RIN3	FALSE	FALSE	TRUE	TRUE	TRUE	FALSE	FALSE
ENSG00000168394	TAP1	FALSE	FALSE	FALSE	FALSE	TRUE	FALSE	FALSE
ENSG00000060982	BCAT1	FALSE	FALSE	FALSE	FALSE	TRUE	FALSE	FALSE
ENSG00000119772	DNMT3A	FALSE	FALSE	TRUE	TRUE	TRUE	FALSE	FALSE
ENSG00000187994	RINL	FALSE	FALSE	FALSE	FALSE	TRUE	FALSE	FALSE
ENSG00000172922	RNASEH2C	FALSE	FALSE	FALSE	FALSE	TRUE	FALSE	FALSE
ENSG00000143341	HMCN1	FALSE	FALSE	FALSE	FALSE	TRUE	FALSE	FALSE
ENSG00000204264	PSMB8	FALSE	FALSE	FALSE	FALSE	TRUE	FALSE	FALSE
ENSG00000119703	ZC2HC1C	FALSE	FALSE	FALSE	FALSE	TRUE	FALSE	FALSE
ENSG00000197980	LEKR1	FALSE	FALSE	TRUE	TRUE	TRUE	FALSE	FALSE
ENSG00000112679	DUSP22	FALSE	FALSE	TRUE	TRUE	TRUE	FALSE	FALSE
ENSG00000180806	HOXC9	FALSE	FALSE	FALSE	FALSE	TRUE	FALSE	FALSE
ENSG00000139174	PRICKLE1	FALSE	FALSE	FALSE	FALSE	TRUE	FALSE	FALSE
ENSG00000269190	FBXO17	FALSE	FALSE	FALSE	FALSE	TRUE	FALSE	FALSE
ENSG00000065526	SPEN	FALSE	FALSE	FALSE	FALSE	TRUE	FALSE	FALSE
ENSG00000179915	NRXN1	FALSE	FALSE	FALSE	FALSE	TRUE	FALSE	FALSE
ENSG00000187024	PTRH1	FALSE	FALSE	FALSE	FALSE	TRUE	FALSE	FALSE
ENSG00000241635	UGT1A8	FALSE	FALSE	TRUE	TRUE	TRUE	FALSE	FALSE
ENSG00000100426	ZBED4	FALSE	FALSE	FALSE	FALSE	TRUE	FALSE	FALSE
ENSG00000183354	KIAA2026	FALSE	FALSE	TRUE	TRUE	TRUE	FALSE	FALSE
ENSG00000075413	MARK3	FALSE	FALSE	TRUE	TRUE	TRUE	FALSE	FALSE
ENSG00000150593	PDCD4	FALSE	FALSE	FALSE	FALSE	TRUE	FALSE	FALSE
ENSG00000136158	SPRY2	FALSE	FALSE	FALSE	FALSE	TRUE	FALSE	FALSE
ENSG00000244122	UGT1A7	FALSE	FALSE	TRUE	TRUE	TRUE	FALSE	FALSE
ENSG00000133812	SBF2	FALSE	FALSE	FALSE	FALSE	TRUE	FALSE	FALSE
ENSG00000143919	CAMKMT	FALSE	FALSE	FALSE	FALSE	TRUE	FALSE	FALSE
ENSG00000173467	AGR3	FALSE	FALSE	TRUE	TRUE	TRUE	FALSE	FALSE
ENSG00000138942	RNF185	FALSE	FALSE	FALSE	FALSE	TRUE	FALSE	FALSE
ENSG00000185567	AHNAK2	FALSE	FALSE	FALSE	FALSE	TRUE	FALSE	FALSE
ENSG00000073146	MOV10L1	FALSE	FALSE	FALSE	FALSE	TRUE	FALSE	FALSE
ENSG00000213445	SIPA1	FALSE	FALSE	FALSE	FALSE	TRUE	FALSE	FALSE
ENSG00000163288	GABRB1	FALSE	FALSE	FALSE	FALSE	TRUE	FALSE	FALSE
ENSG00000075426	FOSL2	FALSE	FALSE	FALSE	FALSE	TRUE	FALSE	FALSE
ENSG00000096060	FKBP5	FALSE	FALSE	FALSE	FALSE	TRUE	FALSE	FALSE
ENSG00000100445	SDR39U1	FALSE	FALSE	FALSE	FALSE	TRUE	FALSE	FALSE
ENSG00000173327	MAP3K11	FALSE	FALSE	FALSE	FALSE	TRUE	FALSE	FALSE
ENSG00000112425	EPM2A	FALSE	FALSE	FALSE	FALSE	TRUE	FALSE	FALSE
ENSG00000148926	ADM	FALSE	FALSE	FALSE	FALSE	TRUE	FALSE	FALSE
ENSG00000151729	SLC25A4	FALSE	FALSE	FALSE	FALSE	TRUE	FALSE	FALSE
ENSG00000139323	POC1B	FALSE	FALSE	FALSE	TRUE	TRUE	FALSE	FALSE
ENSG00000101391	CDK5RAP1	FALSE	FALSE	TRUE	TRUE	TRUE	FALSE	FALSE
ENSG00000139324	TMTC3	FALSE	FALSE	TRUE	TRUE	TRUE	FALSE	FALSE
ENSG00000111252	SH2B3	FALSE	FALSE	FALSE	FALSE	TRUE	FALSE	FALSE
ENSG00000133069	TMCC2	FALSE	FALSE	FALSE	FALSE	TRUE	FALSE	FALSE
ENSG00000100429	HDAC10	FALSE	FALSE	FALSE	FALSE	TRUE	FALSE	FALSE
ENSG00000065621	GSTO2	FALSE	FALSE	FALSE	FALSE	TRUE	FALSE	FALSE
ENSG00000170927	PKHD1	FALSE	FALSE	TRUE	TRUE	TRUE	FALSE	FALSE
ENSG00000166206	GABRB3	FALSE	FALSE	FALSE	FALSE	TRUE	FALSE	FALSE
ENSG00000124391	IL17C	FALSE	FALSE	TRUE	TRUE	TRUE	FALSE	FALSE
ENSG00000159873	CCDC117	FALSE	FALSE	FALSE	FALSE	TRUE	FALSE	FALSE
ENSG00000148384	INPP5E	FALSE	FALSE	FALSE	TRUE	TRUE	FALSE	FALSE
ENSG00000243943	ZNF512	FALSE	FALSE	TRUE	TRUE	TRUE	FALSE	FALSE
ENSG00000084093	REST	FALSE	FALSE	FALSE	FALSE	TRUE	FALSE	FALSE
ENSG00000134339	SAA2	FALSE	FALSE	TRUE	TRUE	TRUE	FALSE	FALSE
ENSG00000100593	ISM2	FALSE	FALSE	FALSE	FALSE	TRUE	FALSE	FALSE
ENSG00000104231	ZFAND1	FALSE	FALSE	FALSE	FALSE	TRUE	FALSE	FALSE
ENSG00000164142	FAM160A1	FALSE	FALSE	FALSE	FALSE	TRUE	FALSE	FALSE
ENSG00000179344	HLA-DQB1	FALSE	FALSE	FALSE	FALSE	TRUE	FALSE	FALSE
ENSG00000106009	BRAT1	FALSE	FALSE	FALSE	FALSE	TRUE	FALSE	FALSE
ENSG00000259803	SLC22A31	FALSE	FALSE	TRUE	TRUE	TRUE	FALSE	FALSE
ENSG00000170100	ZNF778	FALSE	FALSE	TRUE	TRUE	TRUE	FALSE	FALSE
ENSG00000135423	GLS2	FALSE	FALSE	FALSE	TRUE	TRUE	FALSE	FALSE
ENSG00000213923	CSNK1E	FALSE	FALSE	TRUE	TRUE	TRUE	FALSE	FALSE
ENSG00000107282	APBA1	FALSE	FALSE	FALSE	FALSE	TRUE	FALSE	FALSE
ENSG00000120820	GLT8D2	FALSE	FALSE	FALSE	FALSE	TRUE	FALSE	FALSE
ENSG00000181555	SETD2	FALSE	FALSE	FALSE	FALSE	TRUE	FALSE	FALSE
ENSG00000110693	SOX6	FALSE	FALSE	TRUE	TRUE	TRUE	FALSE	FALSE
ENSG00000157992	KRTCAP3	FALSE	FALSE	TRUE	TRUE	TRUE	FALSE	FALSE
ENSG00000123364	HOXC13	FALSE	FALSE	FALSE	FALSE	TRUE	FALSE	FALSE
ENSG00000232629	HLA-DQB2	FALSE	FALSE	FALSE	FALSE	TRUE	FALSE	FALSE
ENSG00000198838	RYR3	FALSE	FALSE	FALSE	FALSE	TRUE	FALSE	FALSE
ENSG00000206190	ATP10A	FALSE	FALSE	FALSE	FALSE	TRUE	FALSE	FALSE
ENSG00000168476	REEP4	FALSE	FALSE	FALSE	FALSE	TRUE	FALSE	FALSE
ENSG00000119638	NEK9	FALSE	FALSE	FALSE	FALSE	TRUE	FALSE	FALSE
ENSG00000141012	GALNS	FALSE	FALSE	TRUE	TRUE	TRUE	FALSE	FALSE
ENSG00000130940	CASZ1	FALSE	FALSE	FALSE	FALSE	TRUE	FALSE	FALSE
ENSG00000158815	FGF17	FALSE	FALSE	FALSE	FALSE	TRUE	FALSE	FALSE
ENSG00000134504	KCTD1	FALSE	FALSE	FALSE	FALSE	TRUE	FALSE	FALSE
ENSG00000187796	CARD9	FALSE	FALSE	FALSE	TRUE	TRUE	FALSE	FALSE
ENSG00000163328	GPR155	FALSE	FALSE	FALSE	TRUE	TRUE	FALSE	FALSE
ENSG00000113389	NPR3	FALSE	FALSE	FALSE	FALSE	TRUE	FALSE	FALSE
ENSG00000079739	PGM1	FALSE	FALSE	FALSE	FALSE	TRUE	FALSE	FALSE
ENSG00000174498	IGDCC3	FALSE	FALSE	FALSE	FALSE	TRUE	FALSE	FALSE
ENSG00000131386	GALNT15	FALSE	FALSE	FALSE	FALSE	TRUE	FALSE	FALSE
ENSG00000157379	DHRS1	FALSE	FALSE	FALSE	FALSE	TRUE	FALSE	FALSE
ENSG00000136305	CIDEB	FALSE	FALSE	FALSE	FALSE	TRUE	FALSE	FALSE
ENSG00000137040	RANBP6	FALSE	FALSE	TRUE	TRUE	TRUE	FALSE	FALSE
ENSG00000214413	BBIP1	FALSE	FALSE	FALSE	FALSE	TRUE	FALSE	FALSE
ENSG00000198355	PIM3	FALSE	FALSE	FALSE	FALSE	TRUE	FALSE	FALSE
ENSG00000170779	CDCA4	FALSE	FALSE	FALSE	FALSE	TRUE	FALSE	FALSE
ENSG00000084628	NKAIN1	FALSE	FALSE	FALSE	FALSE	TRUE	FALSE	FALSE
ENSG00000130513	GDF15	FALSE	FALSE	FALSE	FALSE	TRUE	FALSE	FALSE
ENSG00000170891	CYTL1	FALSE	FALSE	FALSE	FALSE	TRUE	FALSE	FALSE
ENSG00000141504	SAT2	FALSE	FALSE	FALSE	FALSE	TRUE	FALSE	FALSE
ENSG00000081377	CDC14B	FALSE	FALSE	FALSE	FALSE	TRUE	FALSE	FALSE
ENSG00000161955	TNFSF13	FALSE	FALSE	FALSE	FALSE	TRUE	FALSE	FALSE
ENSG00000203867	RBM20	FALSE	FALSE	FALSE	FALSE	TRUE	FALSE	FALSE
ENSG00000140262	TCF12	FALSE	FALSE	FALSE	FALSE	TRUE	FALSE	FALSE
ENSG00000243135	UGT1A3	FALSE	FALSE	TRUE	TRUE	TRUE	FALSE	FALSE
ENSG00000169508	GPR183	FALSE	FALSE	FALSE	FALSE	TRUE	FALSE	FALSE
ENSG00000116106	EPHA4	FALSE	FALSE	FALSE	FALSE	TRUE	FALSE	FALSE
ENSG00000073861	TBX21	FALSE	FALSE	TRUE	TRUE	TRUE	FALSE	FALSE
ENSG00000198033	TUBA3C	FALSE	FALSE	FALSE	FALSE	TRUE	FALSE	FALSE
ENSG00000205277	MUC12	FALSE	FALSE	FALSE	FALSE	TRUE	FALSE	FALSE
ENSG00000262246	CORO7	FALSE	FALSE	FALSE	TRUE	TRUE	FALSE	FALSE
ENSG00000196411	EPHB4	FALSE	FALSE	TRUE	TRUE	TRUE	FALSE	FALSE
ENSG00000184164	CRELD2	FALSE	FALSE	FALSE	FALSE	TRUE	FALSE	FALSE
ENSG00000142655	PEX14	FALSE	FALSE	FALSE	FALSE	TRUE	FALSE	FALSE
ENSG00000254858	MPV17L2	FALSE	FALSE	FALSE	FALSE	TRUE	FALSE	FALSE
ENSG00000163453	IGFBP7	FALSE	FALSE	FALSE	FALSE	TRUE	FALSE	FALSE
ENSG00000109158	GABRA4	FALSE	FALSE	FALSE	FALSE	TRUE	FALSE	FALSE
ENSG00000153406	NMRAL1	FALSE	FALSE	FALSE	TRUE	TRUE	FALSE	FALSE
ENSG00000163131	CTSS	FALSE	FALSE	TRUE	TRUE	TRUE	FALSE	FALSE
ENSG00000129245	FXR2	FALSE	FALSE	FALSE	FALSE	TRUE	FALSE	FALSE
ENSG00000115138	POMC	FALSE	FALSE	TRUE	TRUE	TRUE	FALSE	FALSE
ENSG00000253598	SLC10A5	FALSE	FALSE	FALSE	FALSE	TRUE	FALSE	FALSE
ENSG00000095370	SH2D3C	FALSE	FALSE	FALSE	FALSE	TRUE	FALSE	FALSE
ENSG00000166165	CKB	FALSE	FALSE	TRUE	TRUE	TRUE	FALSE	FALSE
ENSG00000066027	PPP2R5A	FALSE	FALSE	FALSE	FALSE	TRUE	FALSE	FALSE
ENSG00000057019	DCBLD2	FALSE	FALSE	FALSE	FALSE	TRUE	FALSE	FALSE
ENSG00000145555	MYO10	FALSE	FALSE	FALSE	FALSE	TRUE	FALSE	FALSE
ENSG00000185386	MAPK11	FALSE	FALSE	FALSE	FALSE	TRUE	FALSE	FALSE
ENSG00000080709	KCNN2	FALSE	FALSE	FALSE	FALSE	TRUE	FALSE	FALSE
ENSG00000064225	ST3GAL6	FALSE	FALSE	FALSE	FALSE	TRUE	FALSE	FALSE
ENSG00000242110	AMACR	FALSE	FALSE	TRUE	TRUE	TRUE	FALSE	FALSE
ENSG00000242366	UGT1A1	FALSE	FALSE	TRUE	TRUE	TRUE	FALSE	FALSE
ENSG00000139899	CBLN3	FALSE	FALSE	FALSE	FALSE	TRUE	FALSE	FALSE
ENSG00000111696	NT5DC3	FALSE	FALSE	FALSE	FALSE	TRUE	FALSE	FALSE
ENSG00000158805	ZNF276	FALSE	FALSE	TRUE	TRUE	TRUE	FALSE	FALSE
ENSG00000177311	ZBTB38	FALSE	FALSE	TRUE	TRUE	TRUE	FALSE	FALSE
ENSG00000173281	PPP1R3B	FALSE	FALSE	FALSE	FALSE	TRUE	FALSE	FALSE
ENSG00000034053	APBA2	FALSE	FALSE	TRUE	TRUE	TRUE	FALSE	FALSE
ENSG00000107593	PKD2L1	FALSE	FALSE	FALSE	FALSE	TRUE	FALSE	FALSE
ENSG00000077616	NAALAD2	FALSE	FALSE	TRUE	TRUE	TRUE	FALSE	FALSE
ENSG00000065618	COL17A1	FALSE	FALSE	FALSE	FALSE	TRUE	FALSE	FALSE
ENSG00000196353	CPNE4	FALSE	FALSE	FALSE	FALSE	TRUE	FALSE	FALSE
ENSG00000242515	UGT1A10	FALSE	FALSE	TRUE	TRUE	TRUE	FALSE	FALSE
ENSG00000141384	TAF4B	FALSE	FALSE	FALSE	FALSE	TRUE	FALSE	FALSE
ENSG00000254470	AP5B1	FALSE	FALSE	FALSE	FALSE	TRUE	FALSE	FALSE
ENSG00000132915	PDE6A	FALSE	FALSE	TRUE	TRUE	TRUE	FALSE	FALSE
ENSG00000103335	PIEZO1	FALSE	FALSE	TRUE	TRUE	TRUE	FALSE	FALSE
ENSG00000155760	FZD7	FALSE	FALSE	FALSE	FALSE	TRUE	FALSE	FALSE
ENSG00000103742	IGDCC4	FALSE	FALSE	FALSE	FALSE	TRUE	FALSE	FALSE
ENSG00000108947	EFNB3	FALSE	FALSE	FALSE	FALSE	TRUE	FALSE	FALSE
ENSG00000162873	KLHDC8A	FALSE	FALSE	FALSE	FALSE	TRUE	FALSE	FALSE
ENSG00000168484	SFTPC	FALSE	FALSE	FALSE	FALSE	TRUE	FALSE	FALSE
ENSG00000144290	SLC4A10	FALSE	FALSE	FALSE	FALSE	TRUE	FALSE	FALSE
ENSG00000120370	GORAB	FALSE	FALSE	TRUE	TRUE	TRUE	FALSE	FALSE
ENSG00000122870	BICC1	FALSE	FALSE	FALSE	FALSE	TRUE	FALSE	FALSE
ENSG00000073060	SCARB1	FALSE	FALSE	TRUE	TRUE	TRUE	FALSE	FALSE
ENSG00000154930	ACSS1	FALSE	FALSE	TRUE	TRUE	TRUE	FALSE	FALSE
ENSG00000100577	GSTZ1	FALSE	FALSE	FALSE	FALSE	TRUE	FALSE	FALSE
ENSG00000160408	ST6GALNAC6	FALSE	FALSE	FALSE	FALSE	TRUE	FALSE	FALSE
ENSG00000166435	XRRA1	FALSE	FALSE	FALSE	FALSE	TRUE	FALSE	FALSE
ENSG00000092295	TGM1	FALSE	FALSE	FALSE	FALSE	TRUE	FALSE	FALSE
ENSG00000010030	ETV7	FALSE	FALSE	FALSE	FALSE	TRUE	FALSE	FALSE
ENSG00000168487	BMP1	FALSE	FALSE	FALSE	FALSE	TRUE	FALSE	FALSE
ENSG00000095485	CWF19L1	FALSE	FALSE	FALSE	FALSE	TRUE	FALSE	FALSE
ENSG00000204140	CLPSL1	FALSE	FALSE	FALSE	FALSE	TRUE	FALSE	FALSE
ENSG00000153317	ASAP1	FALSE	FALSE	FALSE	FALSE	TRUE	FALSE	FALSE
ENSG00000102554	KLF5	FALSE	FALSE	FALSE	FALSE	TRUE	FALSE	FALSE
ENSG00000133059	DSTYK	FALSE	FALSE	TRUE	TRUE	TRUE	FALSE	FALSE
ENSG00000106003	LFNG	FALSE	FALSE	FALSE	FALSE	TRUE	FALSE	FALSE
ENSG00000244474	UGT1A4	FALSE	FALSE	TRUE	TRUE	TRUE	FALSE	FALSE
ENSG00000186918	ZNF395	FALSE	FALSE	FALSE	FALSE	TRUE	FALSE	FALSE
ENSG00000065361	ERBB3	FALSE	FALSE	FALSE	FALSE	TRUE	FALSE	FALSE
ENSG00000136874	STX17	FALSE	FALSE	FALSE	FALSE	TRUE	FALSE	FALSE
ENSG00000022976	ZNF839	FALSE	FALSE	FALSE	TRUE	TRUE	FALSE	FALSE
ENSG00000174130	TLR6	FALSE	FALSE	FALSE	FALSE	TRUE	FALSE	FALSE
ENSG00000168453	HR	FALSE	FALSE	FALSE	FALSE	TRUE	FALSE	FALSE
ENSG00000147896	IFNK	FALSE	FALSE	FALSE	FALSE	TRUE	FALSE	FALSE
ENSG00000100078	PLA2G3	FALSE	FALSE	FALSE	FALSE	TRUE	FALSE	FALSE
ENSG00000163545	NUAK2	FALSE	FALSE	FALSE	FALSE	TRUE	FALSE	FALSE
ENSG00000169857	AVEN	FALSE	FALSE	FALSE	FALSE	TRUE	FALSE	FALSE
ENSG00000206561	COLQ	FALSE	FALSE	FALSE	FALSE	TRUE	FALSE	FALSE
ENSG00000080823	MOK	FALSE	FALSE	FALSE	TRUE	TRUE	FALSE	FALSE
ENSG00000125245	GPR18	FALSE	FALSE	FALSE	FALSE	TRUE	FALSE	FALSE
ENSG00000184992	BRI3BP	FALSE	FALSE	TRUE	TRUE	TRUE	FALSE	FALSE
ENSG00000114757	PEX5L	FALSE	FALSE	FALSE	FALSE	TRUE	FALSE	FALSE
ENSG00000134644	PUM1	FALSE	FALSE	FALSE	FALSE	TRUE	FALSE	FALSE
ENSG00000120162	MOB3B	FALSE	FALSE	FALSE	FALSE	TRUE	FALSE	FALSE
ENSG00000129255	MPDU1	FALSE	FALSE	FALSE	FALSE	TRUE	FALSE	FALSE
ENSG00000129467	ADCY4	FALSE	FALSE	FALSE	FALSE	TRUE	FALSE	FALSE
ENSG00000185477	GPRIN3	FALSE	FALSE	FALSE	FALSE	TRUE	FALSE	FALSE
ENSG00000112576	CCND3	FALSE	FALSE	FALSE	TRUE	TRUE	FALSE	FALSE
ENSG00000103415	HMOX2	FALSE	FALSE	FALSE	TRUE	TRUE	FALSE	FALSE
ENSG00000106537	TSPAN13	FALSE	FALSE	TRUE	TRUE	TRUE	FALSE	FALSE
ENSG00000129214	SHBG	FALSE	FALSE	FALSE	FALSE	TRUE	FALSE	FALSE
ENSG00000158863	FAM160B2	FALSE	FALSE	FALSE	FALSE	TRUE	FALSE	FALSE
ENSG00000213906	LTB4R2	FALSE	FALSE	FALSE	FALSE	TRUE	FALSE	FALSE
ENSG00000155903	RASA2	FALSE	FALSE	TRUE	TRUE	TRUE	FALSE	FALSE
ENSG00000164663	USP49	FALSE	FALSE	FALSE	TRUE	TRUE	FALSE	FALSE
ENSG00000009724	MASP2	FALSE	FALSE	FALSE	FALSE	TRUE	FALSE	FALSE
ENSG00000175489	LRRC25	FALSE	FALSE	FALSE	FALSE	TRUE	FALSE	FALSE
ENSG00000069482	GAL	FALSE	FALSE	FALSE	FALSE	TRUE	FALSE	FALSE
ENSG00000134248	LAMTOR5	FALSE	FALSE	FALSE	FALSE	TRUE	FALSE	FALSE
ENSG00000140575	IQGAP1	FALSE	FALSE	FALSE	FALSE	TRUE	FALSE	FALSE
ENSG00000133805	AMPD3	FALSE	FALSE	FALSE	FALSE	TRUE	FALSE	FALSE
ENSG00000183569	SERHL2	FALSE	FALSE	FALSE	FALSE	TRUE	FALSE	FALSE
ENSG00000134461	ANKRD16	FALSE	FALSE	FALSE	FALSE	TRUE	FALSE	FALSE
ENSG00000239697	TNFSF12	FALSE	FALSE	FALSE	FALSE	TRUE	FALSE	FALSE
ENSG00000240065	PSMB9	FALSE	FALSE	FALSE	FALSE	TRUE	FALSE	FALSE
ENSG00000131016	AKAP12	FALSE	FALSE	FALSE	FALSE	TRUE	FALSE	FALSE
ENSG00000057608	GDI2	FALSE	FALSE	FALSE	FALSE	TRUE	FALSE	FALSE
ENSG00000167034	NKX3-1	FALSE	FALSE	FALSE	FALSE	TRUE	FALSE	FALSE
ENSG00000183484	GPR132	FALSE	FALSE	FALSE	FALSE	TRUE	FALSE	FALSE
ENSG00000148400	NOTCH1	FALSE	FALSE	FALSE	TRUE	TRUE	FALSE	FALSE
ENSG00000104825	NFKBIB	FALSE	FALSE	FALSE	FALSE	TRUE	FALSE	FALSE
ENSG00000104059	FAM189A1	FALSE	FALSE	TRUE	TRUE	TRUE	FALSE	FALSE
ENSG00000115226	FNDC4	FALSE	FALSE	TRUE	TRUE	TRUE	FALSE	FALSE
ENSG00000130522	JUND	FALSE	FALSE	FALSE	FALSE	TRUE	FALSE	FALSE
ENSG00000128298	BAIAP2L2	FALSE	FALSE	TRUE	TRUE	TRUE	FALSE	FALSE
ENSG00000196549	MME	FALSE	FALSE	FALSE	FALSE	TRUE	FALSE	FALSE
ENSG00000100373	UPK3A	FALSE	FALSE	TRUE	TRUE	TRUE	FALSE	FALSE
ENSG00000165209	STRBP	FALSE	FALSE	TRUE	TRUE	TRUE	FALSE	FALSE
ENSG00000167165	UGT1A6	FALSE	FALSE	TRUE	TRUE	TRUE	FALSE	FALSE
ENSG00000100580	TMED8	FALSE	FALSE	FALSE	FALSE	TRUE	FALSE	FALSE
ENSG00000144306	SCRN3	FALSE	FALSE	FALSE	TRUE	TRUE	FALSE	FALSE
ENSG00000125821	DTD1	FALSE	FALSE	FALSE	FALSE	TRUE	FALSE	FALSE
ENSG00000137075	RNF38	FALSE	FALSE	FALSE	FALSE	TRUE	FALSE	FALSE
ENSG00000183914	DNAH2	FALSE	FALSE	FALSE	FALSE	TRUE	FALSE	FALSE
ENSG00000134824	FADS2	FALSE	FALSE	FALSE	FALSE	TRUE	FALSE	FALSE
ENSG00000177885	GRB2	FALSE	FALSE	TRUE	TRUE	TRUE	FALSE	FALSE
ENSG00000152061	RABGAP1L	FALSE	FALSE	FALSE	FALSE	TRUE	FALSE	FALSE
ENSG00000183844	FAM3B	FALSE	FALSE	FALSE	FALSE	TRUE	FALSE	FALSE
ENSG00000097033	SH3GLB1	FALSE	FALSE	FALSE	FALSE	TRUE	FALSE	FALSE
ENSG00000256053	APOPT1	FALSE	FALSE	TRUE	TRUE	TRUE	FALSE	FALSE
ENSG00000082196	C1QTNF3	FALSE	FALSE	TRUE	TRUE	TRUE	FALSE	FALSE
ENSG00000158792	SPATA2L	FALSE	FALSE	TRUE	TRUE	TRUE	FALSE	FALSE
ENSG00000168481	LGI3	FALSE	FALSE	FALSE	FALSE	TRUE	FALSE	FALSE
ENSG00000182541	LIMK2	FALSE	FALSE	FALSE	FALSE	TRUE	FALSE	FALSE
ENSG00000204642	HLA-F	FALSE	FALSE	TRUE	TRUE	TRUE	FALSE	FALSE
ENSG00000206562	METTL6	FALSE	FALSE	FALSE	FALSE	TRUE	FALSE	FALSE
ENSG00000269846	RBL1	FALSE	FALSE	TRUE	TRUE	TRUE	FALSE	FALSE
ENSG00000103723	AP3B2	FALSE	FALSE	TRUE	TRUE	TRUE	FALSE	FALSE
ENSG00000163719	MTMR14	FALSE	FALSE	FALSE	FALSE	TRUE	FALSE	FALSE
ENSG00000197635	DPP4	FALSE	FALSE	FALSE	FALSE	TRUE	FALSE	FALSE
ENSG00000170638	TRABD	FALSE	FALSE	FALSE	FALSE	TRUE	FALSE	FALSE
ENSG00000131378	RFTN1	FALSE	FALSE	FALSE	FALSE	TRUE	FALSE	FALSE
ENSG00000197275	RAD54B	FALSE	FALSE	FALSE	FALSE	TRUE	FALSE	FALSE
ENSG00000172789	HOXC5	FALSE	FALSE	FALSE	FALSE	TRUE	FALSE	FALSE
ENSG00000154814	OXNAD1	FALSE	FALSE	FALSE	FALSE	TRUE	FALSE	FALSE
ENSG00000106012	IQCE	FALSE	FALSE	FALSE	FALSE	TRUE	FALSE	FALSE
ENSG00000197712	FAM114A1	FALSE	FALSE	FALSE	FALSE	TRUE	FALSE	FALSE
ENSG00000078747	ITCH	FALSE	FALSE	TRUE	TRUE	TRUE	FALSE	FALSE
ENSG00000117308	GALE	FALSE	FALSE	FALSE	FALSE	FALSE	FALSE	FALSE
ENSG00000163811	WDR43	FALSE	FALSE	FALSE	FALSE	FALSE	FALSE	FALSE
ENSG00000074800	ENO1	FALSE	FALSE	FALSE	FALSE	FALSE	FALSE	FALSE
ENSG00000008324	SS18L2	FALSE	FALSE	FALSE	FALSE	FALSE	FALSE	FALSE
ENSG00000111445	RFC5	FALSE	FALSE	FALSE	FALSE	FALSE	FALSE	FALSE
ENSG00000149716	ORAOV1	FALSE	FALSE	FALSE	FALSE	FALSE	FALSE	FALSE
ENSG00000134809	TIMM10	FALSE	FALSE	FALSE	FALSE	FALSE	FALSE	FALSE
ENSG00000086475	SEPHS1	FALSE	FALSE	FALSE	FALSE	FALSE	FALSE	FALSE
ENSG00000183751	TBL3	FALSE	FALSE	FALSE	FALSE	FALSE	FALSE	FALSE
ENSG00000171763	SPATA5L1	FALSE	FALSE	FALSE	FALSE	FALSE	FALSE	FALSE
ENSG00000164414	SLC35A1	FALSE	FALSE	FALSE	FALSE	FALSE	FALSE	FALSE
ENSG00000133316	WDR74	FALSE	FALSE	FALSE	FALSE	FALSE	FALSE	FALSE
ENSG00000079805	DNM2	FALSE	FALSE	FALSE	FALSE	FALSE	FALSE	FALSE
ENSG00000117505	DR1	FALSE	FALSE	FALSE	FALSE	FALSE	FALSE	FALSE
ENSG00000073536	NLE1	FALSE	FALSE	FALSE	FALSE	FALSE	FALSE	FALSE
ENSG00000132773	TOE1	FALSE	FALSE	FALSE	FALSE	FALSE	FALSE	FALSE
ENSG00000100297	MCM5	FALSE	FALSE	FALSE	FALSE	FALSE	FALSE	FALSE
ENSG00000049541	RFC2	FALSE	FALSE	FALSE	FALSE	FALSE	FALSE	FALSE
ENSG00000105671	DDX49	FALSE	FALSE	FALSE	FALSE	FALSE	FALSE	FALSE
ENSG00000100029	PES1	FALSE	FALSE	FALSE	FALSE	FALSE	FALSE	FALSE
ENSG00000160714	UBE2Q1	FALSE	FALSE	FALSE	FALSE	FALSE	FALSE	FALSE
ENSG00000162368	CMPK1	FALSE	FALSE	FALSE	FALSE	FALSE	FALSE	FALSE
ENSG00000174276	ZNHIT2	FALSE	FALSE	FALSE	FALSE	FALSE	FALSE	FALSE
ENSG00000090861	AARS	FALSE	FALSE	FALSE	FALSE	FALSE	FALSE	FALSE
ENSG00000063177	RPL18	FALSE	FALSE	FALSE	FALSE	FALSE	FALSE	FALSE
ENSG00000170860	LSM3	FALSE	FALSE	FALSE	FALSE	FALSE	FALSE	FALSE
ENSG00000136997	MYC	FALSE	FALSE	FALSE	FALSE	FALSE	FALSE	FALSE
ENSG00000228259	AC136604.1	FALSE	FALSE	FALSE	FALSE	FALSE	FALSE	FALSE
ENSG00000142657	PGD	FALSE	FALSE	FALSE	FALSE	FALSE	FALSE	FALSE
ENSG00000142937	RPS8	FALSE	FALSE	FALSE	FALSE	FALSE	FALSE	FALSE
ENSG00000071994	PDCD2	FALSE	FALSE	FALSE	FALSE	FALSE	FALSE	FALSE
ENSG00000197771	MCMBP	FALSE	FALSE	FALSE	FALSE	FALSE	FALSE	FALSE
ENSG00000242371	IGKV1-39	FALSE	FALSE	FALSE	FALSE	FALSE	FALSE	FALSE
ENSG00000243264	IGKV2D-29	FALSE	FALSE	FALSE	FALSE	FALSE	FALSE	FALSE
ENSG00000119414	PPP6C	FALSE	FALSE	FALSE	FALSE	FALSE	FALSE	FALSE
ENSG00000001497	LAS1L	FALSE	FALSE	FALSE	FALSE	FALSE	FALSE	FALSE
ENSG00000131966	ACTR10	FALSE	FALSE	FALSE	FALSE	FALSE	FALSE	FALSE
ENSG00000198917	C9ORF114	FALSE	FALSE	FALSE	FALSE	FALSE	FALSE	FALSE
ENSG00000198563	DDX39B	FALSE	FALSE	FALSE	FALSE	FALSE	FALSE	FALSE
ENSG00000125691	RPL23	FALSE	FALSE	FALSE	FALSE	FALSE	FALSE	FALSE
ENSG00000169813	HNRNPF	FALSE	FALSE	FALSE	FALSE	FALSE	FALSE	FALSE
ENSG00000178105	DDX10	FALSE	FALSE	FALSE	FALSE	FALSE	FALSE	FALSE
ENSG00000134186	PRPF38B	FALSE	FALSE	FALSE	FALSE	FALSE	FALSE	FALSE
ENSG00000141456	PELP1	FALSE	FALSE	FALSE	FALSE	FALSE	FALSE	FALSE
ENSG00000086200	IPO11	FALSE	FALSE	FALSE	FALSE	FALSE	FALSE	FALSE
ENSG00000067225	PKM	FALSE	FALSE	FALSE	FALSE	FALSE	FALSE	FALSE
ENSG00000115368	WDR75	FALSE	FALSE	FALSE	FALSE	FALSE	FALSE	FALSE
ENSG00000142539	CTD-2545M3.6	FALSE	FALSE	FALSE	FALSE	FALSE	FALSE	FALSE
ENSG00000168653	NDUFS5	FALSE	FALSE	FALSE	FALSE	FALSE	FALSE	FALSE
ENSG00000197498	RPF2	FALSE	FALSE	FALSE	FALSE	FALSE	FALSE	FALSE
ENSG00000138363	ATIC	FALSE	FALSE	FALSE	FALSE	FALSE	FALSE	FALSE
ENSG00000112118	MCM3	FALSE	FALSE	FALSE	FALSE	FALSE	FALSE	FALSE
ENSG00000241945	PWP2	FALSE	FALSE	FALSE	FALSE	FALSE	FALSE	FALSE
ENSG00000167088	SNRPD1	FALSE	FALSE	FALSE	FALSE	FALSE	FALSE	FALSE
ENSG00000115540	MOB4	FALSE	FALSE	FALSE	FALSE	FALSE	FALSE	FALSE
ENSG00000099381	SETD1A	FALSE	FALSE	FALSE	FALSE	FALSE	FALSE	FALSE
ENSG00000171490	RSL1D1	FALSE	FALSE	FALSE	FALSE	FALSE	FALSE	FALSE
ENSG00000100030	MAPK1	FALSE	FALSE	FALSE	FALSE	FALSE	FALSE	FALSE
ENSG00000130725	UBE2M	FALSE	FALSE	FALSE	FALSE	FALSE	FALSE	FALSE
ENSG00000159131	GART	FALSE	FALSE	FALSE	FALSE	FALSE	FALSE	FALSE
ENSG00000181938	GINS3	FALSE	FALSE	FALSE	FALSE	FALSE	FALSE	FALSE
ENSG00000126226	PCID2	FALSE	FALSE	FALSE	FALSE	FALSE	FALSE	FALSE
ENSG00000123064	DDX54	FALSE	FALSE	FALSE	FALSE	FALSE	FALSE	FALSE
ENSG00000169045	HNRNPH1	FALSE	FALSE	FALSE	FALSE	FALSE	FALSE	FALSE
ENSG00000108312	UBTF	FALSE	FALSE	FALSE	FALSE	FALSE	FALSE	FALSE
ENSG00000176695	OR4F17	FALSE	FALSE	FALSE	FALSE	FALSE	FALSE	FALSE
ENSG00000198554	WDHD1	FALSE	FALSE	FALSE	FALSE	FALSE	FALSE	FALSE
ENSG00000197111	PCBP2	FALSE	FALSE	FALSE	FALSE	FALSE	FALSE	FALSE
ENSG00000070669	ASNS	FALSE	FALSE	FALSE	FALSE	FALSE	FALSE	FALSE
ENSG00000163938	GNL3	FALSE	FALSE	FALSE	FALSE	FALSE	FALSE	FALSE
ENSG00000111669	TPI1	FALSE	FALSE	FALSE	FALSE	FALSE	FALSE	FALSE
ENSG00000068654	POLR1A	FALSE	FALSE	FALSE	FALSE	FALSE	FALSE	FALSE
ENSG00000204788	CR769776.1	FALSE	FALSE	FALSE	FALSE	FALSE	FALSE	FALSE
ENSG00000023228	NDUFS1	FALSE	FALSE	FALSE	FALSE	FALSE	FALSE	FALSE
ENSG00000169032	MAP2K1	FALSE	FALSE	FALSE	FALSE	FALSE	FALSE	FALSE
ENSG00000115946	PNO1	FALSE	FALSE	FALSE	FALSE	FALSE	FALSE	FALSE
ENSG00000169554	ZEB2	FALSE	FALSE	FALSE	FALSE	FALSE	FALSE	FALSE
ENSG00000110921	MVK	FALSE	FALSE	FALSE	FALSE	FALSE	FALSE	FALSE
ENSG00000126883	NUP214	FALSE	FALSE	FALSE	FALSE	FALSE	FALSE	FALSE
ENSG00000156017	C9ORF41	FALSE	FALSE	FALSE	FALSE	FALSE	FALSE	FALSE
ENSG00000116455	WDR77	FALSE	FALSE	FALSE	FALSE	FALSE	FALSE	FALSE
ENSG00000095059	DHPS	FALSE	FALSE	FALSE	FALSE	FALSE	FALSE	FALSE
ENSG00000188076	SCGB1C1	FALSE	FALSE	FALSE	FALSE	FALSE	FALSE	FALSE
ENSG00000228716	DHFR	FALSE	FALSE	FALSE	FALSE	FALSE	FALSE	FALSE
ENSG00000134086	VHL	FALSE	FALSE	FALSE	FALSE	FALSE	FALSE	FALSE
ENSG00000100201	DDX17	FALSE	FALSE	FALSE	FALSE	FALSE	FALSE	FALSE
ENSG00000134014	ELP3	FALSE	FALSE	FALSE	FALSE	FALSE	FALSE	FALSE
ENSG00000146109	ABT1	FALSE	FALSE	FALSE	FALSE	FALSE	FALSE	FALSE
ENSG00000147679	UTP23	FALSE	FALSE	FALSE	FALSE	FALSE	FALSE	FALSE
ENSG00000112592	TBP	FALSE	FALSE	FALSE	FALSE	FALSE	FALSE	FALSE
ENSG00000178966	RMI1	FALSE	FALSE	FALSE	FALSE	FALSE	FALSE	FALSE
ENSG00000185097	OR4F16	FALSE	FALSE	FALSE	FALSE	FALSE	FALSE	FALSE
ENSG00000035687	ADSS	FALSE	FALSE	FALSE	FALSE	FALSE	FALSE	FALSE
ENSG00000065268	WDR18	FALSE	FALSE	FALSE	FALSE	FALSE	FALSE	FALSE
ENSG00000172315	TP53RK	FALSE	FALSE	FALSE	FALSE	FALSE	FALSE	FALSE
ENSG00000101166	SLMO2	FALSE	FALSE	FALSE	FALSE	FALSE	FALSE	FALSE
ENSG00000051180	RAD51	FALSE	FALSE	FALSE	FALSE	FALSE	FALSE	FALSE
ENSG00000177971	IMP3	FALSE	FALSE	FALSE	FALSE	FALSE	FALSE	FALSE
ENSG00000136718	IMP4	FALSE	FALSE	FALSE	FALSE	FALSE	FALSE	FALSE
ENSG00000141101	NOB1	FALSE	FALSE	FALSE	FALSE	FALSE	FALSE	FALSE
ENSG00000272897	RP1-309K20.6	FALSE	FALSE	FALSE	FALSE	FALSE	FALSE	FALSE
ENSG00000138442	WDR12	FALSE	FALSE	FALSE	FALSE	FALSE	FALSE	FALSE
ENSG00000137876	RSL24D1	FALSE	FALSE	FALSE	FALSE	FALSE	FALSE	FALSE
ENSG00000204628	GNB2L1	FALSE	FALSE	FALSE	FALSE	FALSE	FALSE	FALSE
ENSG00000174748	RPL15	FALSE	FALSE	FALSE	FALSE	FALSE	FALSE	FALSE
ENSG00000131153	GINS2	FALSE	FALSE	FALSE	FALSE	FALSE	FALSE	FALSE
ENSG00000203852	HIST2H3A	FALSE	FALSE	FALSE	FALSE	FALSE	FALSE	FALSE
ENSG00000167721	TSR1	FALSE	FALSE	FALSE	FALSE	FALSE	FALSE	FALSE
ENSG00000182217	HIST2H4B	FALSE	FALSE	FALSE	FALSE	FALSE	FALSE	FALSE
ENSG00000065183	WDR3	FALSE	FALSE	FALSE	FALSE	FALSE	FALSE	FALSE
ENSG00000115875	SRSF7	FALSE	FALSE	FALSE	FALSE	FALSE	FALSE	FALSE
ENSG00000204775	KM-PA-2	FALSE	FALSE	FALSE	FALSE	FALSE	FALSE	FALSE
ENSG00000120158	RCL1	FALSE	FALSE	FALSE	FALSE	FALSE	FALSE	FALSE
ENSG00000174437	ATP2A2	FALSE	FALSE	FALSE	FALSE	FALSE	FALSE	FALSE
ENSG00000130826	DKC1	FALSE	FALSE	FALSE	FALSE	FALSE	FALSE	FALSE
ENSG00000120314	WDR55	FALSE	FALSE	FALSE	FALSE	FALSE	FALSE	FALSE
ENSG00000101557	USP14	FALSE	FALSE	FALSE	FALSE	FALSE	FALSE	FALSE
ENSG00000168393	DTYMK	FALSE	FALSE	FALSE	FALSE	FALSE	FALSE	FALSE
ENSG00000136271	DDX56	FALSE	FALSE	FALSE	FALSE	FALSE	FALSE	FALSE
ENSG00000253896	AC144568.2	FALSE	FALSE	FALSE	FALSE	FALSE	FALSE	FALSE
ENSG00000102144	PGK1	FALSE	FALSE	FALSE	FALSE	FALSE	FALSE	FALSE
ENSG00000135446	CDK4	FALSE	FALSE	FALSE	FALSE	FALSE	FALSE	FALSE
ENSG00000178971	CTC1	FALSE	FALSE	FALSE	FALSE	FALSE	FALSE	FALSE
ENSG00000136238	RAC1	FALSE	FALSE	FALSE	FALSE	FALSE	FALSE	FALSE
ENSG00000111845	PAK1IP1	FALSE	FALSE	FALSE	FALSE	FALSE	FALSE	FALSE
ENSG00000108384	RAD51C	FALSE	FALSE	FALSE	FALSE	FALSE	FALSE	FALSE
ENSG00000107937	GTPBP4	FALSE	FALSE	FALSE	FALSE	FALSE	FALSE	FALSE
ENSG00000173113	TRMT112	FALSE	FALSE	FALSE	FALSE	FALSE	FALSE	FALSE
ENSG00000128050	PAICS	FALSE	FALSE	FALSE	FALSE	FALSE	FALSE	FALSE
ENSG00000108592	FTSJ3	FALSE	FALSE	FALSE	FALSE	FALSE	FALSE	FALSE
ENSG00000067560	RHOA	FALSE	FALSE	FALSE	FALSE	FALSE	FALSE	FALSE
ENSG00000268083	AC104534.3	FALSE	FALSE	FALSE	FALSE	FALSE	FALSE	FALSE
ENSG00000175221	MED16	FALSE	FALSE	FALSE	FALSE	FALSE	FALSE	FALSE
ENSG00000110711	AIP	FALSE	FALSE	FALSE	FALSE	FALSE	FALSE	FALSE
ENSG00000071894	CPSF1	FALSE	FALSE	FALSE	FALSE	FALSE	FALSE	FALSE
ENSG00000262526	CTD-2545G14.7	FALSE	FALSE	FALSE	FALSE	FALSE	FALSE	FALSE
ENSG00000133119	RFC3	FALSE	FALSE	FALSE	FALSE	FALSE	FALSE	FALSE
ENSG00000147536	GINS4	FALSE	FALSE	FALSE	FALSE	FALSE	FALSE	FALSE
ENSG00000228537	AL353608.1	FALSE	FALSE	FALSE	FALSE	FALSE	FALSE	FALSE
ENSG00000215126	CBWD7	FALSE	FALSE	FALSE	FALSE	FALSE	FALSE	FALSE
ENSG00000171314	PGAM1	FALSE	FALSE	FALSE	FALSE	FALSE	FALSE	FALSE
ENSG00000119285	HEATR1	FALSE	FALSE	FALSE	FALSE	FALSE	FALSE	FALSE
ENSG00000063244	U2AF2	FALSE	FALSE	FALSE	FALSE	FALSE	FALSE	FALSE
ENSG00000136824	SMC2	FALSE	FALSE	FALSE	FALSE	FALSE	FALSE	FALSE
ENSG00000205246	RPSAP58	FALSE	FALSE	FALSE	FALSE	FALSE	FALSE	FALSE
ENSG00000198042	MAK16	FALSE	FALSE	FALSE	FALSE	FALSE	FALSE	FALSE
ENSG00000184967	NOC4L	FALSE	FALSE	FALSE	FALSE	FALSE	FALSE	FALSE
ENSG00000163882	POLR2H	FALSE	FALSE	FALSE	FALSE	FALSE	FALSE	FALSE
ENSG00000064419	TNPO3	FALSE	FALSE	FALSE	FALSE	FALSE	FALSE	FALSE
ENSG00000157764	BRAF	FALSE	FALSE	FALSE	FALSE	FALSE	FALSE	FALSE
ENSG00000112983	BRD8	FALSE	FALSE	FALSE	FALSE	FALSE	FALSE	FALSE
ENSG00000141076	CIRH1A	FALSE	FALSE	FALSE	FALSE	FALSE	FALSE	FALSE
ENSG00000145736	GTF2H2	FALSE	FALSE	FALSE	FALSE	FALSE	FALSE	FALSE
ENSG00000180198	RCC1	FALSE	FALSE	FALSE	FALSE	FALSE	FALSE	FALSE
ENSG00000179115	FARSA	FALSE	FALSE	FALSE	FALSE	FALSE	FALSE	FALSE
ENSG00000131876	SNRPA1	FALSE	FALSE	FALSE	FALSE	FALSE	FALSE	FALSE
ENSG00000165480	SKA3	FALSE	FALSE	FALSE	FALSE	FALSE	FALSE	FALSE
ENSG00000273003	RP11-399J13.3	FALSE	FALSE	FALSE	FALSE	FALSE	FALSE	FALSE
ENSG00000147604	RPL7	FALSE	FALSE	FALSE	FALSE	FALSE	FALSE	FALSE
ENSG00000099795	NDUFB7	FALSE	FALSE	FALSE	FALSE	FALSE	FALSE	FALSE
ENSG00000163832	ELP6	FALSE	FALSE	FALSE	FALSE	FALSE	FALSE	FALSE
ENSG00000130810	PPAN	FALSE	FALSE	FALSE	FALSE	FALSE	FALSE	FALSE
ENSG00000142230	SAE1	FALSE	FALSE	FALSE	FALSE	FALSE	FALSE	FALSE
ENSG00000114742	WDR48	FALSE	FALSE	FALSE	FALSE	FALSE	FALSE	FALSE
ENSG00000171940	ZNF217	FALSE	FALSE	FALSE	FALSE	FALSE	FALSE	FALSE
ENSG00000255940	REXO1L10P	FALSE	FALSE	FALSE	FALSE	FALSE	FALSE	FALSE
ENSG00000105202	FBL	FALSE	FALSE	FALSE	FALSE	FALSE	FALSE	FALSE
ENSG00000144713	RPL32	FALSE	FALSE	FALSE	FALSE	FALSE	FALSE	FALSE
ENSG00000144021	CIAO1	FALSE	FALSE	FALSE	FALSE	FALSE	FALSE	FALSE
ENSG00000109971	HSPA8	FALSE	FALSE	FALSE	FALSE	FALSE	FALSE	FALSE
ENSG00000144744	UBA3	FALSE	FALSE	FALSE	FALSE	FALSE	FALSE	FALSE
ENSG00000067955	CBFB	FALSE	FALSE	FALSE	FALSE	FALSE	FALSE	FALSE
ENSG00000004487	KDM1A	FALSE	FALSE	FALSE	FALSE	FALSE	FALSE	FALSE
ENSG00000010256	UQCRC1	FALSE	FALSE	FALSE	FALSE	FALSE	FALSE	FALSE
ENSG00000099956	SMARCB1	FALSE	FALSE	FALSE	FALSE	FALSE	FALSE	FALSE
ENSG00000122497	NBPF14	FALSE	FALSE	FALSE	FALSE	FALSE	FALSE	FALSE
ENSG00000053372	MRTO4	FALSE	FALSE	FALSE	FALSE	FALSE	FALSE	FALSE
ENSG00000116922	C1ORF109	FALSE	FALSE	FALSE	FALSE	FALSE	FALSE	FALSE
ENSG00000196363	WDR5	FALSE	FALSE	FALSE	FALSE	FALSE	FALSE	FALSE
ENSG00000132646	PCNA	FALSE	FALSE	FALSE	FALSE	FALSE	FALSE	FALSE
ENSG00000189043	NDUFA4	FALSE	FALSE	FALSE	FALSE	FALSE	FALSE	FALSE
ENSG00000114503	NCBP2	FALSE	FALSE	FALSE	FALSE	FALSE	FALSE	FALSE
ENSG00000136206	SPDYE1	FALSE	FALSE	FALSE	FALSE	FALSE	FALSE	FALSE
ENSG00000244462	RBM12	FALSE	FALSE	FALSE	FALSE	FALSE	FALSE	FALSE
ENSG00000204370	SDHD	FALSE	FALSE	FALSE	FALSE	FALSE	FALSE	FALSE
ENSG00000112096	SOD2	FALSE	FALSE	FALSE	FALSE	FALSE	FALSE	FALSE
ENSG00000170855	TRIAP1	FALSE	FALSE	FALSE	FALSE	FALSE	FALSE	FALSE
ENSG00000163918	RFC4	FALSE	FALSE	FALSE	FALSE	FALSE	FALSE	FALSE
ENSG00000123505	AMD1	FALSE	FALSE	FALSE	FALSE	FALSE	FALSE	FALSE
ENSG00000113593	PPWD1	FALSE	FALSE	FALSE	FALSE	FALSE	FALSE	FALSE
ENSG00000257411	RP11-603J24.9	FALSE	FALSE	FALSE	FALSE	FALSE	FALSE	FALSE
ENSG00000255508	MIR3654	FALSE	FALSE	FALSE	FALSE	FALSE	FALSE	FALSE
ENSG00000175063	UBE2C	FALSE	FALSE	FALSE	FALSE	FALSE	FALSE	FALSE
ENSG00000136522	MRPL47	FALSE	FALSE	FALSE	FALSE	FALSE	FALSE	FALSE
ENSG00000110367	DDX6	FALSE	FALSE	FALSE	FALSE	FALSE	FALSE	FALSE
ENSG00000203818	HIST2H3PS2	FALSE	FALSE	FALSE	FALSE	FALSE	FALSE	FALSE
ENSG00000231500	RPS18	FALSE	FALSE	FALSE	FALSE	FALSE	FALSE	FALSE
ENSG00000119508	NR4A3	FALSE	FALSE	FALSE	FALSE	FALSE	FALSE	FALSE
ENSG00000175826	CTDNEP1	FALSE	FALSE	FALSE	FALSE	FALSE	FALSE	FALSE
ENSG00000118046	STK11	FALSE	FALSE	FALSE	FALSE	FALSE	FALSE	FALSE
ENSG00000105193	RPS16	FALSE	FALSE	FALSE	FALSE	FALSE	FALSE	FALSE
ENSG00000211710	TRBV4-1	FALSE	FALSE	FALSE	FALSE	FALSE	FALSE	FALSE
ENSG00000106459	NRF1	FALSE	FALSE	FALSE	FALSE	FALSE	FALSE	FALSE
ENSG00000105953	OGDH	FALSE	FALSE	FALSE	FALSE	FALSE	FALSE	FALSE
ENSG00000166508	MCM7	FALSE	FALSE	FALSE	FALSE	FALSE	FALSE	FALSE
ENSG00000122140	MRPS2	FALSE	FALSE	FALSE	FALSE	FALSE	FALSE	FALSE
ENSG00000159259	CHAF1B	FALSE	FALSE	FALSE	FALSE	FALSE	FALSE	FALSE
ENSG00000135763	URB2	FALSE	FALSE	FALSE	FALSE	FALSE	FALSE	FALSE
ENSG00000162377	COA7	FALSE	FALSE	FALSE	FALSE	FALSE	FALSE	FALSE
ENSG00000010292	NCAPD2	FALSE	FALSE	FALSE	FALSE	FALSE	FALSE	FALSE
ENSG00000137601	NEK1	FALSE	FALSE	FALSE	FALSE	FALSE	FALSE	FALSE
ENSG00000136518	ACTL6A	FALSE	FALSE	FALSE	FALSE	FALSE	FALSE	FALSE
ENSG00000134697	GNL2	FALSE	FALSE	FALSE	FALSE	FALSE	FALSE	FALSE
ENSG00000111364	DDX55	FALSE	FALSE	FALSE	FALSE	FALSE	FALSE	FALSE
ENSG00000065518	NDUFB4	FALSE	FALSE	FALSE	FALSE	FALSE	FALSE	FALSE
ENSG00000259243	GOLGA6L19	FALSE	FALSE	FALSE	FALSE	FALSE	FALSE	FALSE
ENSG00000100462	PRMT5	FALSE	FALSE	FALSE	FALSE	FALSE	FALSE	FALSE
ENSG00000213066	FGFR1OP	FALSE	FALSE	FALSE	FALSE	FALSE	FALSE	FALSE
ENSG00000184076	UQCR10	FALSE	FALSE	FALSE	FALSE	FALSE	FALSE	FALSE
ENSG00000072756	TRNT1	FALSE	FALSE	FALSE	FALSE	FALSE	FALSE	FALSE
ENSG00000113119	TMCO6	FALSE	FALSE	FALSE	FALSE	FALSE	FALSE	FALSE
ENSG00000233812	AC139426.2	FALSE	FALSE	FALSE	FALSE	FALSE	FALSE	FALSE
ENSG00000159140	SON	FALSE	FALSE	FALSE	FALSE	FALSE	FALSE	FALSE
ENSG00000204569	PPP1R10	FALSE	FALSE	FALSE	FALSE	FALSE	FALSE	FALSE
ENSG00000112159	MDN1	FALSE	FALSE	FALSE	FALSE	FALSE	FALSE	FALSE
ENSG00000169251	NMD3	FALSE	FALSE	FALSE	FALSE	FALSE	FALSE	FALSE
ENSG00000198056	PRIM1	FALSE	FALSE	FALSE	FALSE	FALSE	FALSE	FALSE
ENSG00000182154	MRPL41	FALSE	FALSE	FALSE	FALSE	FALSE	FALSE	FALSE
ENSG00000113048	MRPS27	FALSE	FALSE	FALSE	FALSE	FALSE	FALSE	FALSE
ENSG00000184492	FOXD4L1	FALSE	FALSE	FALSE	FALSE	FALSE	FALSE	FALSE
ENSG00000136709	WDR33	FALSE	FALSE	FALSE	FALSE	FALSE	FALSE	FALSE
ENSG00000169371	SNUPN	FALSE	FALSE	FALSE	FALSE	FALSE	FALSE	FALSE
ENSG00000147684	NDUFB9	FALSE	FALSE	FALSE	FALSE	FALSE	FALSE	FALSE
ENSG00000211745	TRBV4-2	FALSE	FALSE	FALSE	FALSE	FALSE	FALSE	FALSE
ENSG00000186166	CCDC84	FALSE	FALSE	FALSE	FALSE	FALSE	FALSE	FALSE
ENSG00000187145	MRPS21	FALSE	FALSE	FALSE	FALSE	FALSE	FALSE	FALSE
ENSG00000155438	NIFK	FALSE	FALSE	FALSE	FALSE	FALSE	FALSE	FALSE
ENSG00000036549	ZZZ3	FALSE	FALSE	FALSE	FALSE	FALSE	FALSE	FALSE
ENSG00000213782	DDX47	FALSE	FALSE	FALSE	FALSE	FALSE	FALSE	FALSE
ENSG00000168066	SF1	FALSE	FALSE	FALSE	FALSE	FALSE	FALSE	FALSE
ENSG00000172785	CBWD1	FALSE	FALSE	FALSE	FALSE	FALSE	FALSE	FALSE
ENSG00000132603	NIP7	FALSE	FALSE	FALSE	FALSE	FALSE	FALSE	FALSE
ENSG00000268578	AL354718.1	FALSE	FALSE	FALSE	FALSE	FALSE	FALSE	FALSE
ENSG00000211456	SACM1L	FALSE	FALSE	FALSE	FALSE	FALSE	FALSE	FALSE
ENSG00000188976	NOC2L	FALSE	FALSE	FALSE	FALSE	FALSE	FALSE	FALSE
ENSG00000132912	DCTN4	FALSE	FALSE	FALSE	FALSE	FALSE	FALSE	FALSE
ENSG00000213030	CGB8	FALSE	FALSE	FALSE	FALSE	FALSE	FALSE	FALSE
ENSG00000076003	MCM6	FALSE	FALSE	FALSE	FALSE	FALSE	FALSE	FALSE
ENSG00000125835	SNRPB	FALSE	FALSE	FALSE	FALSE	FALSE	FALSE	FALSE
ENSG00000108946	PRKAR1A	FALSE	FALSE	FALSE	FALSE	FALSE	FALSE	FALSE
ENSG00000071082	RPL31	FALSE	FALSE	FALSE	FALSE	FALSE	FALSE	FALSE
ENSG00000239900	ADSL	FALSE	FALSE	FALSE	FALSE	FALSE	FALSE	FALSE
ENSG00000108848	LUC7L3	FALSE	FALSE	FALSE	FALSE	FALSE	FALSE	FALSE
ENSG00000197170	PSMD12	FALSE	FALSE	FALSE	FALSE	FALSE	FALSE	FALSE
ENSG00000128059	PPAT	FALSE	FALSE	FALSE	FALSE	FALSE	FALSE	FALSE
ENSG00000178913	TAF7	FALSE	FALSE	FALSE	FALSE	FALSE	FALSE	FALSE
ENSG00000083312	TNPO1	FALSE	FALSE	FALSE	FALSE	FALSE	FALSE	FALSE
ENSG00000125901	MRPS26	FALSE	FALSE	FALSE	FALSE	FALSE	FALSE	FALSE
ENSG00000184863	RBM33	FALSE	FALSE	FALSE	FALSE	FALSE	FALSE	FALSE
ENSG00000005100	DHX33	FALSE	FALSE	FALSE	FALSE	FALSE	FALSE	FALSE
ENSG00000172809	RPL38	FALSE	FALSE	FALSE	FALSE	FALSE	FALSE	FALSE
ENSG00000241294	IGKV2-24	FALSE	FALSE	FALSE	FALSE	FALSE	FALSE	FALSE
ENSG00000178921	PFAS	FALSE	FALSE	FALSE	FALSE	FALSE	FALSE	FALSE
ENSG00000062822	POLD1	FALSE	FALSE	FALSE	FALSE	FALSE	FALSE	FALSE
ENSG00000169020	ATP5I	FALSE	FALSE	FALSE	FALSE	FALSE	FALSE	FALSE
ENSG00000107949	BCCIP	FALSE	FALSE	FALSE	FALSE	FALSE	FALSE	FALSE
ENSG00000129559	NEDD8	FALSE	FALSE	FALSE	FALSE	FALSE	FALSE	FALSE
ENSG00000163930	BAP1	FALSE	FALSE	FALSE	FALSE	FALSE	FALSE	FALSE
ENSG00000085872	CHERP	FALSE	FALSE	FALSE	FALSE	FALSE	FALSE	FALSE
ENSG00000164934	DCAF13	FALSE	FALSE	FALSE	FALSE	FALSE	FALSE	FALSE
ENSG00000173153	ESRRA	FALSE	FALSE	FALSE	FALSE	FALSE	FALSE	FALSE
ENSG00000164219	PGGT1B	FALSE	FALSE	FALSE	FALSE	FALSE	FALSE	FALSE
ENSG00000166333	ILK	FALSE	FALSE	FALSE	FALSE	FALSE	FALSE	FALSE
ENSG00000115524	SF3B1	FALSE	FALSE	FALSE	FALSE	FALSE	FALSE	FALSE
ENSG00000185627	PSMD13	FALSE	FALSE	FALSE	FALSE	FALSE	FALSE	FALSE
ENSG00000108654	DDX5	FALSE	FALSE	FALSE	FALSE	FALSE	FALSE	FALSE
ENSG00000143751	SDE2	FALSE	FALSE	FALSE	FALSE	FALSE	FALSE	FALSE
ENSG00000118655	DCLRE1B	FALSE	FALSE	FALSE	FALSE	FALSE	FALSE	FALSE
ENSG00000073111	MCM2	FALSE	FALSE	FALSE	FALSE	FALSE	FALSE	FALSE
ENSG00000099783	HNRNPM	FALSE	FALSE	FALSE	FALSE	FALSE	FALSE	FALSE
ENSG00000130489	SCO2	FALSE	FALSE	FALSE	FALSE	FALSE	FALSE	FALSE
ENSG00000144034	TPRKB	FALSE	FALSE	FALSE	FALSE	FALSE	FALSE	FALSE
ENSG00000183513	COA5	FALSE	FALSE	FALSE	FALSE	FALSE	FALSE	FALSE
ENSG00000173678	SPDYE2B	FALSE	FALSE	FALSE	FALSE	FALSE	FALSE	FALSE
ENSG00000083168	KAT6A	FALSE	FALSE	FALSE	FALSE	FALSE	FALSE	FALSE
ENSG00000087470	DNM1L	FALSE	FALSE	FALSE	FALSE	FALSE	FALSE	FALSE
ENSG00000099797	TECR	FALSE	FALSE	FALSE	FALSE	FALSE	FALSE	FALSE
ENSG00000109572	CLCN3	FALSE	FALSE	FALSE	FALSE	FALSE	FALSE	FALSE
ENSG00000128513	POT1	FALSE	FALSE	FALSE	FALSE	FALSE	FALSE	FALSE
ENSG00000143947	RPS27A	FALSE	FALSE	FALSE	FALSE	FALSE	FALSE	FALSE
ENSG00000125449	ARMC7	FALSE	FALSE	FALSE	FALSE	FALSE	FALSE	FALSE
ENSG00000109475	RPL34	FALSE	FALSE	FALSE	FALSE	FALSE	FALSE	FALSE
ENSG00000258366	RTEL1	FALSE	FALSE	FALSE	FALSE	FALSE	FALSE	FALSE
ENSG00000125755	SYMPK	FALSE	FALSE	FALSE	FALSE	FALSE	FALSE	FALSE
ENSG00000168827	GFM1	FALSE	FALSE	FALSE	FALSE	FALSE	FALSE	FALSE
ENSG00000198258	UBL5	FALSE	FALSE	FALSE	FALSE	FALSE	FALSE	FALSE
ENSG00000104147	OIP5	FALSE	FALSE	FALSE	FALSE	FALSE	FALSE	FALSE
ENSG00000146223	RPL7L1	FALSE	FALSE	FALSE	FALSE	FALSE	FALSE	FALSE
ENSG00000153147	SMARCA5	FALSE	FALSE	FALSE	FALSE	FALSE	FALSE	FALSE
ENSG00000137100	DCTN3	FALSE	FALSE	FALSE	FALSE	FALSE	FALSE	FALSE
ENSG00000106400	ZNHIT1	FALSE	FALSE	FALSE	FALSE	FALSE	FALSE	FALSE
ENSG00000073712	FERMT2	FALSE	FALSE	FALSE	FALSE	FALSE	FALSE	FALSE
ENSG00000152234	ATP5A1	FALSE	FALSE	FALSE	FALSE	FALSE	FALSE	FALSE
ENSG00000225119	LINC00999	FALSE	FALSE	FALSE	FALSE	FALSE	FALSE	FALSE
ENSG00000222017	AC011997.1	FALSE	FALSE	FALSE	FALSE	FALSE	FALSE	FALSE
ENSG00000129347	KRI1	FALSE	FALSE	FALSE	FALSE	FALSE	FALSE	FALSE
ENSG00000116120	FARSB	FALSE	FALSE	FALSE	FALSE	FALSE	FALSE	FALSE
ENSG00000100632	ERH	FALSE	FALSE	FALSE	FALSE	FALSE	FALSE	FALSE
ENSG00000188846	RPL14	FALSE	FALSE	FALSE	FALSE	FALSE	FALSE	FALSE
ENSG00000108278	ZNHIT3	FALSE	FALSE	FALSE	FALSE	FALSE	FALSE	FALSE
ENSG00000224838	FKSG52	FALSE	FALSE	FALSE	FALSE	FALSE	FALSE	FALSE
ENSG00000106628	POLD2	FALSE	FALSE	FALSE	FALSE	FALSE	FALSE	FALSE
ENSG00000197414	GOLGA6L1	FALSE	FALSE	FALSE	FALSE	FALSE	FALSE	FALSE
ENSG00000198218	QRICH1	FALSE	FALSE	FALSE	FALSE	FALSE	FALSE	FALSE
ENSG00000234769	WASH4P	FALSE	FALSE	FALSE	FALSE	FALSE	FALSE	FALSE
ENSG00000119523	ALG2	FALSE	FALSE	FALSE	FALSE	FALSE	FALSE	FALSE
ENSG00000261732	LA16C-431H6.6	FALSE	FALSE	FALSE	FALSE	FALSE	FALSE	FALSE
ENSG00000119689	DLST	FALSE	FALSE	FALSE	FALSE	FALSE	FALSE	FALSE
ENSG00000111640	GAPDH	FALSE	FALSE	FALSE	FALSE	FALSE	FALSE	FALSE
ENSG00000270999	CH17-132F21.1	FALSE	FALSE	FALSE	FALSE	FALSE	FALSE	FALSE
ENSG00000127580	WDR24	FALSE	FALSE	FALSE	FALSE	FALSE	FALSE	FALSE
ENSG00000166986	MARS	FALSE	FALSE	FALSE	FALSE	FALSE	FALSE	FALSE
ENSG00000111300	NAA25	FALSE	FALSE	FALSE	FALSE	FALSE	FALSE	FALSE
ENSG00000105819	PMPCB	FALSE	FALSE	FALSE	FALSE	FALSE	FALSE	FALSE
ENSG00000130706	ADRM1	FALSE	FALSE	FALSE	FALSE	FALSE	FALSE	FALSE
ENSG00000124383	MPHOSPH10	FALSE	FALSE	FALSE	FALSE	FALSE	FALSE	FALSE
ENSG00000179119	SPTY2D1	FALSE	FALSE	FALSE	FALSE	FALSE	FALSE	FALSE
ENSG00000215021	PHB2	FALSE	FALSE	FALSE	FALSE	FALSE	FALSE	FALSE
ENSG00000164167	LSM6	FALSE	FALSE	FALSE	FALSE	FALSE	FALSE	FALSE
ENSG00000189403	HMGB1	FALSE	FALSE	FALSE	FALSE	FALSE	FALSE	FALSE
ENSG00000166595	FAM96B	FALSE	FALSE	FALSE	FALSE	FALSE	FALSE	FALSE
ENSG00000099624	ATP5D	FALSE	FALSE	FALSE	FALSE	FALSE	FALSE	FALSE
ENSG00000015568	RGPD5	FALSE	FALSE	FALSE	FALSE	FALSE	FALSE	FALSE
ENSG00000225663	FAM195B	FALSE	FALSE	FALSE	FALSE	FALSE	FALSE	FALSE
ENSG00000108175	ZMIZ1	FALSE	FALSE	FALSE	FALSE	FALSE	FALSE	FALSE
ENSG00000070061	IKBKAP	FALSE	FALSE	FALSE	FALSE	FALSE	FALSE	FALSE
ENSG00000211653	IGLV1-40	FALSE	FALSE	FALSE	FALSE	FALSE	FALSE	FALSE
ENSG00000112306	RPS12	FALSE	FALSE	FALSE	FALSE	FALSE	FALSE	FALSE
ENSG00000214306	AP001024.2	FALSE	FALSE	FALSE	FALSE	FALSE	FALSE	FALSE
ENSG00000178952	TUFM	FALSE	FALSE	FALSE	FALSE	FALSE	FALSE	FALSE
ENSG00000185347	C14ORF80	FALSE	FALSE	FALSE	FALSE	FALSE	FALSE	FALSE
ENSG00000149196	C11ORF73	FALSE	FALSE	FALSE	FALSE	FALSE	FALSE	FALSE
ENSG00000212952	BX088651.1	FALSE	FALSE	FALSE	FALSE	FALSE	FALSE	FALSE
ENSG00000145041	VPRBP	FALSE	FALSE	FALSE	FALSE	FALSE	FALSE	FALSE
ENSG00000129911	KLF16	FALSE	FALSE	FALSE	FALSE	FALSE	FALSE	FALSE
ENSG00000182518	FAM104B	FALSE	FALSE	FALSE	FALSE	FALSE	FALSE	FALSE
ENSG00000099995	SF3A1	FALSE	FALSE	FALSE	FALSE	FALSE	FALSE	FALSE
ENSG00000102100	SLC35A2	FALSE	FALSE	FALSE	FALSE	FALSE	FALSE	FALSE
ENSG00000147457	CHMP7	FALSE	FALSE	FALSE	FALSE	FALSE	FALSE	FALSE
ENSG00000241598	KRTAP5-4	FALSE	FALSE	FALSE	FALSE	FALSE	FALSE	FALSE
ENSG00000164758	MED30	FALSE	FALSE	FALSE	FALSE	FALSE	FALSE	FALSE
ENSG00000197746	PSAP	FALSE	FALSE	FALSE	FALSE	FALSE	FALSE	FALSE
ENSG00000171453	POLR1C	FALSE	FALSE	FALSE	FALSE	FALSE	FALSE	FALSE
ENSG00000269624	AL138847.1	FALSE	FALSE	FALSE	FALSE	FALSE	FALSE	FALSE
ENSG00000136122	BORA	FALSE	FALSE	FALSE	FALSE	FALSE	FALSE	FALSE
ENSG00000020426	MNAT1	FALSE	FALSE	FALSE	FALSE	FALSE	FALSE	FALSE
ENSG00000205176	REXO1L1P	FALSE	FALSE	FALSE	FALSE	FALSE	FALSE	FALSE
ENSG00000104671	DCTN6	FALSE	FALSE	FALSE	FALSE	FALSE	FALSE	FALSE
ENSG00000184697	CLDN6	FALSE	FALSE	FALSE	FALSE	FALSE	FALSE	FALSE
ENSG00000101138	CSTF1	FALSE	FALSE	FALSE	FALSE	FALSE	FALSE	FALSE
ENSG00000092330	TINF2	FALSE	FALSE	FALSE	FALSE	FALSE	FALSE	FALSE
ENSG00000105364	MRPL4	FALSE	FALSE	FALSE	FALSE	FALSE	FALSE	FALSE
ENSG00000146918	NCAPG2	FALSE	FALSE	FALSE	FALSE	FALSE	FALSE	FALSE
ENSG00000105849	TWISTNB	FALSE	FALSE	FALSE	FALSE	FALSE	FALSE	FALSE
ENSG00000225523	IGKV6D-21	FALSE	FALSE	FALSE	FALSE	FALSE	FALSE	FALSE
ENSG00000144028	SNRNP200	FALSE	FALSE	FALSE	FALSE	FALSE	FALSE	FALSE
ENSG00000169976	SF3B5	FALSE	FALSE	FALSE	FALSE	FALSE	FALSE	FALSE
ENSG00000204435	CSNK2B	FALSE	FALSE	FALSE	FALSE	FALSE	FALSE	FALSE
ENSG00000122034	GTF3A	FALSE	FALSE	FALSE	FALSE	FALSE	FALSE	FALSE
ENSG00000119616	FCF1	FALSE	FALSE	FALSE	FALSE	FALSE	FALSE	FALSE
ENSG00000213416	KRTAP4-12	FALSE	FALSE	FALSE	FALSE	FALSE	FALSE	FALSE
ENSG00000164163	ABCE1	FALSE	FALSE	FALSE	FALSE	FALSE	FALSE	FALSE
ENSG00000175390	EIF3F	FALSE	FALSE	FALSE	FALSE	FALSE	FALSE	FALSE
ENSG00000256671	LIMS3L	FALSE	FALSE	FALSE	FALSE	FALSE	FALSE	FALSE
ENSG00000184206	GOLGA6L4	FALSE	FALSE	FALSE	FALSE	FALSE	FALSE	FALSE
ENSG00000142207	URB1	FALSE	FALSE	FALSE	FALSE	FALSE	FALSE	FALSE
ENSG00000070366	SMG6	FALSE	FALSE	FALSE	FALSE	FALSE	FALSE	FALSE
ENSG00000256715	AL050302.1	FALSE	FALSE	FALSE	FALSE	FALSE	FALSE	FALSE
ENSG00000117360	PRPF3	FALSE	FALSE	FALSE	FALSE	FALSE	FALSE	FALSE
ENSG00000125630	POLR1B	FALSE	FALSE	FALSE	FALSE	FALSE	FALSE	FALSE
ENSG00000135248	FAM71F1	FALSE	FALSE	FALSE	FALSE	FALSE	FALSE	FALSE
ENSG00000071462	WBSCR22	FALSE	FALSE	FALSE	FALSE	FALSE	FALSE	FALSE
ENSG00000105640	RPL18A	FALSE	FALSE	FALSE	FALSE	FALSE	FALSE	FALSE
ENSG00000095906	NUBP2	FALSE	FALSE	FALSE	FALSE	FALSE	FALSE	FALSE
ENSG00000132604	TERF2	FALSE	FALSE	FALSE	FALSE	FALSE	FALSE	FALSE
ENSG00000268111	AL031663.1	FALSE	FALSE	FALSE	FALSE	FALSE	FALSE	FALSE
ENSG00000167792	NDUFV1	FALSE	FALSE	FALSE	FALSE	FALSE	FALSE	FALSE
ENSG00000160917	CPSF4	FALSE	FALSE	FALSE	FALSE	FALSE	FALSE	FALSE
ENSG00000267812	FKSG68	FALSE	FALSE	FALSE	FALSE	FALSE	FALSE	FALSE
ENSG00000144580	RQCD1	FALSE	FALSE	FALSE	FALSE	FALSE	FALSE	FALSE
ENSG00000259063	DUX4L5	FALSE	FALSE	FALSE	FALSE	FALSE	FALSE	FALSE
ENSG00000130177	CDC16	FALSE	FALSE	FALSE	FALSE	FALSE	FALSE	FALSE
ENSG00000116221	MRPL37	FALSE	FALSE	FALSE	FALSE	FALSE	FALSE	FALSE
ENSG00000110172	CHORDC1	FALSE	FALSE	FALSE	FALSE	FALSE	FALSE	FALSE
ENSG00000104885	DOT1L	FALSE	FALSE	FALSE	FALSE	FALSE	FALSE	FALSE
ENSG00000148229	POLE3	FALSE	FALSE	FALSE	FALSE	FALSE	FALSE	FALSE
ENSG00000269028	MTRNR2L12	FALSE	FALSE	FALSE	FALSE	FALSE	FALSE	FALSE
ENSG00000115163	CENPA	FALSE	FALSE	FALSE	FALSE	FALSE	FALSE	FALSE
ENSG00000143106	PSMA5	FALSE	FALSE	FALSE	FALSE	FALSE	FALSE	FALSE
ENSG00000167113	COQ4	FALSE	FALSE	FALSE	FALSE	FALSE	FALSE	FALSE
ENSG00000183617	MRPL54	FALSE	FALSE	FALSE	FALSE	FALSE	FALSE	FALSE
ENSG00000095319	NUP188	FALSE	FALSE	FALSE	FALSE	FALSE	FALSE	FALSE
ENSG00000060688	SNRNP40	FALSE	FALSE	FALSE	FALSE	FALSE	FALSE	FALSE
ENSG00000115286	NDUFS7	FALSE	FALSE	FALSE	FALSE	FALSE	FALSE	FALSE
[truncated: 18,531 more rows]
