# Supplementary material for: A genome-wide genetic screen uncovers determinants of human pigmentation
Source: Science. Author manuscript; Available in PMC 2024 Feb 28. (PMC10901463; doi:10.1126/science.ade6289)
Supplement: Table S9 [file NIHMS1964433-supplement-Table_S9.xlsx]

## Sheet: Mouse genotype record
TyrCre::Klf6fl/+ X TyrCre::Klf6fl/+
Male weanlings	number	% expected	% observed	Phenotype
Klf6fl/fl	14	12.5	13.0841	No loss of pigmentation
TyrCre::Klf6fl/fl	13	12.5	12.1495	Severe loss of pigmentation
Klf6fl/+	28	25	26.1682	No loss of pigmentation
TyrCre::Klf6fl/+	26	25	24.2991	Intermediate loss of pigmentation
Klf6+/+	15	12.5	14.0187	No loss of pigmentation
TyrCre::Klf6+/+	11	12.5	10.2804	No loss of pigmentation
Total	107
