# Supplementary material for: A genome-wide genetic screen uncovers determinants of human pigmentation
Source: Science. Author manuscript; Available in PMC 2024 Feb 28. (PMC10901463; doi:10.1126/science.ade6289)
Supplement: Table S10 [file NIHMS1964433-supplement-Table_S10.xlsx]

## Sheet: Melan-A+ melanocyte count 
mouse genotype	measured area (mm2)	Melan-A positive melanocytes count	melanocytes per mm2
TyrCre::Klf6fl/fl	0.293159	11	37.5223
TyrCre::Klf6fl/fl	0.211305	10	47.325
TyrCre::Klf6fl/fl	0.222171	17	76.5176
TyrCre::Klf6fl/fl	0.288579	17	58.9093
TyrCre::Klf6fl/fl	0.308217	15	48.667
TyrCre::Klf6fl/fl	0.359716	20	55.5994
TyrCre::Klf6fl/fl	0.331648	11	33.1677
TyrCre::Klf6fl/fl	0.326924	14	42.8234
TyrCre::Klf6fl/fl	0.31202	24	76.9181
Klf6fl/fl	0.2989	18	60.2208
Klf6fl/fl	0.331782	18	54.2525
Klf6fl/fl	0.249757	13	52.0506
Klf6fl/fl	0.227625	17	74.6842
Klf6fl/fl	0.226355	17	75.1033
Klf6fl/fl	0.260706	9	34.5216
Klf6fl/fl	0.229646	13	56.6089
Klf6fl/fl	0.210312	6	28.529
Klf6fl/fl	0.221651	10	45.116
